# Supplementary material for: Multi-layered proteogenomic analysis unravels cancer metastasis directed by MMP-2 and focal adhesion kinase signaling
Source: Sci Rep. 2021 Aug 24;11:17130. doi: 10.1038/s41598-021-96635-7 (PMC8385024; doi:10.1038/s41598-021-96635-7)
Supplement: Supplementary file 1 — Supplementary Information 1. [file 41598_2021_96635_MOESM1_ESM.zip]

Archive with 2 entries (2 files):
- MMP2-Table_S1.xlsx
- MMP2-Table_S2.xlsx
