# Supplementary material for: Multi-layered proteogenomic analysis unravels cancer metastasis directed by MMP-2 and focal adhesion kinase signaling
Source: Sci Rep. 2021 Aug 24;11:17130. doi: 10.1038/s41598-021-96635-7 (PMC8385024; doi:10.1038/s41598-021-96635-7)
Supplement: Supplementary file 1 — Supplementary Information 1. [file 41598_2021_96635_MOESM1_ESM.zip › MMP2-Table_S1.xlsx]

## Sheet: Table_S1
Protein IDs	Majority protein IDs	Peptide counts (all)	Peptide counts (razor+unique)	Peptide counts (unique)	Protein names	Gene names	Fasta headers	Number of proteins	Peptides	Razor + unique peptides	Unique peptides	Peptides CRC1	Peptides CRC2	Peptides CRC3	Peptides CRC4	Razor + unique peptides CRC1	Razor + unique peptides CRC2	Razor + unique peptides CRC3	Razor + unique peptides CRC4	Unique peptides CRC1	Unique peptides CRC2	Unique peptides CRC3	Unique peptides CRC4	Sequence coverage [%]	Unique + razor sequence coverage [%]	Unique sequence coverage [%]	Mol. weight [kDa]	Sequence length	Sequence lengths	Q-value	Score	Identification type CRC1	Identification type CRC2	Identification type CRC3	Identification type CRC4	Sequence coverage CRC1 [%]	Sequence coverage CRC2 [%]	Sequence coverage CRC3 [%]	Sequence coverage CRC4 [%]	Intensity	Intensity CRC1	Intensity CRC2	Intensity CRC3	Intensity CRC4	LFQ intensity CRC1	LFQ intensity CRC2	LFQ intensity CRC3	LFQ intensity CRC4	MS/MS Count CRC2
A1L4H1;A1L4H1-2	A1L4H1;A1L4H1-2	22;16	22;16	22;16	Soluble scavenger receptor cysteine-rich domain-containing protein SSC5D	SSC5D	A1L4H1 sp|A1L4H1|SRCRL_HUMAN Soluble scavenger receptor cysteine-rich domain-containing protein SSC5D OS=Homo sapiens GN=SSC5D PE=2 SV=3;A1L4H1-2 sp|A1L4H1-2|SRCRL_HUMAN Isoform 2 of Soluble scavenger receptor cysteine-rich domain-containing protein SSC5D	2	22	22	22	10	9	10	14	10	9	10	14	10	9	10	14	20.9	20.9	20.9	165.74	1573	1573;951	0	323.31	By MS/MS	By MS/MS	By MS/MS	By MS/MS	9.7	8.3	9.9	14.9	859162000	112010000	216630000	258970000	94752000	148940000	277910000	200440000	137310000	9
B9A064;P0CG04	B9A064;P0CG04	7;6	7;6	3;2	Immunoglobulin lambda-like polypeptide 5;Ig lambda-1 chain C regions	IGLL5;IGLC1	B9A064 sp|B9A064|IGLL5_HUMAN Immunoglobulin lambda-like polypeptide 5 OS=Homo sapiens GN=IGLL5 PE=2 SV=2;P0CG04 sp|P0CG04|LAC1_HUMAN Ig lambda-1 chain C regions OS=Homo sapiens GN=IGLC1 PE=1 SV=1	2	7	7	3	4	4	5	5	4	4	5	5	2	2	2	2	46.3	46.3	20.6	23.063	214	214;106	0	323.31	By MS/MS	By MS/MS	By MS/MS	By MS/MS	26.6	26.6	36	36	140000000000	17947000000	20284000000	34681000000	27450000000	29354000000	26753000000	28523000000	41911000000	40
O00151	O00151	10	10	10	PDZ and LIM domain protein 1	PDLIM1	O00151 sp|O00151|PDLI1_HUMAN PDZ and LIM domain protein 1 OS=Homo sapiens GN=PDLIM1 PE=1 SV=4	1	10	10	10	0	0	1	0	0	0	1	0	0	0	1	0	43.2	43.2	43.2	36.071	329	329	0	92.099			By matching		0	0	3	0	48222000	0	0	4564000	0	0	0	5786600	0	0
O00187;O00187-2	O00187	27;9	27;9	27;9	Mannan-binding lectin serine protease 2;Mannan-binding lectin serine protease 2 A chain;Mannan-binding lectin serine protease 2 B chain	MASP2	O00187 sp|O00187|MASP2_HUMAN Mannan-binding lectin serine protease 2 OS=Homo sapiens GN=MASP2 PE=1 SV=4	2	27	27	27	21	19	23	21	21	19	23	21	21	19	23	21	53.6	53.6	53.6	75.702	686	686;185	0	323.31	By MS/MS	By MS/MS	By MS/MS	By MS/MS	41.3	38.2	48.8	43.1	8104650000	736650000	1539500000	2653900000	820800000	1176200000	1852100000	1351200000	1275000000	29
O00233;O00233-2;O00233-3	O00233;O00233-2	5;4;2	5;4;2	5;4;2	26S proteasome non-ATPase regulatory subunit 9	PSMD9	O00233 sp|O00233|PSMD9_HUMAN 26S proteasome non-ATPase regulatory subunit 9 OS=Homo sapiens GN=PSMD9 PE=1 SV=3;O00233-2 sp|O00233-2|PSMD9_HUMAN Isoform p27-S of 26S proteasome non-ATPase regulatory subunit 9 OS=Homo sapiens GN=PSMD9	3	5	5	5	3	4	3	1	3	4	3	1	3	4	3	1	22.4	22.4	22.4	24.682	223	223;209;118	0.001032	6.1745	By MS/MS	By MS/MS	By MS/MS	By matching	13	17.9	13.9	3.6	48062200	5048300	16946000	17608000	4278300	15674000	17734000	17720000	9479600	3
O00241	O00241	4	3	3	Signal-regulatory protein beta-1	SIRPB1	O00241 sp|O00241|SIRB1_HUMAN Signal-regulatory protein beta-1 OS=Homo sapiens GN=SIRPB1 PE=1 SV=5	1	4	3	3	1	0	2	1	0	0	1	0	0	0	1	0	12.8	10.3	10.3	43.211	398	398	0.0011223	9.4474	By matching		By MS/MS	By matching	2.5	0	5.3	2.5	4005100	0	0	4005100	0	0	0	2722300	0	0
O00299	O00299	9	9	9	Chloride intracellular channel protein 1	CLIC1	O00299 sp|O00299|CLIC1_HUMAN Chloride intracellular channel protein 1 OS=Homo sapiens GN=CLIC1 PE=1 SV=4	1	9	9	9	3	3	4	3	3	3	4	3	3	3	4	3	61	61	61	26.922	241	241	0	75.411	By MS/MS	By MS/MS	By MS/MS	By MS/MS	23.2	17.4	26.6	23.2	225537000	13423000	19952000	120230000	19305000	38990000	19231000	74421000	50841000	1
O00391;O00391-2	O00391;O00391-2	32;28	32;28	32;28	Sulfhydryl oxidase 1	QSOX1	O00391 sp|O00391|QSOX1_HUMAN Sulfhydryl oxidase 1 OS=Homo sapiens GN=QSOX1 PE=1 SV=3;O00391-2 sp|O00391-2|QSOX1_HUMAN Isoform 2 of Sulfhydryl oxidase 1 OS=Homo sapiens GN=QSOX1	2	32	32	32	24	23	29	26	24	23	29	26	24	23	29	26	49.4	49.4	49.4	82.577	747	747;604	0	323.31	By MS/MS	By MS/MS	By MS/MS	By MS/MS	37.9	33.7	45.9	42	10840200000	1070900000	1713100000	3416300000	1036900000	1554200000	1945300000	1667500000	1482000000	29
O00451;O00451-3;O00451-2	O00451;O00451-3	3;2;1	3;2;1	3;2;1	GDNF family receptor alpha-2	GFRA2	O00451 sp|O00451|GFRA2_HUMAN GDNF family receptor alpha-2 OS=Homo sapiens GN=GFRA2 PE=1 SV=2;O00451-3 sp|O00451-3|GFRA2_HUMAN Isoform 3 of GDNF family receptor alpha-2 OS=Homo sapiens GN=GFRA2	3	3	3	3	1	2	1	1	1	2	1	1	1	2	1	1	8.6	8.6	8.6	51.543	464	464;359;331	0.0011013	8.6256	By MS/MS	By MS/MS	By MS/MS	By MS/MS	3.7	5.6	1.9	3.7	30719800	4009200	11089000	13749000	1872600	8597200	7527200	12516000	5499000	1
O00462	O00462	10	10	10	Beta-mannosidase	MANBA	O00462 sp|O00462|MANBA_HUMAN Beta-mannosidase OS=Homo sapiens GN=MANBA PE=1 SV=3	1	10	10	10	3	2	4	5	3	2	4	5	3	2	4	5	13.4	13.4	13.4	100.89	879	879	0	18.261	By MS/MS	By MS/MS	By MS/MS	By MS/MS	3.5	2.6	5.2	6.8	58426600	7486800	5469200	25607000	8444600	11754000	16525000	13292000	13584000	2
O00468-2;O00468-6;O00468-3;O00468-5;O00468-4;O00468-7;O00468	O00468-2;O00468-6;O00468-3;O00468-5;O00468-4;O00468-7;O00468	6;6;6;6;6;6;6	6;6;6;6;6;6;6	6;6;6;6;6;6;6	Agrin;Agrin N-terminal 110 kDa subunit;Agrin C-terminal 110 kDa subunit;Agrin C-terminal 90 kDa fragment;Agrin C-terminal 22 kDa fragment	AGRN	O00468-2 sp|O00468-2|AGRIN_HUMAN Isoform 2 of Agrin OS=Homo sapiens GN=AGRN;O00468-6 sp|O00468-6|AGRIN_HUMAN Isoform 6 of Agrin OS=Homo sapiens GN=AGRN;O00468-3 sp|O00468-3|AGRIN_HUMAN Isoform 3 of Agrin OS=Homo sapiens GN=AGRN;O00468-5 sp|O00468-5|AGRIN_H	7	6	6	6	0	0	4	0	0	0	4	0	0	0	4	0	3.4	3.4	3.4	205.43	1963	1963;2045;2049;2057;2059;2063;2067	0.0011249	9.4614			By MS/MS		0	0	2.2	0	119690000	0	0	0	0	0	0	0	0	0
O00533-2;O00533	O00533-2;O00533	37;36	37;36	37;36	Neural cell adhesion molecule L1-like protein;Processed neural cell adhesion molecule L1-like protein	CHL1	O00533-2 sp|O00533-2|NCHL1_HUMAN Isoform 2 of Neural cell adhesion molecule L1-like protein OS=Homo sapiens GN=CHL1;O00533 sp|O00533|NCHL1_HUMAN Neural cell adhesion molecule L1-like protein OS=Homo sapiens GN=CHL1 PE=1 SV=4	2	37	37	37	31	23	28	26	31	23	28	26	31	23	28	26	38.2	38.2	38.2	136.7	1224	1224;1208	0	323.31	By MS/MS	By MS/MS	By MS/MS	By MS/MS	32.4	25.9	31.8	30.9	7129170000	908010000	1213600000	2377500000	747960000	1280400000	1581500000	1341800000	1226100000	23
O00584;O00584-2	O00584	3;1	3;1	3;1	Ribonuclease T2	RNASET2	O00584 sp|O00584|RNT2_HUMAN Ribonuclease T2 OS=Homo sapiens GN=RNASET2 PE=1 SV=2	2	3	3	3	2	2	1	1	2	2	1	1	2	2	1	1	15.2	15.2	15.2	29.48	256	256;121	0.0011198	9.2685	By MS/MS	By MS/MS	By MS/MS	By MS/MS	11.3	11.3	5.5	5.5	35381900	3842200	11062000	13290000	6151700	5960800	8544600	7673000	9883100	1
O00592-2;O00592	O00592-2;O00592	4;4	4;4	4;4	Podocalyxin	PODXL	O00592-2 sp|O00592-2|PODXL_HUMAN Isoform 2 of Podocalyxin OS=Homo sapiens GN=PODXL;O00592 sp|O00592|PODXL_HUMAN Podocalyxin OS=Homo sapiens GN=PODXL PE=1 SV=2	2	4	4	4	2	1	4	3	2	1	4	3	2	1	4	3	7.8	7.8	7.8	55.385	526	526;558	0.0011001	8.602	By MS/MS	By MS/MS	By MS/MS	By MS/MS	3	1.3	7.8	5.5	378109000	21789000	31459000	185860000	43602000	36589000	118410000	73033000	62483000	1
O00602	O00602	5	4	4	Ficolin-1	FCN1	O00602 sp|O00602|FCN1_HUMAN Ficolin-1 OS=Homo sapiens GN=FCN1 PE=1 SV=2	1	5	4	4	0	1	1	3	0	0	1	2	0	0	1	2	30.1	23.9	23.9	35.078	326	326	0	11.992		By matching	By MS/MS	By MS/MS	0	6.1	4.3	13.2	27129600	0	0	8341200	10202000	0	0	7987500	14871000	0
O14498	O14498	7	7	7	Immunoglobulin superfamily containing leucine-rich repeat protein	ISLR	O14498 sp|O14498|ISLR_HUMAN Immunoglobulin superfamily containing leucine-rich repeat protein OS=Homo sapiens GN=ISLR PE=1 SV=1	1	7	7	7	6	6	6	6	6	6	6	6	6	6	6	6	23.4	23.4	23.4	45.997	428	428	0	82.253	By MS/MS	By MS/MS	By MS/MS	By MS/MS	20.8	17.5	20.8	20.1	560562000	62410000	95392000	212020000	39960000	91722000	87062000	105510000	73638000	6
O14618	O14618	2	2	2	Copper chaperone for superoxide dismutase	CCS	O14618 sp|O14618|CCS_HUMAN Copper chaperone for superoxide dismutase OS=Homo sapiens GN=CCS PE=1 SV=1	1	2	2	2	0	0	0	1	0	0	0	1	0	0	0	1	7.7	7.7	7.7	29.04	274	274	0.000999	5.3431				By MS/MS	0	0	0	4.7	2345300	0	0	0	2345300	0	0	0	5103100	0
O14773;O14773-2	O14773;O14773-2	2;1	2;1	2;1	Tripeptidyl-peptidase 1	TPP1	O14773 sp|O14773|TPP1_HUMAN Tripeptidyl-peptidase 1 OS=Homo sapiens GN=TPP1 PE=1 SV=2;O14773-2 sp|O14773-2|TPP1_HUMAN Isoform 2 of Tripeptidyl-peptidase 1 OS=Homo sapiens GN=TPP1	2	2	2	2	0	0	1	0	0	0	1	0	0	0	1	0	5.7	5.7	5.7	61.247	563	563;320	0	13.209			By MS/MS		0	0	3.2	0	73969600	0	0	4994600	0	0	0	3949500	0	0
O14786;O14786-3;O14786-2	O14786;O14786-3;O14786-2	25;23;23	25;23;23	25;23;23	Neuropilin-1	NRP1	O14786 sp|O14786|NRP1_HUMAN Neuropilin-1 OS=Homo sapiens GN=NRP1 PE=1 SV=3;O14786-3 sp|O14786-3|NRP1_HUMAN Isoform 3 of Neuropilin-1 OS=Homo sapiens GN=NRP1;O14786-2 sp|O14786-2|NRP1_HUMAN Isoform 2 of Neuropilin-1 OS=Homo sapiens GN=NRP1	3	25	25	25	18	17	20	17	18	17	20	17	18	17	20	17	39	39	39	103.13	923	923;609;644	0	323.31	By MS/MS	By MS/MS	By MS/MS	By MS/MS	28	24.6	29.4	27	3557880000	444290000	565150000	1252700000	380950000	637460000	593320000	731380000	627270000	11
O14791;O14791-2;O14791-3	O14791;O14791-2;O14791-3	16;16;14	16;16;14	16;16;14	Apolipoprotein L1	APOL1	O14791 sp|O14791|APOL1_HUMAN Apolipoprotein L1 OS=Homo sapiens GN=APOL1 PE=1 SV=5;O14791-2 sp|O14791-2|APOL1_HUMAN Isoform 2 of Apolipoprotein L1 OS=Homo sapiens GN=APOL1;O14791-3 sp|O14791-3|APOL1_HUMAN Isoform 3 of Apolipoprotein L1 OS=Homo sapiens GN=AP	3	16	16	16	12	11	13	13	12	11	13	13	12	11	13	13	44.5	44.5	44.5	43.974	398	398;414;380	0	323.31	By MS/MS	By MS/MS	By MS/MS	By MS/MS	28.4	30.9	33.9	33.9	32875300000	3940800000	4930700000	7921500000	6498900000	5153300000	6356200000	6001700000	11866000000	27
O14793	O14793	4	4	4	Growth/differentiation factor 8	MSTN	O14793 sp|O14793|GDF8_HUMAN Growth/differentiation factor 8 OS=Homo sapiens GN=MSTN PE=1 SV=1	1	4	4	4	1	1	4	3	1	1	4	3	1	1	4	3	15.5	15.5	15.5	42.75	375	375	0	11.385	By matching	By MS/MS	By MS/MS	By MS/MS	3.5	4	15.5	11.5	28625700	659380	3955800	19373000	4637500	4267700	5458300	4802500	4556800	1
O14818;O14818-2;O14818-4;Q8TAA3-2;Q8TAA3-5;Q8TAA3	O14818;O14818-2	11;7;5;5;5;5	11;7;5;5;5;5	11;7;5;5;5;5	Proteasome subunit alpha type-7	PSMA7	O14818 sp|O14818|PSA7_HUMAN Proteasome subunit alpha type-7 OS=Homo sapiens GN=PSMA7 PE=1 SV=1;O14818-2 sp|O14818-2|PSA7_HUMAN Isoform 2 of Proteasome subunit alpha type-7 OS=Homo sapiens GN=PSMA7	6	11	11	11	9	8	7	8	9	8	7	8	9	8	7	8	56	56	56	27.887	248	248;178;149;212;250;256	0	81.656	By MS/MS	By MS/MS	By MS/MS	By MS/MS	47.2	41.9	42.7	46.8	370826000	83463000	111880000	97854000	64580000	109460000	76128000	92465000	87538000	4
P19105;O14950;P24844;P24844-2	P19105;O14950;P24844	4;4;2;1	4;4;2;1	4;4;2;1	Myosin regulatory light chain 12A;Myosin regulatory light chain 12B;Myosin regulatory light polypeptide 9	MYL12A;MYL12B;MYL9	P19105 sp|P19105|ML12A_HUMAN Myosin regulatory light chain 12A OS=Homo sapiens GN=MYL12A PE=1 SV=2;O14950 sp|O14950|ML12B_HUMAN Myosin regulatory light chain 12B OS=Homo sapiens GN=MYL12B PE=1 SV=2;P24844 sp|P24844|MYL9_HUMAN Myosin regulatory light polype	4	4	4	4	1	1	0	1	1	1	0	1	1	1	0	1	30.4	30.4	30.4	19.794	171	171;172;172;118	0	30.347	By matching	By MS/MS		By MS/MS	6.4	6.4	0	6.4	9803100	1454300	6930700	0	1418100	2516400	9252900	0	5674900	1
O15031	O15031	17	17	17	Plexin-B2	PLXNB2	O15031 sp|O15031|PLXB2_HUMAN Plexin-B2 OS=Homo sapiens GN=PLXNB2 PE=1 SV=3	1	17	17	17	5	7	8	5	5	7	8	5	5	7	8	5	15.4	15.4	15.4	205.12	1838	1838	0	200.25	By MS/MS	By MS/MS	By MS/MS	By MS/MS	3.7	5	6.7	3.6	353575000	27547000	49865000	155800000	27741000	64344000	85239000	66216000	60909000	8
O15143;Q92747-2;Q92747	O15143	6;1;1	6;1;1	6;1;1	Actin-related protein 2/3 complex subunit 1B	ARPC1B	O15143 sp|O15143|ARC1B_HUMAN Actin-related protein 2/3 complex subunit 1B OS=Homo sapiens GN=ARPC1B PE=1 SV=3	3	6	6	6	1	1	5	0	1	1	5	0	1	1	5	0	28.5	28.5	28.5	40.949	372	372;345;370	0	33.091	By MS/MS	By matching	By MS/MS		4.8	3.5	23.9	0	107723000	2556100	2390100	67446000	0	5008900	3713400	39310000	0	0
O15144	O15144	10	10	10	Actin-related protein 2/3 complex subunit 2	ARPC2	O15144 sp|O15144|ARPC2_HUMAN Actin-related protein 2/3 complex subunit 2 OS=Homo sapiens GN=ARPC2 PE=1 SV=1	1	10	10	10	0	0	4	0	0	0	4	0	0	0	4	0	34.7	34.7	34.7	34.333	300	300	0	29.104			By MS/MS		0	0	13.3	0	53119000	0	0	27217000	0	0	0	26400000	0	0
O15145	O15145	2	2	2	Actin-related protein 2/3 complex subunit 3	ARPC3	O15145 sp|O15145|ARPC3_HUMAN Actin-related protein 2/3 complex subunit 3 OS=Homo sapiens GN=ARPC3 PE=1 SV=3	1	2	2	2	1	0	1	0	1	0	1	0	1	0	1	0	12.4	12.4	12.4	20.546	178	178	0.0028195	3.9904	By MS/MS		By MS/MS		6.2	0	6.2	0	12661200	1806000	0	2926700	0	3553700	0	2649500	0	0
O15204-2;O15204	O15204-2;O15204	5;5	5;5	5;5	ADAM DEC1	ADAMDEC1	O15204-2 sp|O15204-2|ADEC1_HUMAN Isoform 2 of ADAM DEC1 OS=Homo sapiens GN=ADAMDEC1;O15204 sp|O15204|ADEC1_HUMAN ADAM DEC1 OS=Homo sapiens GN=ADAMDEC1 PE=1 SV=2	2	5	5	5	2	3	2	2	2	3	2	2	2	3	2	2	18.4	18.4	18.4	43.556	391	391;470	0	147.43	By MS/MS	By MS/MS	By MS/MS	By MS/MS	8.2	11.5	8.2	8.2	249254000	27054000	38448000	116730000	26862000	41405000	46001000	61055000	55407000	4
O15230;O15230-2	O15230;O15230-2	2;1	2;1	2;1	Laminin subunit alpha-5	LAMA5	O15230 sp|O15230|LAMA5_HUMAN Laminin subunit alpha-5 OS=Homo sapiens GN=LAMA5 PE=1 SV=8;O15230-2 sp|O15230-2|LAMA5_HUMAN Isoform 2 of Laminin subunit alpha-5 OS=Homo sapiens GN=LAMA5	2	2	2	2	0	0	1	0	0	0	1	0	0	0	1	0	0.7	0.7	0.7	399.73	3695	3695;561	0.0028763	4.2713			By MS/MS		0	0	0.4	0	49990900	0	0	6528900	0	0	0	0	0	0
O15335	O15335	6	6	6	Chondroadherin	CHAD	O15335 sp|O15335|CHAD_HUMAN Chondroadherin OS=Homo sapiens GN=CHAD PE=2 SV=2	1	6	6	6	2	4	1	0	2	4	1	0	2	4	1	0	23.1	23.1	23.1	40.475	359	359	0	18.366	By MS/MS	By MS/MS	By MS/MS		9.2	16.2	5.3	0	27361200	5188800	11188000	8788200	0	15082000	7075800	15337000	0	1
O15394;O15394-2	O15394;O15394-2	17;10	17;10	17;10	Neural cell adhesion molecule 2	NCAM2	O15394 sp|O15394|NCAM2_HUMAN Neural cell adhesion molecule 2 OS=Homo sapiens GN=NCAM2 PE=1 SV=2;O15394-2 sp|O15394-2|NCAM2_HUMAN Isoform 2 of Neural cell adhesion molecule 2 OS=Homo sapiens GN=NCAM2	2	17	17	17	12	6	9	10	12	6	9	10	12	6	9	10	28.2	28.2	28.2	93.045	837	837;424	0	174.04	By MS/MS	By MS/MS	By MS/MS	By MS/MS	22.5	10	17.4	17.9	485705000	78631000	90430000	189560000	61188000	114890000	134300000	161790000	85051000	4
O15467	O15467	3	3	3	C-C motif chemokine 16	CCL16	O15467 sp|O15467|CCL16_HUMAN C-C motif chemokine 16 OS=Homo sapiens GN=CCL16 PE=1 SV=1	1	3	3	3	1	2	1	0	1	2	1	0	1	2	1	0	45	45	45	13.6	120	120	0.0010799	7.8891	By MS/MS	By MS/MS	By MS/MS		11.7	23.3	11.7	0	40018900	3078200	16329000	17209000	0	7925300	9782400	11182000	0	1
O43149;O43149-3	O43149;O43149-3	2;1	2;1	2;1	Zinc finger ZZ-type and EF-hand domain-containing protein 1	ZZEF1	O43149 sp|O43149|ZZEF1_HUMAN Zinc finger ZZ-type and EF-hand domain-containing protein 1 OS=Homo sapiens GN=ZZEF1 PE=1 SV=6;O43149-3 sp|O43149-3|ZZEF1_HUMAN Isoform 3 of Zinc finger ZZ-type and EF-hand domain-containing protein 1 OS=Homo sapiens GN=ZZEF1	2	2	2	2	0	0	1	0	0	0	1	0	0	0	1	0	0.8	0.8	0.8	331.07	2961	2961;1085	0.0099909	3.1552			By MS/MS		0	0	0.3	0	16986000	0	0	16986000	0	0	0	251650000	0	0
O43157-2;O43157;O43157-3	O43157-2;O43157;O43157-3	13;13;8	13;13;8	13;13;8	Plexin-B1	PLXNB1	O43157-2 sp|O43157-2|PLXB1_HUMAN Isoform 2 of Plexin-B1 OS=Homo sapiens GN=PLXNB1;O43157 sp|O43157|PLXB1_HUMAN Plexin-B1 OS=Homo sapiens GN=PLXNB1 PE=1 SV=3;O43157-3 sp|O43157-3|PLXB1_HUMAN Isoform 3 of Plexin-B1 OS=Homo sapiens GN=PLXNB1	3	13	13	13	10	9	9	9	10	9	9	9	10	9	9	9	11.7	11.7	11.7	214.41	1952	1952;2135;729	0	323.31	By MS/MS	By MS/MS	By MS/MS	By MS/MS	8.8	7.1	7.2	7.3	553258000	86218000	90539000	236970000	53670000	107450000	138930000	144900000	106470000	5
O43278-2;O43278	O43278-2;O43278	5;5	5;5	5;5	Kunitz-type protease inhibitor 1	SPINT1	O43278-2 sp|O43278-2|SPIT1_HUMAN Isoform 2 of Kunitz-type protease inhibitor 1 OS=Homo sapiens GN=SPINT1;O43278 sp|O43278|SPIT1_HUMAN Kunitz-type protease inhibitor 1 OS=Homo sapiens GN=SPINT1 PE=1 SV=2	2	5	5	5	1	0	1	1	1	0	1	1	1	0	1	1	11.5	11.5	11.5	56.885	513	513;529	0	27.792	By MS/MS		By MS/MS	By matching	1.9	0	1.9	1.9	15316900	2707000	0	10404000	2205900	5555800	0	6722700	6128400	0
O43396	O43396	2	2	2	Thioredoxin-like protein 1	TXNL1	O43396 sp|O43396|TXNL1_HUMAN Thioredoxin-like protein 1 OS=Homo sapiens GN=TXNL1 PE=1 SV=3	1	2	2	2	1	0	1	0	1	0	1	0	1	0	1	0	11.4	11.4	11.4	32.251	289	289	0.0028302	4.0941	By matching		By MS/MS		3.8	0	3.8	0	4235200	1187100	0	1865400	0	5435400	0	3681400	0	0
O43488;Q8NHP1	O43488;Q8NHP1	2;1	2;1	2;1	Aflatoxin B1 aldehyde reductase member 2;Aflatoxin B1 aldehyde reductase member 4	AKR7A2;AKR7L	O43488 sp|O43488|ARK72_HUMAN Aflatoxin B1 aldehyde reductase member 2 OS=Homo sapiens GN=AKR7A2 PE=1 SV=3;Q8NHP1 sp|Q8NHP1|ARK74_HUMAN Aflatoxin B1 aldehyde reductase member 4 OS=Homo sapiens GN=AKR7L PE=2 SV=6	2	2	2	2	0	1	2	0	0	1	2	0	0	1	2	0	9.5	9.5	9.5	39.589	359	359;331	0.0028249	4.0122		By matching	By MS/MS		0	5.3	9.5	0	12846000	0	2078000	10768000	0	0	3505400	4385200	0	0
O43493-2;O43493-5;O43493-3;O43493;O43493-4;O43493-6	O43493-2;O43493-5;O43493-3;O43493;O43493-4	3;3;3;3;2;1	3;3;3;3;2;1	3;3;3;3;2;1	Trans-Golgi network integral membrane protein 2	TGOLN2	O43493-2 sp|O43493-2|TGON2_HUMAN Isoform TGN46 of Trans-Golgi network integral membrane protein 2 OS=Homo sapiens GN=TGOLN2;O43493-5 sp|O43493-5|TGON2_HUMAN Isoform 5 of Trans-Golgi network integral membrane protein 2 OS=Homo sapiens GN=TGOLN2;O43493-3 sp|	6	3	3	3	2	2	2	2	2	2	2	2	2	2	2	2	10.3	10.3	10.3	45.879	437	437;447;453;480;379;281	0	73.539	By MS/MS	By matching	By MS/MS	By MS/MS	7.1	7.1	7.1	7.1	154295000	29557000	13055000	62196000	21783000	36775000	18003000	25930000	30654000	0
O43505	O43505	10	10	10	Beta-1,4-glucuronyltransferase 1	B4GAT1	O43505 sp|O43505|B4GA1_HUMAN Beta-1,4-glucuronyltransferase 1 OS=Homo sapiens GN=B4GAT1 PE=1 SV=1	1	10	10	10	4	4	7	5	4	4	7	5	4	4	7	5	33	33	33	47.119	415	415	0	117.85	By MS/MS	By MS/MS	By MS/MS	By MS/MS	11.3	11.8	24.3	18.3	396305000	34652000	82548000	199680000	43419000	67918000	75377000	86069000	84478000	3
O43707;O43707-2;O43707-3;Q9H254-2	O43707;O43707-2	21;13;8;1	5;3;3;1	4;3;3;0	Alpha-actinin-4	ACTN4	O43707 sp|O43707|ACTN4_HUMAN Alpha-actinin-4 OS=Homo sapiens GN=ACTN4 PE=1 SV=2;O43707-2 sp|O43707-2|ACTN4_HUMAN Isoform ACTN4ISO of Alpha-actinin-4 OS=Homo sapiens GN=ACTN4	4	21	5	4	6	3	9	4	0	1	0	0	0	0	0	0	27.8	8.1	6.9	104.85	911	911;692;521;1309	0.0011547	10.641	By matching	By matching	By matching	By matching	7.4	3.4	11.5	5.3	19463900	0	5821900	0	0	0	8482400	0	0	0
O43813	O43813	2	2	2	LanC-like protein 1	LANCL1	O43813 sp|O43813|LANC1_HUMAN LanC-like protein 1 OS=Homo sapiens GN=LANCL1 PE=1 SV=1	1	2	2	2	0	0	0	0	0	0	0	0	0	0	0	0	6	6	6	45.283	399	399	1	-2					0	0	0	0	0	0	0	0	0	0	0	0	0	0
O43852-9;O43852-5;O43852-2;O43852;O43852-4;O43852-3;O43852-15;O43852-8;O43852-6;O43852-12;O43852-13;O43852-14;O43852-7;O43852-11;O43852-10	O43852-9;O43852-5;O43852-2;O43852;O43852-4;O43852-3;O43852-15;O43852-8;O43852-6	3;3;3;3;3;3;2;2;2;1;1;1;1;1;1	3;3;3;3;3;3;2;2;2;1;1;1;1;1;1	3;3;3;3;3;3;2;2;2;1;1;1;1;1;1	Calumenin	CALU	O43852-9 sp|O43852-9|CALU_HUMAN Isoform 9 of Calumenin OS=Homo sapiens GN=CALU;O43852-5 sp|O43852-5|CALU_HUMAN Isoform 5 of Calumenin OS=Homo sapiens GN=CALU;O43852-2 sp|O43852-2|CALU_HUMAN Isoform 2 of Calumenin OS=Homo sapiens GN=CALU;O43852 sp|O43852|CA	15	3	3	3	1	1	0	1	1	1	0	1	1	1	0	1	30.5	30.5	30.5	17.639	154	154;229;315;315;323;323;164;201;265;74;139;147;161;170;224	0.0011099	8.8747	By MS/MS	By MS/MS		By MS/MS	8.4	8.4	0	8.4	30759700	3077700	12206000	0	4167000	5167200	17324000	0	9580300	1
O43866	O43866	17	17	17	CD5 antigen-like	CD5L	O43866 sp|O43866|CD5L_HUMAN CD5 antigen-like OS=Homo sapiens GN=CD5L PE=1 SV=1	1	17	17	17	16	16	17	17	16	16	17	17	16	16	17	17	56.5	56.5	56.5	38.087	347	347	0	323.31	By MS/MS	By MS/MS	By MS/MS	By MS/MS	56.5	54.5	56.5	56.5	29378600000	6699300000	5635300000	5421200000	5969600000	10196000000	5688000000	3040500000	9115000000	30
O43895	O43895	12	12	12	Xaa-Pro aminopeptidase 2	XPNPEP2	O43895 sp|O43895|XPP2_HUMAN Xaa-Pro aminopeptidase 2 OS=Homo sapiens GN=XPNPEP2 PE=1 SV=3	1	12	12	12	3	3	8	3	3	3	8	3	3	3	8	3	23.6	23.6	23.6	75.624	674	674	0	51.305	By MS/MS	By matching	By MS/MS	By MS/MS	5.9	4.9	16.5	7.1	121491000	4804400	16792000	80721000	10915000	12715000	30978000	34373000	36791000	0
O60279	O60279	4	4	4	Sushi domain-containing protein 5	SUSD5	O60279 sp|O60279|SUSD5_HUMAN Sushi domain-containing protein 5 OS=Homo sapiens GN=SUSD5 PE=1 SV=3	1	4	4	4	3	0	3	3	3	0	3	3	3	0	3	3	7.2	7.2	7.2	68.02	629	629	0	23.498	By MS/MS		By MS/MS	By MS/MS	5.9	0	5.9	5.9	151815000	30464000	0	88236000	7619600	43301000	0	39409000	19139000	0
O60462-3;O60462-4;O60462-5;O60462-2;O60462;O60462-6	O60462-3;O60462-4;O60462-5;O60462-2;O60462;O60462-6	18;17;17;17;17;10	18;17;17;17;17;10	18;17;17;17;17;10	Neuropilin-2	NRP2	O60462-3 sp|O60462-3|NRP2_HUMAN Isoform A17 of Neuropilin-2 OS=Homo sapiens GN=NRP2;O60462-4 sp|O60462-4|NRP2_HUMAN Isoform B0 of Neuropilin-2 OS=Homo sapiens GN=NRP2;O60462-5 sp|O60462-5|NRP2_HUMAN Isoform B5 of Neuropilin-2 OS=Homo sapiens GN=NRP2;O60462	6	18	18	18	5	10	9	7	5	10	9	7	5	10	9	7	25.3	25.3	25.3	104.28	926	926;901;906;909;931;555	0	115.35	By MS/MS	By MS/MS	By MS/MS	By MS/MS	7.6	14.4	15.8	13.7	386335000	21503000	109440000	190570000	41419000	65305000	87949000	75322000	51892000	8
O60664-4;O60664-3;O60664;O60664-2	O60664-4;O60664-3;O60664;O60664-2	4;4;4;3	4;4;4;3	4;4;4;3	Perilipin-3	PLIN3	O60664-4 sp|O60664-4|PLIN3_HUMAN Isoform 4 of Perilipin-3 OS=Homo sapiens GN=PLIN3;O60664-3 sp|O60664-3|PLIN3_HUMAN Isoform 3 of Perilipin-3 OS=Homo sapiens GN=PLIN3;O60664 sp|O60664|PLIN3_HUMAN Perilipin-3 OS=Homo sapiens GN=PLIN3 PE=1 SV=3;O60664-2 sp|O6	4	4	4	4	2	2	3	1	2	2	3	1	2	2	3	1	20.1	20.1	20.1	45.803	422	422;433;434;251	0	13.186	By matching	By MS/MS	By MS/MS	By matching	9.2	9.2	15.9	3.3	29742800	4638800	6465000	17102000	1537000	4824400	5489100	8973400	3124100	0
Q99880;Q99879;Q99877;Q93079;Q5QNW6;P62807;P58876;P57053;O60814;Q5QNW6-2;Q8N257;Q16778;P33778;P23527;P06899;Q96A08	Q99880;Q99879;Q99877;Q93079;Q5QNW6;P62807;P58876;P57053;O60814;Q5QNW6-2;Q8N257;Q16778;P33778;P23527;P06899	3;3;3;3;3;3;3;3;3;3;2;2;2;2;2;1	3;3;3;3;3;3;3;3;3;3;2;2;2;2;2;1	3;3;3;3;3;3;3;3;3;3;2;2;2;2;2;1	Histone H2B type 1-L;Histone H2B type 1-M;Histone H2B type 1-N;Histone H2B type 1-H;Histone H2B type 2-F;Histone H2B type 1-C/E/F/G/I;Histone H2B type 1-D;Histone H2B type F-S;Histone H2B type 1-K;Histone H2B type 3-B;Histone H2B type 2-E;Histone H2B type 1-B;Histone H2B type 1-O;Histone H2B type 1-J	HIST1H2BL;HIST1H2BM;HIST1H2BN;HIST1H2BH;HIST2H2BF;HIST1H2BC;HIST1H2BD;H2BFS;HIST1H2BK;HIST3H2BB;HIST2H2BE;HIST1H2BB;HIST1H2BO;HIST1H2BJ	Q99880 sp|Q99880|H2B1L_HUMAN Histone H2B type 1-L OS=Homo sapiens GN=HIST1H2BL PE=1 SV=3;Q99879 sp|Q99879|H2B1M_HUMAN Histone H2B type 1-M OS=Homo sapiens GN=HIST1H2BM PE=1 SV=3;Q99877 sp|Q99877|H2B1N_HUMAN Histone H2B type 1-N OS=Homo sapiens GN=HIST1H2BN	16	3	3	3	0	0	0	2	0	0	0	2	0	0	0	2	27	27	27	13.952	126	126;126;126;126;126;126;126;126;126;134;126;126;126;126;126;127	0.0010718	7.7173				By MS/MS	0	0	0	15.1	5987100	0	0	0	5987100	0	0	0	11185000	0
O60844	O60844	3	3	3	Zymogen granule membrane protein 16	ZG16	O60844 sp|O60844|ZG16_HUMAN Zymogen granule membrane protein 16 OS=Homo sapiens GN=ZG16 PE=1 SV=2	1	3	3	3	0	2	2	1	0	2	2	1	0	2	2	1	32.9	32.9	32.9	18.146	167	167	0	39.741		By MS/MS	By MS/MS	By matching	0	20.4	22.2	10.8	52127200	0	11502000	6026400	2933800	0	8712200	9182200	3971900	2
O60888-3;O60888;O60888-2	O60888-3;O60888;O60888-2	3;3;3	3;3;3	3;3;3	Protein CutA	CUTA	O60888-3 sp|O60888-3|CUTA_HUMAN Isoform C of Protein CutA OS=Homo sapiens GN=CUTA;O60888 sp|O60888|CUTA_HUMAN Protein CutA OS=Homo sapiens GN=CUTA PE=1 SV=2;O60888-2 sp|O60888-2|CUTA_HUMAN Isoform A of Protein CutA OS=Homo sapiens GN=CUTA	3	3	3	3	2	2	2	2	2	2	2	2	2	2	2	2	34	34	34	16.832	156	156;179;198	0.0010571	7.2092	By matching	By MS/MS	By MS/MS	By MS/MS	16.7	16.7	26.3	16.7	56442900	9873400	7347200	16632000	7396300	11115000	8094500	6595500	7259800	1
O75015	O75015	7	7	3	Low affinity immunoglobulin gamma Fc region receptor III-B	FCGR3B	O75015 sp|O75015|FCG3B_HUMAN Low affinity immunoglobulin gamma Fc region receptor III-B OS=Homo sapiens GN=FCGR3B PE=1 SV=2	1	7	7	3	6	4	6	6	6	4	6	6	2	1	3	2	26.2	26.2	14.2	26.216	233	233	0	61.608	By MS/MS	By MS/MS	By MS/MS	By MS/MS	23.6	15	22.7	23.6	2107770000	413240000	230470000	801260000	197270000	373160000	208220000	272880000	184600000	4
O75023;O75023-3;O75023-2	O75023;O75023-3;O75023-2	9;9;8	9;9;8	9;9;8	Leukocyte immunoglobulin-like receptor subfamily B member 5	LILRB5	O75023 sp|O75023|LIRB5_HUMAN Leukocyte immunoglobulin-like receptor subfamily B member 5 OS=Homo sapiens GN=LILRB5 PE=1 SV=1;O75023-3 sp|O75023-3|LIRB5_HUMAN Isoform 3 of Leukocyte immunoglobulin-like receptor subfamily B member 5 OS=Homo sapiens GN=LILRB5	3	9	9	9	3	3	4	1	3	3	4	1	3	3	4	1	23.4	23.4	23.4	64.125	590	590;591;491	0	37.415	By MS/MS	By MS/MS	By MS/MS	By matching	6.8	6.1	8.3	2.9	116988000	10057000	30764000	41508000	516720	22471000	41425000	43048000	7229600	2
O75083;O75083-3	O75083;O75083-3	19;12	19;12	19;12	WD repeat-containing protein 1	WDR1	O75083 sp|O75083|WDR1_HUMAN WD repeat-containing protein 1 OS=Homo sapiens GN=WDR1 PE=1 SV=4;O75083-3 sp|O75083-3|WDR1_HUMAN Isoform 2 of WD repeat-containing protein 1 OS=Homo sapiens GN=WDR1	2	19	19	19	6	5	10	10	6	5	10	10	6	5	10	10	48	48	48	66.193	606	606;466	0	322.26	By MS/MS	By MS/MS	By MS/MS	By MS/MS	17.3	10.7	29	26.7	343644000	24139000	28668000	130090000	45597000	62798000	47014000	83364000	65583000	4
O75144;O75144-2;O75144-3	O75144;O75144-2	4;4;1	4;4;1	4;4;1	ICOS ligand	ICOSLG	O75144 sp|O75144|ICOSL_HUMAN ICOS ligand OS=Homo sapiens GN=ICOSLG PE=1 SV=2;O75144-2 sp|O75144-2|ICOSL_HUMAN Isoform 2 of ICOS ligand OS=Homo sapiens GN=ICOSLG	3	4	4	4	4	2	4	4	4	2	4	4	4	2	4	4	17.9	17.9	17.9	33.348	302	302;309;185	0	100.57	By MS/MS	By MS/MS	By MS/MS	By MS/MS	17.9	9.3	17.9	17.9	577496000	54845000	112670000	242060000	84459000	67039000	202860000	129810000	118420000	4
O75223;O75223-3;O75223-2;O75223-4	O75223	3;1;1;1	3;1;1;1	3;1;1;1	Gamma-glutamylcyclotransferase	GGCT	O75223 sp|O75223|GGCT_HUMAN Gamma-glutamylcyclotransferase OS=Homo sapiens GN=GGCT PE=1 SV=1	4	3	3	3	1	2	1	1	1	2	1	1	1	2	1	1	17	17	17	21.007	188	188;94;114;166	0	12.672	By MS/MS	By MS/MS	By MS/MS	By MS/MS	6.9	12.2	6.9	6.9	26347700	2488700	17079000	0	3417500	5694300	15499000	0	7501100	2
O75326-2;O75326	O75326-2;O75326	8;8	8;8	8;8	Semaphorin-7A	SEMA7A	O75326-2 sp|O75326-2|SEM7A_HUMAN Isoform 2 of Semaphorin-7A OS=Homo sapiens GN=SEMA7A;O75326 sp|O75326|SEM7A_HUMAN Semaphorin-7A OS=Homo sapiens GN=SEMA7A PE=1 SV=1	2	8	8	8	1	1	3	1	1	1	3	1	1	1	3	1	19.3	19.3	19.3	73.363	652	652;666	0	14.983	By MS/MS	By matching	By MS/MS	By MS/MS	2	2	5.8	2	121828000	3733700	3912700	17162000	3102900	27183000	20125000	20424000	25158000	0
O75339	O75339	5	5	5	Cartilage intermediate layer protein 1;Cartilage intermediate layer protein 1 C1;Cartilage intermediate layer protein 1 C2	CILP	O75339 sp|O75339|CILP1_HUMAN Cartilage intermediate layer protein 1 OS=Homo sapiens GN=CILP PE=1 SV=4	1	5	5	5	2	2	3	2	2	2	3	2	2	2	3	2	6.2	6.2	6.2	132.56	1184	1184	0	13.499	By MS/MS	By MS/MS	By MS/MS	By MS/MS	2.4	1.9	4.1	2.8	46318100	4209700	4178400	20578000	17352000	14247000	14575000	12605000	19944000	2
O75340-2;O75340	O75340-2;O75340	2;2	2;2	2;2	Programmed cell death protein 6	PDCD6	O75340-2 sp|O75340-2|PDCD6_HUMAN Isoform 2 of Programmed cell death protein 6 OS=Homo sapiens GN=PDCD6;O75340 sp|O75340|PDCD6_HUMAN Programmed cell death protein 6 OS=Homo sapiens GN=PDCD6 PE=1 SV=1	2	2	2	2	2	2	2	2	2	2	2	2	2	2	2	2	12.7	12.7	12.7	21.664	189	189;191	0.0010111	5.6658	By MS/MS	By MS/MS	By MS/MS	By MS/MS	12.7	12.7	12.7	12.7	198720000	4760700	9094300	10714000	4150700	7514100	12153000	8545600	6617800	1
O75347;O75347-2	O75347	3;1	3;1	3;1	Tubulin-specific chaperone A	TBCA	O75347 sp|O75347|TBCA_HUMAN Tubulin-specific chaperone A OS=Homo sapiens GN=TBCA PE=1 SV=3	2	3	3	3	2	1	1	2	2	1	1	2	2	1	1	2	26.9	26.9	26.9	12.855	108	108;129	0	27.796	By MS/MS	By MS/MS	By MS/MS	By MS/MS	26.9	16.7	16.7	26.9	48535300	4632000	17678000	17079000	9146300	9076700	13902000	9837300	11091000	2
O75356	O75356	6	6	6	Ectonucleoside triphosphate diphosphohydrolase 5	ENTPD5	O75356 sp|O75356|ENTP5_HUMAN Ectonucleoside triphosphate diphosphohydrolase 5 OS=Homo sapiens GN=ENTPD5 PE=1 SV=1	1	6	6	6	2	2	3	3	2	2	3	3	2	2	3	3	17.8	17.8	17.8	47.517	428	428	0	11.743	By MS/MS	By MS/MS	By MS/MS	By MS/MS	6.3	6.3	9.8	8.2	57355900	5937600	20865000	25270000	5283300	21844000	11480000	15769000	15647000	2
O75368	O75368	3	3	3	SH3 domain-binding glutamic acid-rich-like protein	SH3BGRL	O75368 sp|O75368|SH3L1_HUMAN SH3 domain-binding glutamic acid-rich-like protein OS=Homo sapiens GN=SH3BGRL PE=1 SV=1	1	3	3	3	1	0	2	2	1	0	2	2	1	0	2	2	38.6	38.6	38.6	12.774	114	114	0	14.687	By MS/MS		By MS/MS	By MS/MS	15.8	0	27.2	27.2	107496000	1543800	0	77963000	11221000	26149000	0	32386000	20582000	0
O75594	O75594	3	3	3	Peptidoglycan recognition protein 1	PGLYRP1	O75594 sp|O75594|PGRP1_HUMAN Peptidoglycan recognition protein 1 OS=Homo sapiens GN=PGLYRP1 PE=1 SV=1	1	3	3	3	3	2	2	3	3	2	2	3	3	2	2	3	27.6	27.6	27.6	21.731	196	196	0	145.89	By MS/MS	By MS/MS	By MS/MS	By MS/MS	27.6	15.8	19.9	27.6	50893500	7335000	7634500	21575000	6617700	12416000	11497000	13124000	7087000	1
O75636;O75636-2	O75636;O75636-2	13;12	13;12	13;12	Ficolin-3	FCN3	O75636 sp|O75636|FCN3_HUMAN Ficolin-3 OS=Homo sapiens GN=FCN3 PE=1 SV=2;O75636-2 sp|O75636-2|FCN3_HUMAN Isoform 2 of Ficolin-3 OS=Homo sapiens GN=FCN3	2	13	13	13	11	10	13	12	11	10	13	12	11	10	13	12	65.9	65.9	65.9	32.903	299	299;288	0	323.31	By MS/MS	By MS/MS	By MS/MS	By MS/MS	45.8	45.8	65.9	56.2	69247900000	7560400000	13608000000	23828000000	9885500000	10933000000	14915000000	14484000000	14296000000	37
O75874	O75874	8	8	7	Isocitrate dehydrogenase [NADP] cytoplasmic	IDH1	O75874 sp|O75874|IDHC_HUMAN Isocitrate dehydrogenase [NADP] cytoplasmic OS=Homo sapiens GN=IDH1 PE=1 SV=2	1	8	8	7	3	6	4	1	3	6	4	1	3	6	4	1	23.2	23.2	21	46.659	414	414	0	23.729	By MS/MS	By MS/MS	By MS/MS	By MS/MS	9.9	17.9	13	3.1	87295800	4170900	16697000	48819000	3743900	7933600	21568000	23147000	8841600	4
O75882-3;O75882-2;O75882	O75882-3;O75882-2;O75882	45;45;44	45;45;44	45;45;44	Attractin	ATRN	O75882-3 sp|O75882-3|ATRN_HUMAN Isoform 3 of Attractin OS=Homo sapiens GN=ATRN;O75882-2 sp|O75882-2|ATRN_HUMAN Isoform 2 of Attractin OS=Homo sapiens GN=ATRN;O75882 sp|O75882|ATRN_HUMAN Attractin OS=Homo sapiens GN=ATRN PE=1 SV=2	3	45	45	45	41	34	36	39	41	34	36	39	41	34	36	39	41.7	41.7	41.7	133.7	1198	1198;1272;1429	0	323.31	By MS/MS	By MS/MS	By MS/MS	By MS/MS	39.1	34.9	37.4	39.5	131000000000	19355000000	23653000000	40886000000	14856000000	29217000000	22751000000	20145000000	21722000000	98
O76003	O76003	2	2	2	Glutaredoxin-3	GLRX3	O76003 sp|O76003|GLRX3_HUMAN Glutaredoxin-3 OS=Homo sapiens GN=GLRX3 PE=1 SV=2	1	2	2	2	1	1	1	1	1	1	1	1	1	1	1	1	12.5	12.5	12.5	37.432	335	335	0.0010246	5.9929	By MS/MS	By matching	By matching	By MS/MS	4.8	7.8	7.8	7.8	14588500	1212600	1399000	10216000	1760900	0	2501400	4377500	2609600	0
O76061	O76061	2	2	2	Stanniocalcin-2	STC2	O76061 sp|O76061|STC2_HUMAN Stanniocalcin-2 OS=Homo sapiens GN=STC2 PE=1 SV=1	1	2	2	2	0	0	1	2	0	0	1	2	0	0	1	2	11.6	11.6	11.6	33.248	302	302	0.00098814	5.0827			By MS/MS	By MS/MS	0	0	4	11.6	6560900	0	0	3195600	2202400	0	0	2340400	2713600	0
O94769;O94769-2	O94769;O94769-2	5;3	5;3	5;3	Extracellular matrix protein 2	ECM2	O94769 sp|O94769|ECM2_HUMAN Extracellular matrix protein 2 OS=Homo sapiens GN=ECM2 PE=2 SV=1;O94769-2 sp|O94769-2|ECM2_HUMAN Isoform 2 of Extracellular matrix protein 2 OS=Homo sapiens GN=ECM2	2	5	5	5	1	2	3	2	1	2	3	2	1	2	3	2	12.2	12.2	12.2	79.788	699	699;643	0	18.867	By MS/MS	By matching	By MS/MS	By MS/MS	1.6	4.9	9	7.4	56384800	2670700	6696300	34800000	3553100	4984500	7145500	12906000	6822900	0
O94985-2;O94985	O94985-2;O94985	18;18	18;18	18;18	Calsyntenin-1;Soluble Alc-alpha;CTF1-alpha	CLSTN1	O94985-2 sp|O94985-2|CSTN1_HUMAN Isoform 2 of Calsyntenin-1 OS=Homo sapiens GN=CLSTN1;O94985 sp|O94985|CSTN1_HUMAN Calsyntenin-1 OS=Homo sapiens GN=CLSTN1 PE=1 SV=1	2	18	18	18	10	8	12	9	10	8	12	9	10	8	12	9	24.3	24.3	24.3	108.64	971	971;981	0	92.72	By MS/MS	By MS/MS	By MS/MS	By MS/MS	14.2	11.6	18.2	9.9	559843000	91317000	98950000	143810000	60346000	102630000	142210000	88340000	83219000	5
O95274	O95274	2	2	2	Ly6/PLAUR domain-containing protein 3	LYPD3	O95274 sp|O95274|LYPD3_HUMAN Ly6/PLAUR domain-containing protein 3 OS=Homo sapiens GN=LYPD3 PE=1 SV=2	1	2	2	2	1	1	1	1	1	1	1	1	1	1	1	1	8.4	8.4	8.4	35.97	346	346	0	38.698	By MS/MS	By MS/MS	By MS/MS	By matching	2.9	2.9	2.9	2.9	19063100	4634600	3830900	7049900	3547700	7498700	6518800	5247900	6809300	1
O95336	O95336	3	3	3	6-phosphogluconolactonase	PGLS	O95336 sp|O95336|6PGL_HUMAN 6-phosphogluconolactonase OS=Homo sapiens GN=PGLS PE=1 SV=2	1	3	3	3	0	0	0	0	0	0	0	0	0	0	0	0	15.1	15.1	15.1	27.547	258	258	0.001001	5.3913					0	0	0	0	0	0	0	0	0	0	0	0	0	0
O95428-4;O95428-5;O95428;O95428-6;O95428-3	O95428-4;O95428-5;O95428;O95428-6	7;7;7;6;1	7;7;7;6;1	7;7;7;6;1	Papilin	PAPLN	O95428-4 sp|O95428-4|PPN_HUMAN Isoform 4 of Papilin OS=Homo sapiens GN=PAPLN;O95428-5 sp|O95428-5|PPN_HUMAN Isoform 5 of Papilin OS=Homo sapiens GN=PAPLN;O95428 sp|O95428|PPN_HUMAN Papilin OS=Homo sapiens GN=PAPLN PE=2 SV=4;O95428-6 sp|O95428-6|PPN_HUMAN I	5	7	7	7	2	0	4	2	2	0	4	2	2	0	4	2	9.1	9.1	9.1	119.21	1109	1109;1262;1278;1251;129	0	35.769	By MS/MS		By MS/MS	By matching	3.2	0	6.6	3.1	35796400	4602300	0	28010000	3184100	12586000	0	15254000	5631900	0
O95445	O95445	12	12	2	Apolipoprotein M	APOM	O95445 sp|O95445|APOM_HUMAN Apolipoprotein M OS=Homo sapiens GN=APOM PE=1 SV=2	1	12	12	2	12	10	10	9	12	10	10	9	2	2	2	2	68.1	68.1	25.5	21.253	188	188	0	323.31	By MS/MS	By MS/MS	By MS/MS	By MS/MS	68.1	63.8	63.8	63.8	40675600000	5088900000	8987000000	15245000000	5168400000	6730700000	9182200000	9800500000	8870100000	26
O95445-2	O95445-2	12	2	2	Apolipoprotein M	APOM	O95445-2 sp|O95445-2|APOM_HUMAN Isoform 2 of Apolipoprotein M OS=Homo sapiens GN=APOM	1	12	2	2	10	8	9	7	0	0	1	0	0	0	1	0	80.2	11.2	11.2	13.051	116	116	0	45.376	By matching	By matching	By MS/MS	By matching	69	62.1	73.3	62.1	792970000	0	0	0	0	0	0	0	0	0
O95479	O95479	27	27	27	GDH/6PGL endoplasmic bifunctional protein;Glucose 1-dehydrogenase;6-phosphogluconolactonase	H6PD	O95479 sp|O95479|G6PE_HUMAN GDH/6PGL endoplasmic bifunctional protein OS=Homo sapiens GN=H6PD PE=1 SV=2	1	27	27	27	15	17	18	16	15	17	18	16	15	17	18	16	39.9	39.9	39.9	88.892	791	791	0	259.1	By MS/MS	By MS/MS	By MS/MS	By MS/MS	21.6	23.9	26.4	23.8	1292180000	122650000	304680000	459600000	99575000	170950000	331850000	278560000	191290000	9
O95497;Q9NY84-5;Q9NY84-2;Q9NY84	O95497	13;1;1;1	13;1;1;1	13;1;1;1	Pantetheinase	VNN1	O95497 sp|O95497|VNN1_HUMAN Pantetheinase OS=Homo sapiens GN=VNN1 PE=1 SV=2	4	13	13	13	9	10	10	10	9	10	10	10	9	10	10	10	36.6	36.6	36.6	57.011	513	513;207;274;501	0	259.71	By MS/MS	By MS/MS	By MS/MS	By MS/MS	25.5	28.3	28.3	28.3	1536600000	182080000	353030000	528650000	192640000	331400000	364620000	279320000	339730000	13
O95678	O95678	14	3	2	Keratin, type II cytoskeletal 75	KRT75	O95678 sp|O95678|K2C75_HUMAN Keratin, type II cytoskeletal 75 OS=Homo sapiens GN=KRT75 PE=1 SV=2	1	14	3	2	6	9	3	11	0	0	0	3	0	0	0	2	18.3	5.3	3.6	59.56	551	551	0.0010417	6.3902	By matching	By matching	By matching	By MS/MS	9.3	11.1	4.9	14.2	37807000	0	0	0	37807000	0	0	0	46961000	0
O95810	O95810	6	6	6	Serum deprivation-response protein	SDPR	O95810 sp|O95810|SDPR_HUMAN Serum deprivation-response protein OS=Homo sapiens GN=SDPR PE=1 SV=3	1	6	6	6	0	0	1	0	0	0	1	0	0	0	1	0	13.6	13.6	13.6	47.173	425	425	0	23.421			By MS/MS		0	0	4	0	18029800	0	0	4538800	0	0	0	10166000	0	0
O95897	O95897	3	3	3	Noelin-2	OLFM2	O95897 sp|O95897|NOE2_HUMAN Noelin-2 OS=Homo sapiens GN=OLFM2 PE=2 SV=2	1	3	3	3	1	2	2	1	1	2	2	1	1	2	2	1	7.9	7.9	7.9	51.386	454	454	0.0011086	8.8217	By matching	By matching	By MS/MS	By matching	2.4	5.7	5.7	2.4	42730600	2791700	11455000	17986000	4336400	8518500	15381000	12185000	8840200	0
O95967	O95967	7	7	7	EGF-containing fibulin-like extracellular matrix protein 2	EFEMP2	O95967 sp|O95967|FBLN4_HUMAN EGF-containing fibulin-like extracellular matrix protein 2 OS=Homo sapiens GN=EFEMP2 PE=1 SV=3	1	7	7	7	1	4	5	1	1	4	5	1	1	4	5	1	23.3	23.3	23.3	49.405	443	443	0	26.041	By MS/MS	By MS/MS	By MS/MS	By MS/MS	2.9	9.5	17.2	2	273847000	2474900	35689000	68144000	659200	14936000	107960000	62882000	6874200	4
O95980	O95980	15	15	15	Reversion-inducing cysteine-rich protein with Kazal motifs	RECK	O95980 sp|O95980|RECK_HUMAN Reversion-inducing cysteine-rich protein with Kazal motifs OS=Homo sapiens GN=RECK PE=1 SV=1	1	15	15	15	2	6	7	5	2	6	7	5	2	6	7	5	21.5	21.5	21.5	106.46	971	971	0	66.074	By MS/MS	By MS/MS	By MS/MS	By MS/MS	3.5	7.4	7.6	6	210449000	14286000	33508000	62125000	11502000	25806000	57687000	42325000	16139000	5
P00325;P00325-2	P00325;P00325-2	11;9	11;9	3;1	Alcohol dehydrogenase 1B	ADH1B	P00325 sp|P00325|ADH1B_HUMAN Alcohol dehydrogenase 1B OS=Homo sapiens GN=ADH1B PE=1 SV=2;P00325-2 sp|P00325-2|ADH1B_HUMAN Isoform 2 of Alcohol dehydrogenase 1B OS=Homo sapiens GN=ADH1B	2	11	11	3	2	3	3	3	2	3	3	3	0	0	0	0	42.7	42.7	12.8	39.854	375	375;335	0	60.755	By MS/MS	By MS/MS	By MS/MS	By MS/MS	6.7	9.1	8.5	9.1	86926000	7386700	29334000	42387000	7818300	9997800	21631000	18527000	8968300	1
P00338;P00338-3;P00338-4;P00338-5;P00338-2	P00338;P00338-3;P00338-4;P00338-5;P00338-2	16;16;13;11;11	15;15;12;10;10	15;15;12;10;10	L-lactate dehydrogenase A chain	LDHA	P00338 sp|P00338|LDHA_HUMAN L-lactate dehydrogenase A chain OS=Homo sapiens GN=LDHA PE=1 SV=2;P00338-3 sp|P00338-3|LDHA_HUMAN Isoform 3 of L-lactate dehydrogenase A chain OS=Homo sapiens GN=LDHA;P00338-4 sp|P00338-4|LDHA_HUMAN Isoform 4 of L-lactate dehydr	5	16	15	15	10	6	10	11	9	6	9	10	9	6	9	10	49.1	45.5	45.5	36.688	332	332;361;274;241;274	0	199.02	By MS/MS	By MS/MS	By MS/MS	By MS/MS	34.3	17.2	30.1	34.6	1258630000	162960000	211840000	426590000	241130000	210030000	341880000	252720000	416310000	4
P00352;P05091	P00352	20;1	20;1	20;1	Retinal dehydrogenase 1	ALDH1A1	P00352 sp|P00352|AL1A1_HUMAN Retinal dehydrogenase 1 OS=Homo sapiens GN=ALDH1A1 PE=1 SV=2	2	20	20	20	11	13	14	10	11	13	14	10	11	13	14	10	46.7	46.7	46.7	54.861	501	501;517	0	323.31	By MS/MS	By MS/MS	By MS/MS	By MS/MS	28.3	34.5	34.7	27.9	645491000	84055000	181310000	265500000	81209000	136400000	219960000	135630000	114640000	12
P00367-3;P00367;P00367-2;P49448	P00367-3;P00367;P00367-2;P49448	4;4;3;2	4;4;3;2	4;4;3;2	Glutamate dehydrogenase 1, mitochondrial;Glutamate dehydrogenase 2, mitochondrial	GLUD1;GLUD2	P00367-3 sp|P00367-3|DHE3_HUMAN Isoform 3 of Glutamate dehydrogenase 1, mitochondrial OS=Homo sapiens GN=GLUD1;P00367 sp|P00367|DHE3_HUMAN Glutamate dehydrogenase 1, mitochondrial OS=Homo sapiens GN=GLUD1 PE=1 SV=2;P00367-2 sp|P00367-2|DHE3_HUMAN Isoform 2	4	4	4	4	1	0	1	1	1	0	1	1	1	0	1	1	14.8	14.8	14.8	46.575	425	425;558;391;558	0	18.183	By matching		By MS/MS	By matching	3.8	0	3.8	3.8	9830200	2281500	0	5745100	1803600	4131100	0	3926800	4496300	0
P00390-2;P00390;P00390-4;P00390-3;P00390-5	P00390-2;P00390;P00390-4;P00390-3;P00390-5	11;11;10;10;9	11;11;10;10;9	11;11;10;10;9	Glutathione reductase, mitochondrial	GSR	P00390-2 sp|P00390-2|GSHR_HUMAN Isoform Cytoplasmic of Glutathione reductase, mitochondrial OS=Homo sapiens GN=GSR;P00390 sp|P00390|GSHR_HUMAN Glutathione reductase, mitochondrial OS=Homo sapiens GN=GSR PE=1 SV=2;P00390-4 sp|P00390-4|GSHR_HUMAN Isoform 3 o	5	11	11	11	6	6	3	5	6	6	3	5	6	6	3	5	34.7	34.7	34.7	51.7	479	479;522;469;493;440	0	115.81	By MS/MS	By MS/MS	By MS/MS	By MS/MS	19.2	18.8	10.9	17.7	214728000	22518000	40748000	30677000	22917000	41935000	62900000	33950000	44223000	5
P00441	P00441	9	9	9	Superoxide dismutase [Cu-Zn]	SOD1	P00441 sp|P00441|SODC_HUMAN Superoxide dismutase [Cu-Zn] OS=Homo sapiens GN=SOD1 PE=1 SV=2	1	9	9	9	4	2	5	3	4	2	5	3	4	2	5	3	87	87	87	15.936	154	154	0	323.31	By MS/MS	By MS/MS	By MS/MS	By MS/MS	35.1	24.7	39	38.3	426848000	51518000	80462000	172550000	80260000	75065000	112500000	75896000	123000000	2
P00450	P00450	70	70	70	Ceruloplasmin	CP	P00450 sp|P00450|CERU_HUMAN Ceruloplasmin OS=Homo sapiens GN=CP PE=1 SV=1	1	70	70	70	63	57	64	63	63	57	64	63	63	57	64	63	75.4	75.4	75.4	122.2	1065	1065	0	323.31	By MS/MS	By MS/MS	By MS/MS	By MS/MS	68.4	60.7	73.8	71.8	2030000000000	314000000000	335000000000	803000000000	282000000000	393000000000	299000000000	381000000000	417000000000	737
2;222663;222664;222665;222666;222667;222668;222669;222670;222671;222672;222673;222674;222675;222676;222677;222678;222679;222680;222681;222682;222683;222684;222685;222686;222687;222688;222689;222690;222691;222692;222693;222694;222695;222696;222697;222698;222699;222700;222701;222702;222703;222704;222705;222706;222707;222708;222709;222710;222711;222712;222713;222714;222715;222716;222717;222718;22271…
7;383418;383419;383420;383421;383422;383423;383424;383425;383426;383427;383428;383429;383430;383431;383432;383433;383434;383435;383436;383437;383438;383439;383440;383441;383442;383443;383444;383445;383446;383447;383448;383449;383450;383451;383452;383453;383454;383455;383456;383457;383458;383459;383460;383461;383462;383463;383464;383465;383466;384746;384747;384748;384749;384750;384751;384927;38492…	8132;8133;8134;8135;8136;8137;8138;8139;8140;8141;8142;8143;8144;8145;8146;8147;8148;8149;8150;8151;8152;8153;8154;8155;8156;8157;8158;8159;8160;8161;8162;8163;8164;8165;8166;8167;8168;8169;8170;8171;8172;8173;8174;8175;8176;8177;8178;8179;8180;8181;8182;8183;8184;8185;8186;8187;8188;8189;8190;8191;8192;8193;8194;8195;8196;8197;8198;8199;8200;8201;8202;8203;8204;8205;8206;8207;8208;8209;8210;8211…
6120;246121;246122;246123;246124;246125;246126;246127;246128;246129;246130;246131;246132;246133;246134;246135;246136;246137;246138;246139;246140;246141;246142;246143;246144;246145;246146;246147;246148;246149;246150;246151;246152;246153;246154;246155;246156;246157;246158;246159;246160;246161;246162;246163;246164;246165;246166;246167;246168;246169;246170;246171;246172;246173;246174;246175;246176;24…
2343;362344;362345;362346;362347;362348;362349;362350;362351;362352;362353;362354;362355;362356;362357;365600;365601;365602;365603;365604;365605;365606;365607;365608;365609;365610;365611;365612;365613;365614;365615;365616;365617;365618;365619;365620;365621;365622;365623;365624;365625;365626;365627;365628;365629;365630;365631;365632;365633;365634;365635;365636;365637;365638;365639;365640;365641;36…	8235;8483;9932;15686;24195;47310;53055;53245;53875;58812;65933;68286;80223;82788;85599;95263;98750;103562;103830;115043;124269;126366;136667;145541;156300;161908;161928;162182;164872;181871;183304;183465;183588;186737;189255;210446;246093;246152;247922;255026;255194;255305;255763;260544;262124;262880;273505;273769;273876;279604;283199;285300;285387;286773;298057;308071;328470;351936;356951;360770…	47;48;49;50;51;52;53;54;55;56;57;58;59;60;61;62;63	158;259;275;288;335;538;557;599;620;623;627;636;687;709;827;1028;1050	4240000000000	9902
P00451	P00451	14	14	14	Coagulation factor VIII;Factor VIIIa heavy chain, 200 kDa isoform;Factor VIIIa heavy chain, 92 kDa isoform;Factor VIII B chain;Factor VIIIa light chain	F8	P00451 sp|P00451|FA8_HUMAN Coagulation factor VIII OS=Homo sapiens GN=F8 PE=1 SV=1	1	14	14	14	4	7	9	6	4	7	9	6	4	7	9	6	6.9	6.9	6.9	267.01	2351	2351	0	73.713	By MS/MS	By MS/MS	By MS/MS	By MS/MS	2	3.3	4.4	2.8	181498000	9068500	42460000	103160000	12891000	13206000	38506000	54734000	13555000	3
P00488;P16452-3;P16452;P16452-2	P00488	29;1;1;1	29;1;1;1	29;1;1;1	Coagulation factor XIII A chain	F13A1	P00488 sp|P00488|F13A_HUMAN Coagulation factor XIII A chain OS=Homo sapiens GN=F13A1 PE=1 SV=4	4	29	29	29	23	19	21	25	23	19	21	25	23	19	21	25	48.8	48.8	48.8	83.266	732	732;619;691;721	0	323.31	By MS/MS	By MS/MS	By MS/MS	By MS/MS	34.6	28.8	35.4	44.4	4848830000	813340000	556030000	1485100000	666660000	938870000	622170000	580280000	1034500000	12
P00491	P00491	17	17	17	Purine nucleoside phosphorylase	PNP	P00491 sp|P00491|PNPH_HUMAN Purine nucleoside phosphorylase OS=Homo sapiens GN=PNP PE=1 SV=2	1	17	17	17	11	9	12	15	11	9	12	15	11	9	12	15	70.6	70.6	70.6	32.118	289	289	0	323.31	By MS/MS	By MS/MS	By MS/MS	By MS/MS	55.4	36.3	56.7	60.6	1043610000	120050000	165110000	458340000	221640000	154220000	207240000	226820000	245690000	11
P00492;Q9NRG1-2;Q9NRG1	P00492	10;1;1	10;1;1	10;1;1	Hypoxanthine-guanine phosphoribosyltransferase	HPRT1	P00492 sp|P00492|HPRT_HUMAN Hypoxanthine-guanine phosphoribosyltransferase OS=Homo sapiens GN=HPRT1 PE=1 SV=2	3	10	10	10	5	5	6	4	5	5	6	4	5	5	6	4	61	61	61	24.579	218	218;190;225	0	25.256	By MS/MS	By MS/MS	By MS/MS	By MS/MS	27.1	24.3	39.9	21.6	155947000	28639000	37369000	69246000	20693000	22752000	34157000	38724000	27923000	3
P00533-4;P00533-3;P00533;P00533-2	P00533-4;P00533-3;P00533;P00533-2	17;17;17;13	17;17;17;13	17;17;17;13	Epidermal growth factor receptor	EGFR	P00533-4 sp|P00533-4|EGFR_HUMAN Isoform 4 of Epidermal growth factor receptor OS=Homo sapiens GN=EGFR;P00533-3 sp|P00533-3|EGFR_HUMAN Isoform 3 of Epidermal growth factor receptor OS=Homo sapiens GN=EGFR;P00533 sp|P00533|EGFR_HUMAN Epidermal growth factor	4	17	17	17	12	10	12	13	12	10	12	13	12	10	12	13	36.8	36.8	36.8	69.227	628	628;705;1210;405	0	121.06	By MS/MS	By MS/MS	By MS/MS	By MS/MS	25	21.5	27.1	29.1	415327000	51966000	65030000	179130000	62340000	77645000	99270000	86060000	78845000	8
P00558;P00558-2;P07205	P00558;P00558-2	18;17;3	18;17;3	18;17;3	Phosphoglycerate kinase 1	PGK1	P00558 sp|P00558|PGK1_HUMAN Phosphoglycerate kinase 1 OS=Homo sapiens GN=PGK1 PE=1 SV=3;P00558-2 sp|P00558-2|PGK1_HUMAN Isoform 2 of Phosphoglycerate kinase 1 OS=Homo sapiens GN=PGK1	3	18	18	18	11	10	13	12	11	10	13	12	11	10	13	12	55.2	55.2	55.2	44.614	417	417;389;417	0	323.31	By MS/MS	By MS/MS	By MS/MS	By MS/MS	39.1	35.7	47.5	42.4	1396760000	165240000	340660000	634900000	168390000	276120000	381650000	308610000	306720000	11
P00568;Q9Y6K8-2;Q9Y6K8-3;Q9Y6K8	P00568	10;1;1;1	10;1;1;1	10;1;1;1	Adenylate kinase isoenzyme 1	AK1	P00568 sp|P00568|KAD1_HUMAN Adenylate kinase isoenzyme 1 OS=Homo sapiens GN=AK1 PE=1 SV=3	4	10	10	10	5	7	8	7	5	7	8	7	5	7	8	7	66	66	66	21.635	194	194;197;536;562	0	80.57	By MS/MS	By MS/MS	By MS/MS	By MS/MS	38.1	42.8	50.5	53.1	522451000	25274000	93763000	243320000	138120000	81574000	69511000	94310000	97351000	4
P00734	P00734	52	52	52	Prothrombin;Activation peptide fragment 1;Activation peptide fragment 2;Thrombin light chain;Thrombin heavy chain	F2	P00734 sp|P00734|THRB_HUMAN Prothrombin OS=Homo sapiens GN=F2 PE=1 SV=2	1	52	52	52	45	40	42	41	45	40	42	41	45	40	42	41	71.5	71.5	71.5	70.036	622	622	0	323.31	By MS/MS	By MS/MS	By MS/MS	By MS/MS	63.8	62.4	62.4	67.2	952000000000	135000000000	176000000000	296000000000	126000000000	159000000000	179000000000	141000000000	181000000000	387
4436;354437;354438;354439;354440;354441;354442;354443;354444;358696;358697;358698;358699;358700;358701;358702;358703;358704;358705;358706;358707;358708;358709;358710;358711;358712;358713;358714;358715;358716;358717;358718;358719;358720;358721;358722;358723;358724;358725;358726;358727;358728;358729;358730;358731;358732;358733;358734;358735;358736;358737;358738;358739;358740;358741;358742;358743;35…	26134;56357;56358;56359;56360;56361;56362;56363;56364;56365;56366;56367;56368;56369;56370;56371;56372;56373;56374;56375;56376;86008;86009;86010;86011;86012;86013;86014;86015;86016;86017;86018;86019;86020;86021;86022;86023;86024;86025;86026;86027;86028;86029;86030;86031;86032;86033;86034;86035;86036;86037;86038;86039;86040;86041;86042;86043;86044;86045;86046;86047;86048;86049;86050;86051;86052;860…
1;333302;333303;333304;333305;333306;333307;333308;333309;333310;333311;333312;333313;333314;333315;333316;333317;333318;333319;333320;333321;333322;333323;333324;333325;333326;333327;333328;333329;333330;333331;333332;333333;333334;333335;333336;333337;333338;333339;333340;333341;333342;333343;333344;333345;333346;333347;333348;333349;333350;333351;333352;333353;333354;333355;333356;333357;33335…	26134;56359;86061;88582;96581;97877;124530;139359;139449;139620;140187;151962;152157;175241;176451;176901;177070;179831;179862;190237;190321;191816;194517;196343;211661;263610;264077;264139;270459;272768;272793;275644;288419;288443;297670;306313;306356;308948;321895;333194;337469;338291;338388;338586;376830;393693;393774;407928;408253;408375;411287;416635	76;77;78;79;80;81;82	195;374;380;466;548;574;585	2280000000000	5702
P00736	P00736	39	39	38	Complement C1r subcomponent;Complement C1r subcomponent heavy chain;Complement C1r subcomponent light chain	C1R	P00736 sp|P00736|C1R_HUMAN Complement C1r subcomponent OS=Homo sapiens GN=C1R PE=1 SV=2	1	39	39	38	35	32	33	34	35	32	33	34	34	31	33	33	63	63	61.7	80.118	705	705	0	323.31	By MS/MS	By MS/MS	By MS/MS	By MS/MS	57.4	59.6	59.3	59.6	172000000000	18568000000	38024000000	77738000000	19134000000	26788000000	33564000000	40914000000	31712000000	121
P00738;P00738-2	P00738;P00738-2	41;34	41;34	21;18	Haptoglobin;Haptoglobin alpha chain;Haptoglobin beta chain	HP	P00738 sp|P00738|HPT_HUMAN Haptoglobin OS=Homo sapiens GN=HP PE=1 SV=1;P00738-2 sp|P00738-2|HPT_HUMAN Isoform 2 of Haptoglobin OS=Homo sapiens GN=HP	2	41	41	21	35	31	33	34	35	31	33	34	17	16	16	16	81	81	54.9	45.205	406	406;347	0	323.31	By MS/MS	By MS/MS	By MS/MS	By MS/MS	70	66.7	68.7	74.6	2150000000000	289000000000	448000000000	535000000000	404000000000	324000000000	440000000000	281000000000	639000000000	509
443469;443470;443471;443472;443473;443474;443475;443476;443477;443478;443479;443480;443481;443482;443483;443484;443485;443486;443487;443488;443489;443490;443491;443492;443493;443494;443495;443496;443497;443498;443499;443500;443501;443502;443503;443504;443505;443506;443507;443508;443509;443510;443511;443512;443513;443514;443515;443516;443517;443518;443519;443520;443521;443522;443523;443524;443525;…	32635;32636;32637;32638;32639;32640;32641;32642;32643;32644;32645;32646;32647;32648;32649;32650;32651;32652;32653;32654;32655;32656;32657;32658;32659;32660;32661;32662;32663;32664;32665;32666;32667;32668;32669;32670;32671;32672;32673;32674;32675;32676;32677;32678;32679;32680;32681;32682;32683;32684;32685;32686;32687;32688;32689;32690;32691;32692;32693;32694;32695;32696;32697;32698;32699;32700;327…
78;420979;420980;420981;420982;420983;420984;420985;420986;420987;420988;420989;420990;420991;420992;420993;420994;420995;420996;420997;420998;420999;421000;421001;421002;421003;421004;421005;421006;421007;421008;421009;421010;421011;421012;421013;421014;421015;421016;421017;421018;421019;421020;421021;421022;421023;421024;421025;421026;421027;421028;421029;421030;421031;421032;421033;421034;4210…	32638;32714;32927;33025;52677;52822;69787;140658;140682;161619;161659;171118;171135;191539;220600;220640;220672;225765;225883;226238;254345;256251;263301;272163;280075;281034;281035;301699;322419;335715;335770;335869;374637;382263;382407;394912;395031;398035;398116;416990;420983	88;89;90	263;300;343	3890000000000	5185
P00739;P00739-2	P00739;P00739-2	29;29	9;9	9;9	Haptoglobin-related protein	HPR	P00739 sp|P00739|HPTR_HUMAN Haptoglobin-related protein OS=Homo sapiens GN=HPR PE=2 SV=2;P00739-2 sp|P00739-2|HPTR_HUMAN Isoform 2 of Haptoglobin-related protein OS=Homo sapiens GN=HPR	2	29	9	9	23	20	24	25	5	5	7	7	5	5	7	7	78.7	43.7	43.7	39.029	348	348;385	0	323.31	By MS/MS	By MS/MS	By MS/MS	By MS/MS	52	49.7	71.8	69	40498900000	4054500000	5544500000	8596100000	4815800000	5552600000	6612800000	5253900000	8871600000	21
P00740;P00740-2	P00740;P00740-2	17;15	17;15	17;15	Coagulation factor IX;Coagulation factor IXa light chain;Coagulation factor IXa heavy chain	F9	P00740 sp|P00740|FA9_HUMAN Coagulation factor IX OS=Homo sapiens GN=F9 PE=1 SV=2;P00740-2 sp|P00740-2|FA9_HUMAN Isoform 2 of Coagulation factor IX OS=Homo sapiens GN=F9	2	17	17	17	16	16	17	17	16	16	17	17	16	16	17	17	51.6	51.6	51.6	51.778	461	461;423	0	323.31	By MS/MS	By MS/MS	By MS/MS	By MS/MS	44.3	44.3	51.6	51.6	43962000000	6331000000	9110500000	14631000000	6820300000	9686000000	7426000000	8688800000	9729100000	46
P00742	P00742	22	22	22	Coagulation factor X;Factor X light chain;Factor X heavy chain;Activated factor Xa heavy chain	F10	P00742 sp|P00742|FA10_HUMAN Coagulation factor X OS=Homo sapiens GN=F10 PE=1 SV=2	1	22	22	22	19	17	17	17	19	17	17	17	19	17	17	17	48.2	48.2	48.2	54.731	488	488	0	323.31	By MS/MS	By MS/MS	By MS/MS	By MS/MS	42.2	41.2	39.5	41.2	50081700000	5886400000	13522000000	16142000000	6473400000	7866000000	13277000000	8524600000	9739700000	39
P00746	P00746	11	11	11	Complement factor D	CFD	P00746 sp|P00746|CFAD_HUMAN Complement factor D OS=Homo sapiens GN=CFD PE=1 SV=5	1	11	11	11	10	10	10	10	10	10	10	10	10	10	10	10	50.2	50.2	50.2	27.033	253	253	0	323.31	By MS/MS	By MS/MS	By MS/MS	By MS/MS	48.6	48.6	48.6	48.6	19415800000	2277000000	3028000000	5482300000	1318300000	2844200000	3241800000	3324400000	2069900000	26
P00747;Q15195;Q02325	P00747	70;2;2	70;2;2	68;2;2	Plasminogen;Plasmin heavy chain A;Activation peptide;Angiostatin;Plasmin heavy chain A, short form;Plasmin light chain B	PLG	P00747 sp|P00747|PLMN_HUMAN Plasminogen OS=Homo sapiens GN=PLG PE=1 SV=2	3	70	70	68	64	59	62	63	64	59	62	63	62	57	60	61	77	77	77	90.568	810	810;96;96	0	323.31	By MS/MS	By MS/MS	By MS/MS	By MS/MS	76.3	67.8	76.2	76.3	1080000000000	180000000000	204000000000	357000000000	171000000000	225000000000	201000000000	198000000000	252000000000	393
2885;412886;412887;412888;412889;412890;412891;412892;412893;412894;412895;412896;412897;412898;412899;412900;412901;412902;412903;412904;412905;412906;412907;412908;412909;412910;412911;412912;412913;412914;412915;412916;412917;412918;412919;412920;412921;412922;412923;412924;412925;412926;412927;412928;412929;412930;412931;412932;412933;412934;412935;412936;412937;412938;412939;412940;412941;41…	26704;26705;26706;26707;26708;26709;26710;26711;26712;26713;26714;26715;26716;26717;26718;26719;26720;26721;26722;26723;26724;26725;26726;26727;26728;26729;26730;26731;26732;26733;26734;26735;26736;26737;26738;26739;26740;26741;26742;26743;26744;26745;26746;26747;26748;26749;26750;26751;26752;26753;26754;26755;26756;26757;26758;26759;26760;26761;26762;26763;26764;26765;26766;31660;31661;31662;316…
;377811;377812;377813;377814;377815;377816;377817;377818;377819;377820;377821;377822;377823;377824;388081;388082;388083;388084;388085;388086;388087;388088;388089;388090;388091;388092;388093;388094;388095;388096;388097;388098;388099;388100;388101;388102;388103;388104;388105;388106;388107;388108;388109;388110;388111;388112;388113;388114;388115;388116;388117;388118;388119;388120;388121;388122;388123…	26729;31710;42433;42675;43857;68913;68914;73634;86598;86662;94139;94421;111171;119767;119906;119917;122519;136463;137418;157549;183939;183940;184020;189468;189474;191476;203999;204030;230320;238218;238380;238435;251216;251286;261336;261376;263427;263683;263882;263938;264043;269564;271854;280260;286037;286259;299875;300000;335305;349456;349562;350853;351090;364074;377453;377698;377820;388133;38825…	100;101;102;103;104;105;106;107;108	76;88;186;201;404;423;482;604;807	2200000000000	5377
P00748	P00748	18	18	18	Coagulation factor XII;Coagulation factor XIIa heavy chain;Beta-factor XIIa part 1;Coagulation factor XIIa light chain	F12	P00748 sp|P00748|FA12_HUMAN Coagulation factor XII OS=Homo sapiens GN=F12 PE=1 SV=3	1	18	18	18	13	15	18	17	13	15	18	17	13	15	18	17	38.5	38.5	38.5	67.791	615	615	0	323.31	By MS/MS	By MS/MS	By MS/MS	By MS/MS	31.4	33	38.5	38.5	19887000000	2262100000	2023100000	6886900000	2830800000	3326700000	2202200000	3621500000	3601300000	27
P00751;P00751-2	P00751;P00751-2	53;28	53;28	53;28	Complement factor B;Complement factor B Ba fragment;Complement factor B Bb fragment	CFB	P00751 sp|P00751|CFAB_HUMAN Complement factor B OS=Homo sapiens GN=CFB PE=1 SV=2;P00751-2 sp|P00751-2|CFAB_HUMAN Isoform 2 of Complement factor B OS=Homo sapiens GN=CFB	2	53	53	53	46	33	42	41	46	33	42	41	46	33	42	41	64.5	64.5	64.5	85.532	764	764;621	0	323.31	By MS/MS	By MS/MS	By MS/MS	By MS/MS	56.8	42.7	59.9	58.8	1030000000000	156000000000	210000000000	313000000000	168000000000	223000000000	217000000000	170000000000	244000000000	266
P00915	P00915	13	13	13	Carbonic anhydrase 1	CA1	P00915 sp|P00915|CAH1_HUMAN Carbonic anhydrase 1 OS=Homo sapiens GN=CA1 PE=1 SV=2	1	13	13	13	12	13	13	13	12	13	13	13	12	13	13	13	62.8	62.8	62.8	28.87	261	261	0	323.31	By MS/MS	By MS/MS	By MS/MS	By MS/MS	62.8	62.8	62.8	62.8	93691800000	14432000000	19554000000	42267000000	11432000000	16896000000	18386000000	17781000000	19285000000	69
P00918	P00918	12	12	12	Carbonic anhydrase 2	CA2	P00918 sp|P00918|CAH2_HUMAN Carbonic anhydrase 2 OS=Homo sapiens GN=CA2 PE=1 SV=2	1	12	12	12	11	9	9	11	11	9	9	11	11	9	9	11	58.1	58.1	58.1	29.246	260	260	0	323.31	By MS/MS	By MS/MS	By MS/MS	By MS/MS	53.5	50	50	53.5	4891730000	602980000	1478700000	1886200000	574260000	866410000	1261100000	1020000000	1049700000	12
P00966	P00966	5	5	5	Argininosuccinate synthase	ASS1	P00966 sp|P00966|ASSY_HUMAN Argininosuccinate synthase OS=Homo sapiens GN=ASS1 PE=1 SV=2	1	5	5	5	0	1	1	0	0	1	1	0	0	1	1	0	14.6	14.6	14.6	46.53	412	412	0.0011574	10.704		By matching	By MS/MS		0	1.9	1.9	0	100779000	0	3361800	3314200	0	0	13252000	3301400	0	0
P00995	P00995	3	3	3	Pancreatic secretory trypsin inhibitor	SPINK1	P00995 sp|P00995|ISK1_HUMAN Pancreatic secretory trypsin inhibitor OS=Homo sapiens GN=SPINK1 PE=1 SV=2	1	3	3	3	1	2	2	2	1	2	2	2	1	2	2	2	43	43	43	8.5067	79	79	0	23.601	By MS/MS	By MS/MS	By MS/MS	By matching	11.4	41.8	41.8	41.8	94198500	21705000	38175000	7845500	7077000	20648000	30453000	15385000	31732000	1
P01008	P01008	38	38	38	Antithrombin-III	SERPINC1	P01008 sp|P01008|ANT3_HUMAN Antithrombin-III OS=Homo sapiens GN=SERPINC1 PE=1 SV=1	1	38	38	38	29	28	29	29	29	28	29	29	29	28	29	29	63.1	63.1	63.1	52.602	464	464	0	323.31	By MS/MS	By MS/MS	By MS/MS	By MS/MS	56.5	53.9	53.2	53.2	1100000000000	176000000000	211000000000	359000000000	183000000000	230000000000	188000000000	183000000000	248000000000	753
3237;113238;113239;113240;113241;113242;113243;113244;113245;113246;113247;113248;113249;113250;113251;113252;113253;113254;113255;113256;113257;113258;113259;113260;113261;113262;113263;113264;113265;113266;113267;113268;113269;113270;113271;113272;113273;113274;113275;113276;113277;113278;113279;113280;113281;113282;113283;113284;113285;113286;113287;113288;113289;113290;113291;113292;113293;11…	4497;4498;4499;4500;4501;4502;4503;4504;4505;4506;4507;4508;4509;4510;4511;4512;4513;4514;4515;4516;4517;4518;4519;4520;4521;4522;4523;4524;4525;4526;4527;4528;4529;4530;4531;4532;4533;4534;4535;4536;4537;4538;4539;4540;4541;4542;4543;4544;4545;4546;4547;4548;4549;4550;4551;4552;4553;4554;4555;4556;4557;4558;4559;4560;4561;4562;4563;4564;4565;4566;4567;4568;4569;4570;4571;4572;4573;4574;4575;4576…
05601;105602;105603;105604;105605;105606;105607;105608;105609;105610;105611;105612;105613;105614;105615;105616;105617;105618;105619;105620;105621;105622;105623;105624;105625;105626;105627;105628;105629;105630;105631;105632;105633;105634;105635;105636;105637;105638;105639;105640;105641;105642;105643;105644;105645;105646;105647;105648;105649;105650;105651;105652;105653;105654;105655;105656;105657;1…	5077;5155;10393;25925;26104;29637;29686;47616;54226;85496;92948;100065;105796;106025;108967;117667;119974;124859;165542;165597;183713;204243;220741;220771;224095;224141;237715;256639;272394;299178;299833;314003;314674;318131;353799;362763;362853;362954	117;118;119;120;121;122;123;124	49;52;121;283;284;313;370;455	2850000000000	8746
P01009;P01009-2;P01009-3	P01009;P01009-2;P01009-3	55;45;36	55;45;36	55;45;36	Alpha-1-antitrypsin;Short peptide from AAT	SERPINA1	P01009 sp|P01009|A1AT_HUMAN Alpha-1-antitrypsin OS=Homo sapiens GN=SERPINA1 PE=1 SV=3;P01009-2 sp|P01009-2|A1AT_HUMAN Isoform 2 of Alpha-1-antitrypsin OS=Homo sapiens GN=SERPINA1;P01009-3 sp|P01009-3|A1AT_HUMAN Isoform 3 of Alpha-1-antitrypsin OS=Homo sapi	3	55	55	55	35	35	40	39	35	35	40	39	35	35	40	39	75.6	75.6	75.6	46.736	418	418;359;306	0	323.31	By MS/MS	By MS/MS	By MS/MS	By MS/MS	68.9	71.8	72.7	71.8	2130000000000	336000000000	380000000000	672000000000	382000000000	353000000000	359000000000	324000000000	438000000000	1013
1;236912;236913;236914;236915;236916;236917;236918;236919;236920;236921;236922;236923;236924;236925;236926;236927;236928;236929;236930;236931;236932;236933;236934;236935;236936;236937;236938;236939;236940;236941;236942;236943;236944;236945;236946;236947;236948;236949;236950;236951;236952;236953;236954;236955;236956;236957;236958;236959;236960;236961;236962;236963;236964;236965;236966;236967;23696…
4;356265;356266;356267;356268;356269;356270;356271;356272;356273;356274;356275;356276;356277;356278;356279;356280;356281;356282;356283;356284;356285;356286;356287;356288;356289;356290;356291;356292;356293;356294;356295;356296;356297;356298;356299;356300;356301;356302;356303;356304;356305;356306;356307;356308;356309;356310;356311;356312;356313;356314;356315;356316;356317;356318;356319;356320;35632…	33705;33706;33707;33708;33709;33710;34550;34551;34552;34553;34554;34555;34556;34557;34558;34559;34560;34561;34562;34563;34564;34565;34566;34567;34568;34569;34570;34571;34572;34573;34574;34575;34576;34577;34578;34579;34580;34581;34582;34583;34584;34585;34586;34587;34588;34589;34590;34591;34592;34593;34594;34595;34596;34597;34598;34599;34600;34601;34602;34603;66188;66189;66190;66191;66192;66193;661…
76;223777;223778;223779;223780;223781;223782;223783;223784;223785;223786;223787;223788;223789;223790;223791;223792;223793;223794;223795;223796;223797;223798;223799;223800;223801;223802;223803;223804;223805;223806;223807;223808;223809;223810;223811;223812;223813;223814;223815;223816;223817;223818;223819;223820;223821;223822;223823;223824;223825;223826;223827;223828;223829;223830;223831;223832;2238…
59;327760;327761;327762;327763;327764;327765;327766;327767;327768;327769;327770;327771;327772;327773;327774;327775;327776;327777;327778;327779;327780;327781;327782;327783;327784;327785;327786;327787;327788;327789;327790;327791;327792;327793;327794;327795;327796;327797;327798;327799;327800;327801;327802;327803;327804;327805;327806;327807;327808;327809;327810;327811;327812;327813;327814;327815;3278…	33706;33710;34587;66189;66920;66933;67446;85429;113233;113248;113277;115254;115404;133233;142894;178384;189337;189515;189636;191228;191435;205438;205833;223397;224035;228420;228628;230494;233957;233959;239521;241381;241874;270337;270426;279382;279410;292760;301067;301166;321364;321511;327783;327976;327978;334996;335151;347069;347464;372540;372863;372889;404163;404207;415424	125;126;127;128;129;130;131;132	244;245;250;266;375;382;398;409	4150000000000	11261
P01011;P01011-2;P01011-3	P01011	36;15;1	36;15;1	36;15;1	Alpha-1-antichymotrypsin;Alpha-1-antichymotrypsin His-Pro-less	SERPINA3	P01011 sp|P01011|AACT_HUMAN Alpha-1-antichymotrypsin OS=Homo sapiens GN=SERPINA3 PE=1 SV=2	3	36	36	36	27	28	28	28	27	28	28	28	27	28	28	28	76.6	76.6	76.6	47.65	423	423;216;95	0	323.31	By MS/MS	By MS/MS	By MS/MS	By MS/MS	64.5	69.5	66.2	70	1070000000000	159000000000	257000000000	326000000000	148000000000	166000000000	204000000000	156000000000	176000000000	615
639;276640;276641;276642;276643;276644;276645;276646;276647;276648;276649;276650;276651;276652;276653;276654;276655;276656;276657;276658;276659;276660;276661;276662;276663;276664;276665;276666;276667;276668;276669;276670;276671;276672;276673;276674;276675;276676;276677;276678;276679;276680;276681;276682;276683;276684;276685;276686;276687;276688;276689;276690;276691;276692;276693;276694;276695;276…	5767;5768;5769;5770;5771;5772;5773;5774;5775;5776;5777;5778;5779;5780;5781;5782;5783;5784;5785;5786;5787;5788;5789;5790;5791;5792;5793;5794;5795;5796;5797;5798;5799;5800;5801;5802;5803;5804;5805;5806;5807;5808;5809;5810;5811;5812;5813;5814;5815;5816;5817;5818;5819;5820;5821;5822;5823;5824;5825;5826;5827;5828;5829;5830;5831;5832;5833;5834;5835;5836;5837;5838;5839;5840;5841;5842;5843;5844;5845;5846…
4;293775;293776;293777;293778;293779;293780;293781;293782;293783;293784;293785;293786;293787;293788;293789;293790;293791;293792;293793;293794;293795;293796;293797;293798;293799;293800;293801;293802;293803;293804;293805;293806;293807;293808;293809;293810;293811;293812;293813;293814;293815;293816;293817;293818;293819;293820;293821;293822;293823;293824;293825;293826;293827;293828;293829;293830;29383…	5864;6060;19192;34133;48040;57511;65051;71993;72020;83919;93457;93548;93843;115413;115462;143615;176448;177995;178036;189222;210323;238727;239102;243960;244746;260796;261177;281070;293744;294461;347485;403564;407185;407966;407970;419186	133;134;135;136;137;138;139;140;141;142;143;144	137;141;204;205;219;240;243;244;284;290;401;414	2580000000000	6246
P01019	P01019	25	25	25	Angiotensinogen;Angiotensin-1;Angiotensin-2;Angiotensin-3;Angiotensin-4;Angiotensin 1-9;Angiotensin 1-7;Angiotensin 1-5;Angiotensin 1-4	AGT	P01019 sp|P01019|ANGT_HUMAN Angiotensinogen OS=Homo sapiens GN=AGT PE=1 SV=1	1	25	25	25	20	15	20	20	20	15	20	20	20	15	20	20	57.5	57.5	57.5	53.154	485	485	0	323.31	By MS/MS	By MS/MS	By MS/MS	By MS/MS	48.7	34.8	52.2	49.3	202000000000	34539000000	42543000000	65084000000	31970000000	42953000000	47520000000	36222000000	47554000000	88
P01023	P01023	102	102	93	Alpha-2-macroglobulin	A2M	P01023 sp|P01023|A2MG_HUMAN Alpha-2-macroglobulin OS=Homo sapiens GN=A2M PE=1 SV=3	1	102	102	93	88	75	82	85	88	75	82	85	79	66	74	77	70.8	70.8	65.7	163.29	1474	1474	0	323.31	By MS/MS	By MS/MS	By MS/MS	By MS/MS	65.3	61.3	65.2	67.1	2560000000000	527000000000	430000000000	581000000000	414000000000	645000000000	392000000000	297000000000	602000000000	1003
20384;220385;220386;220387;220388;220389;220390;220391;220392;220393;220394;220395;220396;220397;220398;220399;220400;220401;220402;220403;220404;220405;220406;220407;220408;220409;220410;220411;220412;220413;220414;220415;220416;220417;220418;220419;220420;220421;220422;220423;220424;220425;220426;220427;220428;220429;220430;220431;220432;220433;220434;220435;220436;220437;220438;220439;220440;2…
20477;320478;320479;320480;320481;320482;320483;320484;320485;320486;320487;320488;320489;320490;320491;320492;320493;320494;320495;320496;320497;320498;320499;320500;320501;320502;320503;320504;320505;320506;320507;320508;320509;320510;320511;320512;320513;320514;320515;322757;322758;322759;322760;322761;322762;322763;322764;322765;322766;322767;322768;322769;322770;322771;322772;322773;322774;3…	1536;1537;1538;1539;1540;1541;1542;1543;1544;1545;1546;1547;1548;1549;1550;1551;1552;1553;1554;1555;1556;1557;1558;1559;1560;1561;1562;1563;1564;1565;1566;1567;1568;1569;1570;1571;1572;1573;1574;1575;1576;1577;1578;1579;1580;1581;1582;1583;1584;1585;1586;1587;1588;1589;1590;1591;1592;1593;1594;1595;1596;1597;1598;1599;1600;1601;1602;1603;1604;1605;1606;1607;1608;1609;1610;1611;1612;1613;1614;1615…
41;208742;208743;208744;208745;208746;208747;208748;208749;208750;208751;208752;208753;208754;208755;208756;208757;208758;208759;208760;208761;208762;208763;208764;208765;208766;208767;208768;208769;208770;208771;208772;208773;208774;208775;208776;208777;208778;208779;208780;208781;208782;208783;208784;208785;208786;208787;208788;208789;208790;208791;208792;208793;208794;208795;208796;208797;2087…
98;316299;316300;316301;316302;316303;316304;316305;316306;316307;316308;316309;316310;316311;316312;316313;316314;316315;316316;316317;316318;316319;316320;316321;316322;316323;316324;316325;316326;316327;316328;316329;316330;316331;316332;316333;316334;316335;316336;316337;316338;316339;316340;316341;316342;316343;316344;316345;316346;316347;316348;316349;316350;316351;316352;316353;316354;3163…	1848;12726;13078;18166;21962;22114;22119;31846;32356;32436;36396;57942;58513;58514;59594;60360;60365;60375;61842;67539;67647;77120;91114;97706;97747;99826;109702;117389;117393;117925;118539;126044;126051;130094;131117;131291;144791;144794;151167;161433;163205;184052;185310;189313;194047;208409;214743;214848;215592;221307;227139;227164;234428;234780;243210;254221;256148;256864;265116;270152;271504…	150;151;152;153;154;155;156;157;158;159;160;161;162;163;164;165;166	32;101;121;151;464;500;520;607;666;673;688;697;713;798;1314;1378;1385	5060000000000	13008
P01024;O95568	P01024	194;1	194;1	194;1	Complement C3;Complement C3 beta chain;C3-beta-c;Complement C3 alpha chain;C3a anaphylatoxin;Acylation stimulating protein;Complement C3b alpha chain;Complement C3c alpha chain fragment 1;Complement C3dg fragment;Complement C3g fragment;Complement C3d fragment;Complement C3f fragment;Complement C3c alpha chain fragment 2	C3	P01024 sp|P01024|CO3_HUMAN Complement C3 OS=Homo sapiens GN=C3 PE=1 SV=2	2	194	194	194	155	139	152	146	155	139	152	146	155	139	152	146	91.2	91.2	91.2	187.15	1663	1663;372	0	323.31	By MS/MS	By MS/MS	By MS/MS	By MS/MS	83.1	79.2	86.2	85.6	8370000000000	1320000000000	1580000000000	2520000000000	1350000000000	1550000000000	1320000000000	1180000000000	1680000000000	3230
9728;69729;69730;69731;69732;69733;69734;69735;69736;69737;69738;69739;69740;69741;69742;69743;69744;69745;69746;69747;69748;69749;69750;69751;69752;69753;69754;69755;69756;69757;69758;69759;69760;69761;69762;69763;69764;69765;69766;69767;69768;69769;69770;69771;69772;69773;69774;69775;69776;69777;69778;69779;69780;69781;69782;69783;69784;69785;69786;69787;69788;69789;69790;69791;69792;69793;6979…
65;142966;142967;142968;142969;142970;142971;142972;142973;142974;142975;142976;142977;142978;142979;142980;142981;142982;142983;142984;142985;142986;142987;142988;142989;142990;142991;142992;142993;142994;142995;142996;142997;142998;142999;143000;143001;143002;143003;143004;143005;143006;143007;143008;143009;143010;143011;143012;143013;143014;143015;143016;143017;143018;143019;143020;143021;1430…
10;181711;181712;181713;181714;181715;181716;181717;181718;181719;181720;181721;181722;181723;181724;181725;181726;181727;181728;181729;181730;181731;181732;181733;181734;181735;181736;181737;181738;181739;181740;181741;181742;181743;181744;181745;181746;181747;181748;181749;181750;181751;181752;181753;181754;181755;181756;181757;181758;181759;181760;181761;181762;181763;181764;181765;181766;1817…
76;247377;247378;247379;247380;247381;247382;247383;247384;247385;247386;247387;247388;247389;247390;247391;247392;247393;247394;247395;247396;247397;247398;247399;247400;247401;247402;247403;247404;247405;247406;247407;247408;247409;247410;247411;247412;247413;247414;247415;247416;247417;247418;247419;247420;247421;247422;247423;247424;247425;247426;247427;247428;247429;247430;247431;247432;2474…
11;309612;309613;309614;309615;309616;309617;309618;309619;309620;309621;309622;309623;309624;309625;309626;309627;315259;315260;315261;316210;316211;316212;316213;316214;316215;316216;316217;316218;316219;316220;316221;316222;316223;316224;316225;316226;316227;316228;316229;316230;316231;316232;316233;316234;316235;316236;316237;316238;316239;316240;316241;316242;316243;316244;316245;316246;3162…
43;345344;345345;345346;345347;345348;345349;345350;345351;345352;345353;345354;345355;345356;345357;345358;345359;345360;345361;345362;345363;345364;345365;345366;345367;345368;349343;349344;349345;349346;349347;349348;349349;349350;349351;351515;351516;351517;351518;351519;351520;351521;351522;351523;351524;351525;351526;351527;351528;351529;351530;351531;351532;351533;351534;351535;351536;3515…
01;394802;394803;394804;394805;394806;394807;394808;394809;394810;394811;394812;394813;394814;394815;394816;394817;394818;394819;394820;394821;394822;394823;394824;394825;394826;394827;394828;394829;394830;394831;394832;394833;394834;394835;394836;394837;394838;394839;394840;394841;394842;394843;394844;394845;394846;394847;394848;394849;394850;394851;394852;394853;394854;394855;394856;394857;3948…
31;415832;415833;415834;415835;415836;415837;415838;415839;415840;415841;415842;415843;415844;415845;415846;415847;415848;415849;415850;415851;415852;415853;415854;415855;415856;415857;415858;415859;415860;415861;415862;415863;415864;415865;415866;415867;415868;415869;415870;415871;415872;415873;415874;415875;415876;415877;415878;415879;415880;415881;415882;415883;415884;415885;415886;415887;4158…	2443;2444;2445;2446;2447;2448;2449;2450;2451;2452;2453;2454;2455;2456;2457;2458;2459;2460;2461;2462;2463;2464;2465;2466;2467;2468;2469;2470;2471;2472;2473;2474;2475;2476;2477;2478;2479;2480;2481;2482;2483;2484;2485;2486;2487;2488;2489;2490;2491;2492;2493;2494;2495;2496;2497;2498;2499;2500;2501;2502;2503;2504;2505;2506;2507;2508;2509;2510;2511;2512;2513;2514;2515;2516;2517;2518;2519;2520;2521;2522…
;67876;67877;67878;67879;67880;67881;67882;67883;67884;67885;67886;67887;67888;67889;67890;67891;67892;67893;67894;67895;67896;67897;67898;67899;67900;67901;67902;67903;67904;67905;67906;67907;67908;67909;67910;67911;67912;67913;67914;67915;67916;67917;67918;67919;67920;67921;67922;67923;67924;67925;67926;67927;67928;67929;67930;67931;67932;67933;67934;67935;67936;67937;67938;67939;67940;67941;67…
242;138243;138244;138245;138246;138247;138248;138249;138250;138251;138252;138253;138254;138255;138256;138257;138258;138259;138260;138261;138262;138263;138264;138265;138266;138267;138268;138269;138270;138271;138272;138273;138274;138275;138276;138277;138278;138279;138280;138281;138282;138283;138284;138285;138286;138287;138288;138289;138290;138291;138292;138293;138294;138295;138296;138297;138298;138…
827;171828;171829;171830;171831;171832;171833;171834;171835;171836;171837;171838;171839;171840;171841;171842;171843;171844;171845;171846;171847;171848;171849;171850;171851;171852;171853;171854;171855;171856;171857;171858;171859;171860;171861;171862;171863;171864;171865;171866;171867;171868;171869;171870;171871;171872;171873;171874;171875;171876;171877;171878;171879;171880;171881;171882;171883;171…
238;228239;228240;228241;228242;228243;228244;228245;228246;228247;228248;228249;228250;228251;228252;228253;228254;228255;228256;228257;228258;228259;228260;228261;228262;228263;228264;228265;228266;228267;228268;228269;228270;228271;228272;228273;228274;228275;228276;228277;228278;228279;228280;228281;228282;228283;228284;228285;228286;228287;228288;228289;228290;228291;228292;228293;228294;228…
225;291226;291227;291228;291229;291230;291231;291232;291233;291234;291235;291236;291237;291238;291239;291240;291241;291242;291243;291244;291245;291246;291247;291248;291249;291250;291251;291252;291253;291254;291255;291256;291257;291258;291259;291260;291261;291262;291263;291264;291265;291266;291267;291268;291269;291270;291271;291272;291273;291274;291275;291276;291277;291278;291279;291280;291281;291…
951;330952;330953;330954;330955;330956;330957;330958;330959;330960;330961;330962;330963;330964;330965;330966;330967;330968;330969;330970;330971;330972;330973;330974;330975;330976;330977;330978;330979;330980;330981;330982;330983;330984;330985;330986;330987;330988;330989;330990;330991;330992;330993;330994;330995;330996;330997;330998;330999;331000;331001;331002;331003;331004;331005;331006;331007;331…
936;371937;371938;371939;371940;371941;371942;371943;371944;371945;371946;371947;371948;371949;371950;371951;371952;371953;371954;371955;371956;371957;371958;371959;371960;371961;371962;371963;371964;371965;371966;371967;371968;371969;371970;371971;371972;371973;371974;371975;371976;371977;371978;371979;371980;371981;371982;371983;371984;371985;371986;371987;371988;371989;371990;371991;371992;371…
191;398192;398193;398194;398195;398196;398197;398198;398199;398200;398201;398202;398203;398204;398205;398206;398207;398208;398209;398210;398211;398212;398213;398214;398215;398216;398217;398218;398219;398220;398221;398222;398223;398224;398225;398226;398227;398228;398229;398230;398231;398232;398233;398234;398235;398236;398237;398238;398239;398240;398241;398242;398243;398244;398245;398246;398247;398…	2582;3554;3812;5437;5467;8038;8048;9019;12768;12792;14157;19064;26650;28725;28732;34653;34753;34771;37117;37686;37972;45955;46224;48862;53295;59088;59106;61365;62168;64385;64817;67791;69841;73133;75694;81724;87997;90066;101590;101664;104113;104302;112153;112221;114566;122167;123030;123070;123633;123706;125260;133786;138186;144362;144471;146478;146945;149568;155110;161700;161709;167042;169052;1693…	167;168;169;170;171;172;173;174;175;176;177;178;179;180;181;182;183;184;185;186;187;188;189;190;191;192;193;194;195	42;164;201;338;368;373;441;495;581;698;703;791;809;990;1015;1018;1129;1141;1181;1199;1274;1347;1384;1400;1407;1408;1563;1604;1656	19800000000000	40229
P01031	P01031	116	116	116	Complement C5;Complement C5 beta chain;Complement C5 alpha chain;C5a anaphylatoxin;Complement C5 alpha chain	C5	P01031 sp|P01031|CO5_HUMAN Complement C5 OS=Homo sapiens GN=C5 PE=1 SV=4	1	116	116	116	91	82	92	90	91	82	92	90	91	82	92	90	70.9	70.9	70.9	188.3	1676	1676	0	323.31	By MS/MS	By MS/MS	By MS/MS	By MS/MS	53.6	50.8	58.1	54.8	726000000000	89199000000	146000000000	251000000000	104000000000	114000000000	148000000000	130000000000	147000000000	332
;427762;427763;427764;427765;427766;427767;427768;427769;427770;427771;427772;427773;427774;427775;427776;427777;427778;427779;427780;427781;427782;427783;427784;427785;427786;427787;427788;427789;427790;427791;427792;427793;427794;427795;427796;427797;427798;427799;427800;427801;427802;427803;427804;427805;427806;427807;427808;427809;427810;427811;427812;427813;427814;427815;427816;427817;427818…	6067;6068;6069;10002;10003;10004;10005;10006;10007;10008;10009;10010;10011;10012;10013;10014;10015;10016;10017;10018;10019;10020;10021;10022;10023;10024;10025;10026;10027;10028;10029;10030;10031;10032;10033;10034;10035;10036;10037;10038;12797;12798;12799;12800;12801;12802;12803;12804;12805;12806;12807;12808;12809;12810;12811;12812;12813;12814;12815;12816;12817;12818;12819;12820;12821;12822;12823;…	6068;6069;10011;12836;17728;22204;23709;31209;31215;38438;44221;44244;51151;54146;60269;62372;62413;65018;65548;67423;68395;75089;78030;79533;81149;85070;86997;87438;88892;88900;88911;96572;97820;103926;103935;117021;118321;120628;126615;130209;133175;136158;140174;143950;164845;164911;166547;169906;174154;174161;177597;179191;179262;179364;183558;183910;187687;191660;193117;211599;219833;219875;…	196;197;198;199;200;201;202;203;204;205;206;207;208;209;210;211	117;173;198;282;291;534;827;853;859;1053;1057;1247;1311;1424;1507;1535	1640000000000	4688
P01033	P01033	8	8	8	Metalloproteinase inhibitor 1	TIMP1	P01033 sp|P01033|TIMP1_HUMAN Metalloproteinase inhibitor 1 OS=Homo sapiens GN=TIMP1 PE=1 SV=1	1	8	8	8	6	6	7	6	6	6	7	6	6	6	7	6	57.5	57.5	57.5	23.171	207	207	0	323.31	By MS/MS	By MS/MS	By MS/MS	By MS/MS	41.1	41.1	51.7	45.4	1265900000	154280000	232030000	391330000	137400000	186950000	255190000	276010000	211450000	7
P01034	P01034	6	6	6	Cystatin-C	CST3	P01034 sp|P01034|CYTC_HUMAN Cystatin-C OS=Homo sapiens GN=CST3 PE=1 SV=1	1	6	6	6	5	5	4	5	5	5	4	5	5	5	4	5	44.5	44.5	44.5	15.799	146	146	0	323.01	By MS/MS	By MS/MS	By MS/MS	By MS/MS	44.5	44.5	37	44.5	9190000000	1187700000	1913800000	3186700000	1154000000	1216800000	2103400000	1744600000	1480400000	11
P01042	P01042	30	30	5	Kininogen-1;Kininogen-1 heavy chain;T-kinin;Bradykinin;Lysyl-bradykinin;Kininogen-1 light chain;Low molecular weight growth-promoting factor	KNG1	P01042 sp|P01042|KNG1_HUMAN Kininogen-1 OS=Homo sapiens GN=KNG1 PE=1 SV=2	1	30	30	5	28	26	28	26	28	26	28	26	4	2	5	4	43.3	43.3	9.8	71.957	644	644	0	323.31	By MS/MS	By MS/MS	By MS/MS	By MS/MS	41.5	38.2	42.2	40.4	778000000000	112000000000	135000000000	269000000000	104000000000	177000000000	141000000000	153000000000	166000000000	237
P01042-2;P01042-3	P01042-2;P01042-3	28;25	3;3	3;3	Kininogen-1;Kininogen-1 heavy chain;T-kinin;Bradykinin;Lysyl-bradykinin;Kininogen-1 light chain;Low molecular weight growth-promoting factor	KNG1	P01042-2 sp|P01042-2|KNG1_HUMAN Isoform LMW of Kininogen-1 OS=Homo sapiens GN=KNG1;P01042-3 sp|P01042-3|KNG1_HUMAN Isoform 3 of Kininogen-1 OS=Homo sapiens GN=KNG1	2	28	3	3	27	26	26	25	3	2	3	3	3	2	3	3	57.6	7	7	47.883	427	427;391	0	323.31	By MS/MS	By MS/MS	By MS/MS	By MS/MS	57.6	56.4	56	56	70477500000	16392000000	14518000000	20110000000	7857500000	14284000000	16931000000	11960000000	15524000000	21
P01130-2;P01130-3;P01130-6;P01130-4;P01130-5;P01130	P01130-2;P01130-3;P01130-6;P01130-4;P01130-5;P01130	9;9;9;9;9;9	9;9;9;9;9;9	9;9;9;9;9;9	Low-density lipoprotein receptor	LDLR	P01130-2 sp|P01130-2|LDLR_HUMAN Isoform 2 of Low-density lipoprotein receptor OS=Homo sapiens GN=LDLR;P01130-3 sp|P01130-3|LDLR_HUMAN Isoform 3 of Low-density lipoprotein receptor OS=Homo sapiens GN=LDLR;P01130-6 sp|P01130-6|LDLR_HUMAN Isoform 6 of Low-den	6	9	9	9	4	3	4	4	4	3	4	4	4	3	4	4	16.7	16.7	16.7	75.854	682	682;692;739;819;858;860	0	42.379	By MS/MS	By MS/MS	By MS/MS	By MS/MS	7.6	4.8	8.7	8.7	83926300	13077000	13870000	41407000	2613300	30442000	26135000	42173000	9452600	3
P01137	P01137	5	5	5	Transforming growth factor beta-1;Latency-associated peptide	TGFB1	P01137 sp|P01137|TGFB1_HUMAN Transforming growth factor beta-1 OS=Homo sapiens GN=TGFB1 PE=1 SV=2	1	5	5	5	1	2	4	4	1	2	4	4	1	2	4	4	17.4	17.4	17.4	44.341	390	390	0	12.866	By matching	By MS/MS	By MS/MS	By MS/MS	2.6	5.9	13.6	13.6	88005300	1865400	7185900	40728000	11880000	5957700	17566000	20898000	13765000	2
P01236	P01236	6	6	6	Prolactin	PRL	P01236 sp|P01236|PRL_HUMAN Prolactin OS=Homo sapiens GN=PRL PE=1 SV=1	1	6	6	6	3	5	5	4	3	5	5	4	3	5	5	4	37.9	37.9	37.9	25.876	227	227	0	15.482	By MS/MS	By MS/MS	By MS/MS	By MS/MS	17.6	32.6	32.6	27.3	76813900	8831700	18921000	30152000	17135000	17675000	12650000	18907000	21920000	1
P01344;P01344-3;P01344-2	P01344;P01344-3;P01344-2	5;5;4	5;5;4	5;5;4	Insulin-like growth factor II;Insulin-like growth factor II;Insulin-like growth factor II Ala-25 Del;Preptin	IGF2	P01344 sp|P01344|IGF2_HUMAN Insulin-like growth factor II OS=Homo sapiens GN=IGF2 PE=1 SV=1;P01344-3 sp|P01344-3|IGF2_HUMAN Isoform 3 of Insulin-like growth factor II OS=Homo sapiens GN=IGF2;P01344-2 sp|P01344-2|IGF2_HUMAN Isoform 2 of Insulin-like growth	3	5	5	5	4	4	2	2	4	4	2	2	4	4	2	2	25	25	25	20.14	180	180;236;183	0	108.82	By MS/MS	By MS/MS	By MS/MS	By MS/MS	20.6	23.9	13.9	13.9	9545700000	1064800000	2160600000	3626500000	1092900000	1442700000	2646000000	1870500000	2234800000	5
P01591	P01591	10	10	10	Immunoglobulin J chain	IGJ	P01591 sp|P01591|IGJ_HUMAN Immunoglobulin J chain OS=Homo sapiens GN=IGJ PE=1 SV=4	1	10	10	10	10	8	8	8	10	8	8	8	10	8	8	8	64.8	64.8	64.8	18.098	159	159	0	323.31	By MS/MS	By MS/MS	By MS/MS	By MS/MS	64.8	56.6	56.6	56.6	14629300000	2651400000	4130000000	3441100000	2225500000	4608100000	3664700000	1937700000	4764600000	18
P01594	P01594	3	2	2	Ig kappa chain V-I region AU		P01594 sp|P01594|KV102_HUMAN Ig kappa chain V-I region AU OS=Homo sapiens PE=1 SV=1	1	3	2	2	2	2	2	2	1	1	1	1	1	1	1	1	53.7	37	37	11.939	108	108	0.0011377	9.9308	By MS/MS	By MS/MS	By MS/MS	By MS/MS	31.5	31.5	31.5	31.5	350826000	1820500	6689700	14664000	3792000	10787000	29890000	22194000	9512900	1
P01596	P01596	4	4	3	Ig kappa chain V-I region CAR		P01596 sp|P01596|KV104_HUMAN Ig kappa chain V-I region CAR OS=Homo sapiens PE=1 SV=1	1	4	4	3	4	3	2	3	4	3	2	3	3	2	1	2	43.9	43.9	27.1	11.346	107	107	0	131.14	By MS/MS	By MS/MS	By MS/MS	By MS/MS	43.9	43.9	27.1	41.1	20654400000	446550000	541370000	934800000	742710000	478460000	474800000	442330000	719880000	4
P01597	P01597	2	2	2	Ig kappa chain V-I region DEE		P01597 sp|P01597|KV105_HUMAN Ig kappa chain V-I region DEE OS=Homo sapiens PE=1 SV=1	1	2	2	2	1	1	2	0	1	1	2	0	1	1	2	0	10.2	10.2	10.2	11.418	108	108	0.0028791	4.2728	By matching	By matching	By MS/MS		10.2	7.4	10.2	0	1966040000	1727700	18002000	37808000	0	90362000	23746000	28454000	0	0
P01602	P01602	3	3	3	Ig kappa chain V-I region HK102	IGKV1-5	P01602 sp|P01602|KV110_HUMAN Ig kappa chain V-I region HK102 (Fragment) OS=Homo sapiens GN=IGKV1-5 PE=4 SV=1	1	3	3	3	3	3	3	3	3	3	3	3	3	3	3	3	29.1	29.1	29.1	12.768	117	117	0	42.354	By MS/MS	By MS/MS	By MS/MS	By MS/MS	29.1	29.1	29.1	29.1	260436000	31193000	26189000	74857000	47629000	14542000	18881000	20424000	30592000	1
P01607	P01607	4	4	3	Ig kappa chain V-I region Rei		P01607 sp|P01607|KV115_HUMAN Ig kappa chain V-I region Rei OS=Homo sapiens PE=1 SV=1	1	4	4	3	1	1	1	1	1	1	1	1	0	0	0	0	53.7	53.7	37	11.902	108	108	0	250.12	By MS/MS	By MS/MS	By MS/MS	By MS/MS	16.7	16.7	16.7	16.7	24049900000	1071700000	4116000000	2199800000	1741400000	794070000	3751500000	1275800000	1152200000	9
P01608;P80362;P01600;P01599;P01593	P01608	3;1;1;1;1	2;0;0;0;0	2;0;0;0;0	Ig kappa chain V-I region Roy		P01608 sp|P01608|KV116_HUMAN Ig kappa chain V-I region Roy OS=Homo sapiens PE=1 SV=1	5	3	2	2	2	2	2	2	1	1	1	1	1	1	1	1	31.5	14.8	14.8	11.782	108	108;108;108;108;108	0.0055402	3.44	By MS/MS	By matching	By MS/MS	By MS/MS	24.1	24.1	24.1	24.1	677996000	60986000	47871000	161670000	57509000	102020000	46141000	114430000	108670000	0
P01609	P01609	3	2	2	Ig kappa chain V-I region Scw		P01609 sp|P01609|KV117_HUMAN Ig kappa chain V-I region Scw OS=Homo sapiens PE=1 SV=1	1	3	2	2	2	1	2	2	1	0	1	1	1	0	1	1	42.6	25.9	25.9	11.764	108	108	0	36.831	By MS/MS	By matching	By MS/MS	By MS/MS	27.8	16.7	27.8	27.8	263360000	6330900	0	7329100	17220000	13090000	0	6971900	33223000	0
P01610	P01610	3	2	2	Ig kappa chain V-I region WEA		P01610 sp|P01610|KV118_HUMAN Ig kappa chain V-I region WEA OS=Homo sapiens PE=1 SV=1	1	3	2	2	3	3	2	3	2	2	1	2	2	2	1	2	31.5	14.8	14.8	11.84	108	108	0	57.812	By MS/MS	By MS/MS	By MS/MS	By MS/MS	31.5	31.5	30.6	31.5	1503070000	47774000	47826000	77761000	18013000	70895000	73181000	82748000	53925000	2
P01611	P01611	3	3	3	Ig kappa chain V-I region Wes		P01611 sp|P01611|KV119_HUMAN Ig kappa chain V-I region Wes OS=Homo sapiens PE=1 SV=1	1	3	3	3	2	1	2	2	2	1	2	2	2	1	2	2	45.4	45.4	45.4	11.608	108	108	0	164.95	By MS/MS	By MS/MS	By MS/MS	By MS/MS	31.5	16.7	31.5	31.5	1202740000	257590000	247610000	396510000	105330000	206670000	216720000	216250000	211110000	3
P01612	P01612	2	2	2	Ig kappa chain V-I region Mev		P01612 sp|P01612|KV120_HUMAN Ig kappa chain V-I region Mev OS=Homo sapiens PE=1 SV=1	1	2	2	2	2	2	2	2	2	2	2	2	2	2	2	2	31.2	31.2	31.2	11.87	109	109	0	129.57	By MS/MS	By MS/MS	By MS/MS	By MS/MS	31.2	31.2	31.2	31.2	782711000	38668000	27721000	167300000	63992000	30929000	22766000	43718000	75130000	2
P01613	P01613	2	2	2	Ig kappa chain V-I region Ni		P01613 sp|P01613|KV121_HUMAN Ig kappa chain V-I region Ni OS=Homo sapiens PE=1 SV=1	1	2	2	2	2	2	2	2	2	2	2	2	2	2	2	2	30.4	30.4	30.4	11.745	112	112	0	145.47	By MS/MS	By MS/MS	By MS/MS	By MS/MS	30.4	30.4	30.4	30.4	10882600000	132320000	114660000	287180000	130400000	210330000	208710000	421060000	321400000	6
P01617;P01614;P06309	P01617;P01614;P06309	4;3;3	2;1;1	2;1;1	Ig kappa chain V-II region TEW;Ig kappa chain V-II region Cum;Ig kappa chain V-II region GM607		P01617 sp|P01617|KV204_HUMAN Ig kappa chain V-II region TEW OS=Homo sapiens PE=1 SV=1;P01614 sp|P01614|KV201_HUMAN Ig kappa chain V-II region Cum OS=Homo sapiens PE=1 SV=1;P06309 sp|P06309|KV205_HUMAN Ig kappa chain V-II region GM607 (Fragment) OS=Homo sap	3	4	2	2	3	2	2	2	2	1	1	1	2	1	1	1	41.6	38.9	38.9	12.059	113	113;115;117	0	180.35	By MS/MS	By MS/MS	By MS/MS	By MS/MS	38.9	32.7	32.7	32.7	1055930000	206640000	123610000	254900000	283360000	253400000	121590000	252870000	405670000	3
P01619	P01619	4	4	4	Ig kappa chain V-III region B6		P01619 sp|P01619|KV301_HUMAN Ig kappa chain V-III region B6 OS=Homo sapiens PE=1 SV=1	1	4	4	4	2	1	1	1	2	1	1	1	2	1	1	1	44.4	44.4	44.4	11.12	108	108	0	63.601	By MS/MS	By MS/MS	By MS/MS	By MS/MS	21.3	14.8	14.8	14.8	383840000	50180000	69404000	96580000	62916000	77135000	64973000	60209000	73412000	3
P01620	P01620	6	6	2	Ig kappa chain V-III region SIE		P01620 sp|P01620|KV302_HUMAN Ig kappa chain V-III region SIE OS=Homo sapiens PE=1 SV=1	1	6	6	2	6	5	6	6	6	5	6	6	2	2	2	2	66.1	66.1	20.2	11.775	109	109	0	323.31	By MS/MS	By MS/MS	By MS/MS	By MS/MS	66.1	59.6	66.1	66.1	44009800000	2604500000	3277000000	5371300000	2003000000	5952300000	5739200000	4681300000	5505000000	15
P01621	P01621	5	3	3	Ig kappa chain V-III region NG9		P01621 sp|P01621|KV303_HUMAN Ig kappa chain V-III region NG9 (Fragment) OS=Homo sapiens PE=1 SV=1	1	5	3	3	5	4	4	4	3	2	2	2	3	2	2	2	54	32	32	10.729	100	100	0	35.33	By MS/MS	By MS/MS	By MS/MS	By MS/MS	54	47	47	47	4565130000	175550000	285880000	94403000	129900000	305750000	317500000	70624000	116980000	3
P01622	P01622	6	3	3	Ig kappa chain V-III region Ti		P01622 sp|P01622|KV304_HUMAN Ig kappa chain V-III region Ti OS=Homo sapiens PE=1 SV=1	1	6	3	3	4	3	4	4	1	1	1	1	1	1	1	1	71.6	33.9	33.9	11.788	109	109	0.0010941	8.3648	By MS/MS	By matching	By MS/MS	By matching	45.9	39.4	45.9	45.9	117722000	11494000	17709000	34954000	9757800	24117000	22775000	25654000	17587000	0
P01624	P01624	3	3	2	Ig kappa chain V-III region POM		P01624 sp|P01624|KV306_HUMAN Ig kappa chain V-III region POM OS=Homo sapiens PE=1 SV=1	1	3	3	2	1	1	2	2	1	1	2	2	1	1	1	2	39.4	39.4	31.2	11.922	109	109	0	238.04	By MS/MS	By MS/MS	By MS/MS	By MS/MS	16.5	16.5	24.8	31.2	887849000	8149800	0	184200000	7878900	136510000	0	177380000	153280000	1
P01625	P01625	5	5	2	Ig kappa chain V-IV region Len		P01625 sp|P01625|KV402_HUMAN Ig kappa chain V-IV region Len OS=Homo sapiens PE=1 SV=2	1	5	5	2	5	4	5	5	5	4	5	5	2	2	2	2	47.4	47.4	26.3	12.64	114	114	0	323.31	By MS/MS	By MS/MS	By MS/MS	By MS/MS	47.4	47.4	47.4	47.4	40767800000	1253100000	1056000000	1523200000	976470000	2581200000	2051100000	1546400000	2861600000	13
P01701	P01701	4	4	4	Ig lambda chain V-I region NEW		P01701 sp|P01701|LV103_HUMAN Ig lambda chain V-I region NEW OS=Homo sapiens PE=1 SV=1	1	4	4	4	2	2	2	1	2	2	2	1	2	2	2	1	61.3	61.3	61.3	11.453	111	111	0	10.996	By MS/MS	By MS/MS	By MS/MS	By matching	27	27	27	15.3	552146000	74774000	149470000	210820000	32870000	150390000	186490000	94490000	66853000	2
P01702;P06316	P01702;P06316	2;2	2;2	2;2	Ig lambda chain V-I region NIG-64;Ig lambda chain V-I region BL2		P01702 sp|P01702|LV104_HUMAN Ig lambda chain V-I region NIG-64 OS=Homo sapiens PE=1 SV=1;P06316 sp|P06316|LV107_HUMAN Ig lambda chain V-I region BL2 OS=Homo sapiens PE=2 SV=1	2	2	2	2	1	1	0	0	1	1	0	0	1	1	0	0	14.4	14.4	14.4	11.453	111	111;130	0	14.302	By MS/MS	By MS/MS			7.2	7.2	0	0	12591300000	60622000	155630000	0	0	139970000	229450000	0	0	1
P01703	P01703	2	2	2	Ig lambda chain V-I region NEWM		P01703 sp|P01703|LV105_HUMAN Ig lambda chain V-I region NEWM OS=Homo sapiens PE=1 SV=1	1	2	2	2	1	1	1	2	1	1	1	2	1	1	1	2	27.2	27.2	27.2	10.904	103	103	0	12.655	By MS/MS	By MS/MS	By MS/MS	By MS/MS	16.5	16.5	16.5	27.2	2317310000	120910000	157850000	234850000	50604000	301290000	306400000	168360000	147150000	2
P01708;P01713;P01706	P01708	3;1;1	3;1;1	2;0;0	Ig lambda chain V-II region BUR		P01708 sp|P01708|LV205_HUMAN Ig lambda chain V-II region BUR OS=Homo sapiens PE=1 SV=1	3	3	3	2	1	2	2	2	1	2	2	2	1	2	2	2	25.7	25.7	18.3	11.506	109	109;110;111	0	11.551	By MS/MS	By matching	By MS/MS	By MS/MS	10.1	18.3	18.3	18.3	216231000	27069000	17000000	88597000	63554000	34291000	18375000	45094000	63800000	0
P01710	P01710	2	2	2	Ig lambda chain V-II region BO		P01710 sp|P01710|LV207_HUMAN Ig lambda chain V-II region BO OS=Homo sapiens PE=1 SV=1	1	2	2	2	0	0	0	0	0	0	0	0	0	0	0	0	21.6	21.6	21.6	11.785	111	111	0.0010428	6.466					0	0	0	0	84344000	0	0	0	0	0	0	0	0	0
P01714	P01714	3	3	3	Ig lambda chain V-III region SH		P01714 sp|P01714|LV301_HUMAN Ig lambda chain V-III region SH OS=Homo sapiens PE=1 SV=1	1	3	3	3	3	3	3	3	3	3	3	3	3	3	3	3	34.3	34.3	34.3	11.392	108	108	0	166.66	By MS/MS	By MS/MS	By MS/MS	By MS/MS	34.3	34.3	34.3	34.3	11524900000	346380000	512570000	900780000	229730000	183880000	327140000	231560000	146460000	5
P01719;P01720	P01719	3;1	3;1	3;1	Ig lambda chain V-V region DEL		P01719 sp|P01719|LV501_HUMAN Ig lambda chain V-V region DEL OS=Homo sapiens PE=1 SV=1	2	3	3	3	2	1	1	2	2	1	1	2	2	1	1	2	38.9	38.9	38.9	11.342	108	108;111	0	56.442	By MS/MS	By MS/MS	By MS/MS	By MS/MS	22.2	14.8	14.8	22.2	689709000	75455000	13868000	9412200	72394000	148740000	63378000	43197000	162540000	2
P01721;P06317	P01721;P06317	2;1	2;1	2;1	Ig lambda chain V-VI region AR;Ig lambda chain V-VI region SUT		P01721 sp|P01721|LV601_HUMAN Ig lambda chain V-VI region AR OS=Homo sapiens PE=1 SV=1;P06317 sp|P06317|LV603_HUMAN Ig lambda chain V-VI region SUT OS=Homo sapiens PE=1 SV=1	2	2	2	2	0	1	2	1	0	1	2	1	0	1	2	1	33.9	33.9	33.9	11.918	112	112;111	0	81.991		By MS/MS	By MS/MS	By MS/MS	0	14.3	33.9	19.6	486997000	0	6574000	21139000	2033700	0	24719000	7844700	4124300	2
P01743	P01743	3	3	3	Ig heavy chain V-I region HG3		P01743 sp|P01743|HV102_HUMAN Ig heavy chain V-I region HG3 OS=Homo sapiens PE=3 SV=1	1	3	3	3	2	2	2	2	2	2	2	2	2	2	2	2	43.6	43.6	43.6	12.946	117	117	0	323.31	By MS/MS	By MS/MS	By MS/MS	By MS/MS	22.2	22.2	22.2	22.2	2554370000	488180000	438980000	600590000	613880000	316450000	475240000	382220000	841830000	4
P01763	P01763	3	2	2	Ig heavy chain V-III region WEA		P01763 sp|P01763|HV302_HUMAN Ig heavy chain V-III region WEA OS=Homo sapiens PE=1 SV=1	1	3	2	2	2	3	3	3	1	2	2	2	1	2	2	2	36	26.3	26.3	12.141	114	114	0	46.492	By MS/MS	By MS/MS	By MS/MS	By MS/MS	19.3	36	36	36	2307020000	16893000	105420000	146720000	47886000	30857000	81912000	56905000	41559000	4
P01764	P01764	3	2	2	Ig heavy chain V-III region 23	IGHV3-23	P01764 sp|P01764|HV303_HUMAN Ig heavy chain V-III region VH26 OS=Homo sapiens PE=1 SV=1	1	3	2	2	3	2	2	3	2	1	1	2	2	1	1	2	37.6	28.2	28.2	12.582	117	117	0	89.624	By MS/MS	By MS/MS	By MS/MS	By MS/MS	37.6	18.8	18.8	37.6	5685530000	984760000	1113600000	1391900000	689570000	980630000	650460000	813320000	922530000	4
P01765	P01765	3	3	1	Ig heavy chain V-III region TIL		P01765 sp|P01765|HV304_HUMAN Ig heavy chain V-III region TIL OS=Homo sapiens PE=1 SV=1	1	3	3	1	3	2	2	2	3	2	2	2	1	0	0	0	33.9	33.9	7.8	11.612	115	115	0	303.76	By MS/MS	By MS/MS	By MS/MS	By MS/MS	33.9	26.1	26.1	26.1	43180100000	2518100000	2967100000	4180100000	1854800000	5025600000	3923300000	2832800000	3726600000	8
P01766;P01777	P01766	3;1	3;1	1;1	Ig heavy chain V-III region BRO		P01766 sp|P01766|HV305_HUMAN Ig heavy chain V-III region BRO OS=Homo sapiens PE=1 SV=1	2	3	3	1	3	3	3	2	3	3	3	2	1	1	1	1	34.2	34.2	15.8	13.227	120	120;119	0	323.31	By MS/MS	By MS/MS	By MS/MS	By MS/MS	34.2	34.2	34.2	25	30098100000	2683500000	2518600000	6733800000	2007200000	3763400000	3220800000	2244400000	3466600000	19
P01772	P01772	2	2	2	Ig heavy chain V-III region KOL		P01772 sp|P01772|HV311_HUMAN Ig heavy chain V-III region KOL OS=Homo sapiens PE=1 SV=1	1	2	2	2	2	1	2	2	2	1	2	2	2	1	2	2	21.4	21.4	21.4	13.718	126	126	0	56.062	By MS/MS	By MS/MS	By MS/MS	By MS/MS	21.4	8.7	21.4	21.4	1836330000	198290000	164540000	356220000	153420000	294640000	595570000	189850000	276770000	4
P01781;P01782	P01781	3;1	3;1	3;1	Ig heavy chain V-III region GAL		P01781 sp|P01781|HV320_HUMAN Ig heavy chain V-III region GAL OS=Homo sapiens PE=1 SV=1	2	3	3	3	3	3	3	3	3	3	3	3	3	3	3	3	32.8	32.8	32.8	11.771	116	116;120	0	323.31	By MS/MS	By MS/MS	By MS/MS	By MS/MS	32.8	32.8	32.8	32.8	10497100000	545740000	629570000	786960000	507930000	1135100000	1217300000	911300000	1381600000	7
P01824	P01824	3	3	3	Ig heavy chain V-II region WAH		P01824 sp|P01824|HV206_HUMAN Ig heavy chain V-II region WAH OS=Homo sapiens PE=1 SV=1	1	3	3	3	2	2	2	2	2	2	2	2	2	2	2	2	22.5	22.5	22.5	14.117	129	129	0.0010363	6.3018	By MS/MS	By MS/MS	By MS/MS	By MS/MS	13.2	13.2	13.2	13.2	347836000	49340000	39350000	106320000	75527000	69722000	11658000	55594000	95848000	2
P01833	P01833	18	18	18	Polymeric immunoglobulin receptor;Secretory component	PIGR	P01833 sp|P01833|PIGR_HUMAN Polymeric immunoglobulin receptor OS=Homo sapiens GN=PIGR PE=1 SV=4	1	18	18	18	16	11	12	16	16	11	12	16	16	11	12	16	28.7	28.7	28.7	83.283	764	764	0	323.31	By MS/MS	By MS/MS	By MS/MS	By MS/MS	26	19.5	20.4	26	1401060000	280600000	249610000	406110000	352770000	371990000	332940000	212240000	662290000	13
P01834	P01834	8	8	8	Ig kappa chain C region	IGKC	P01834 sp|P01834|IGKC_HUMAN Ig kappa chain C region OS=Homo sapiens GN=IGKC PE=1 SV=1	1	8	8	8	6	6	6	6	6	6	6	6	6	6	6	6	88.7	88.7	88.7	11.609	106	106	0	323.31	By MS/MS	By MS/MS	By MS/MS	By MS/MS	80.2	80.2	80.2	80.2	193000000000	38757000000	35444000000	64510000000	37165000000	50094000000	32657000000	38888000000	49408000000	83
P01857	P01857	27	27	15	Ig gamma-1 chain C region	IGHG1	P01857 sp|P01857|IGHG1_HUMAN Ig gamma-1 chain C region OS=Homo sapiens GN=IGHG1 PE=1 SV=1	1	27	27	15	19	15	19	18	19	15	19	18	9	6	9	9	73.6	73.6	45.2	36.105	330	330	0	323.31	By MS/MS	By MS/MS	By MS/MS	By MS/MS	67.3	59.1	67.9	67	518000000000	46201000000	42229000000	89510000000	38889000000	92751000000	78530000000	67189000000	63283000000	98
P01859	P01859	24	18	13	Ig gamma-2 chain C region	IGHG2	P01859 sp|P01859|IGHG2_HUMAN Ig gamma-2 chain C region OS=Homo sapiens GN=IGHG2 PE=1 SV=2	1	24	18	13	17	12	15	15	12	7	10	10	8	4	7	7	74.8	63.2	46	35.9	326	326	0	323.31	By MS/MS	By MS/MS	By MS/MS	By MS/MS	69.3	48.5	67.8	62.3	82357000000	10951000000	13891000000	23599000000	12062000000	15444000000	16254000000	13278000000	15089000000	43
P01860	P01860	20	7	7	Ig gamma-3 chain C region	IGHG3	P01860 sp|P01860|IGHG3_HUMAN Ig gamma-3 chain C region OS=Homo sapiens GN=IGHG3 PE=1 SV=2	1	20	7	7	16	15	17	16	6	6	7	7	6	6	7	7	57.3	30.2	30.2	41.287	377	377	0	323.31	By MS/MS	By MS/MS	By MS/MS	By MS/MS	54.1	54.4	55.2	54.4	13975600000	1839400000	960930000	3518300000	1594700000	2739900000	1407500000	1947400000	2659200000	7
P01861	P01861	15	8	8	Ig gamma-4 chain C region	IGHG4	P01861 sp|P01861|IGHG4_HUMAN Ig gamma-4 chain C region OS=Homo sapiens GN=IGHG4 PE=1 SV=1	1	15	8	8	14	11	13	12	7	5	6	6	7	5	6	6	68.5	42.8	42.8	35.94	327	327	0	323.31	By MS/MS	By MS/MS	By MS/MS	By MS/MS	58.4	48.6	57.8	56.9	9947190000	2313800000	496990000	2314900000	2058200000	1562600000	689190000	1063200000	1224200000	4
P01871;P01871-2	P01871;P01871-2	22;21	22;21	9;9	Ig mu chain C region	IGHM	P01871 sp|P01871|IGHM_HUMAN Ig mu chain C region OS=Homo sapiens GN=IGHM PE=1 SV=3;P01871-2 sp|P01871-2|IGHM_HUMAN Isoform 2 of Ig mu chain C region OS=Homo sapiens GN=IGHM	2	22	22	9	18	20	19	21	18	20	19	21	7	8	7	8	59.3	59.3	20.6	49.306	452	452;473	0	323.31	By MS/MS	By MS/MS	By MS/MS	By MS/MS	44.2	54.2	49.6	54.6	376000000000	72018000000	86812000000	69351000000	72098000000	94148000000	86992000000	38139000000	110000000000	149
P01876	P01876	17	17	7	Ig alpha-1 chain C region	IGHA1	P01876 sp|P01876|IGHA1_HUMAN Ig alpha-1 chain C region OS=Homo sapiens GN=IGHA1 PE=1 SV=2	1	17	17	7	15	12	14	15	15	12	14	15	7	5	6	6	61.2	61.2	34	37.654	353	353	0	323.31	By MS/MS	By MS/MS	By MS/MS	By MS/MS	60.6	45.3	60.6	60.6	233000000000	26468000000	24298000000	59185000000	26399000000	45070000000	32465000000	32991000000	53016000000	49
P01877	P01877	14	4	4	Ig alpha-2 chain C region	IGHA2	P01877 sp|P01877|IGHA2_HUMAN Ig alpha-2 chain C region OS=Homo sapiens GN=IGHA2 PE=1 SV=3	1	14	4	4	12	11	12	13	4	4	4	4	4	4	4	4	61.8	30.9	30.9	36.526	340	340	0	323.31	By MS/MS	By MS/MS	By MS/MS	By MS/MS	61.2	51.8	61.2	61.2	30334000000	1433100000	987540000	3246500000	1747900000	3441700000	745300000	2448600000	4599600000	9
P01880;P01880-2	P01880;P01880-2	9;9	9;9	9;9	Ig delta chain C region	IGHD	P01880 sp|P01880|IGHD_HUMAN Ig delta chain C region OS=Homo sapiens GN=IGHD PE=1 SV=2;P01880-2 sp|P01880-2|IGHD_HUMAN Isoform 2 of Ig delta chain C region OS=Homo sapiens GN=IGHD	2	9	9	9	7	7	7	9	7	7	7	9	7	7	7	9	34.1	34.1	34.1	42.253	384	384;430	0	259.33	By MS/MS	By MS/MS	By MS/MS	By MS/MS	26.3	24	27.6	34.1	2779370000	74884000	169520000	179130000	118640000	198110000	415650000	305560000	297530000	7
P10316;P01892;P01891	P10316;P01892;P01891	11;11;9	3;3;2	0;0;0	HLA class I histocompatibility antigen, A-69 alpha chain;HLA class I histocompatibility antigen, A-2 alpha chain;HLA class I histocompatibility antigen, A-68 alpha chain	HLA-A	P10316 sp|P10316|1A69_HUMAN HLA class I histocompatibility antigen, A-69 alpha chain OS=Homo sapiens GN=HLA-A PE=1 SV=2;P01892 sp|P01892|1A02_HUMAN HLA class I histocompatibility antigen, A-2 alpha chain OS=Homo sapiens GN=HLA-A PE=1 SV=1;P01891 sp|P01891|	3	11	3	0	7	5	6	5	2	1	1	0	0	0	0	0	38.9	11.2	0	40.976	365	365;365;365	0	13.895	By MS/MS	By MS/MS	By matching	By matching	32.6	23	24.4	24.7	18438200	5181000	12782000	475150	0	0	13452000	0	0	1
P01903	P01903	2	2	2	HLA class II histocompatibility antigen, DR alpha chain	HLA-DRA	P01903 sp|P01903|DRA_HUMAN HLA class II histocompatibility antigen, DR alpha chain OS=Homo sapiens GN=HLA-DRA PE=1 SV=1	1	2	2	2	0	0	0	0	0	0	0	0	0	0	0	0	13.4	13.4	13.4	28.607	254	254	0.0010515	6.9621					0	0	0	0	3597500	0	0	0	0	0	0	0	0	0
P02008	P02008	3	2	2	Hemoglobin subunit zeta	HBZ	P02008 sp|P02008|HBAZ_HUMAN Hemoglobin subunit zeta OS=Homo sapiens GN=HBZ PE=1 SV=2	1	3	2	2	1	0	1	1	0	0	0	0	0	0	0	0	26.8	21.8	21.8	15.637	142	142	0	23.102	By matching		By matching	By matching	4.9	0	4.9	4.9	0	0	0	0	0	0	0	0	0	0
P02042	P02042	19	11	11	Hemoglobin subunit delta	HBD	P02042 sp|P02042|HBD_HUMAN Hemoglobin subunit delta OS=Homo sapiens GN=HBD PE=1 SV=2	1	19	11	11	16	15	15	16	8	8	7	8	8	8	7	8	97.3	79.6	79.6	16.055	147	147	0	323.31	By MS/MS	By MS/MS	By MS/MS	By MS/MS	95.9	95.2	93.2	95.9	18323400000	2362100000	3882200000	5374700000	5251900000	3599800000	5798200000	3032500000	8040100000	21
P02144	P02144	5	5	5	Myoglobin	MB	P02144 sp|P02144|MYG_HUMAN Myoglobin OS=Homo sapiens GN=MB PE=1 SV=2	1	5	5	5	3	1	4	2	3	1	4	2	3	1	4	2	50	50	50	17.184	154	154	0	180.54	By MS/MS	By MS/MS	By MS/MS	By MS/MS	30.5	9.7	40.3	20.8	201549000	29490000	33384000	80149000	27784000	35072000	53398000	43703000	27081000	1
P02452	P02452	9	9	9	Collagen alpha-1(I) chain	COL1A1	P02452 sp|P02452|CO1A1_HUMAN Collagen alpha-1(I) chain OS=Homo sapiens GN=COL1A1 PE=1 SV=5	1	9	9	9	7	4	8	6	7	4	8	6	7	4	8	6	7.8	7.8	7.8	138.94	1464	1464	0	144.54	By MS/MS	By MS/MS	By MS/MS	By MS/MS	6.3	3.5	7.8	5.8	512733000	84818000	26803000	267340000	42412000	84366000	114100000	98474000	63076000	4
P02461-2;P02461	P02461-2;P02461	8;8	8;8	8;8	Collagen alpha-1(III) chain	COL3A1	P02461-2 sp|P02461-2|CO3A1_HUMAN Isoform 2 of Collagen alpha-1(III) chain OS=Homo sapiens GN=COL3A1;P02461 sp|P02461|CO3A1_HUMAN Collagen alpha-1(III) chain OS=Homo sapiens GN=COL3A1 PE=1 SV=4	2	8	8	8	4	4	5	3	4	4	5	3	4	4	5	3	9.2	9.2	9.2	111.91	1163	1163;1466	0	30.441	By MS/MS	By MS/MS	By MS/MS	By MS/MS	4	4	4.8	2.9	243584000	7522500	41430000	165780000	11934000	15575000	44652000	48012000	24922000	3
P02533	P02533	27	23	7	Keratin, type I cytoskeletal 14	KRT14	P02533 sp|P02533|K1C14_HUMAN Keratin, type I cytoskeletal 14 OS=Homo sapiens GN=KRT14 PE=1 SV=4	1	27	23	7	16	20	10	18	13	17	6	14	2	5	2	2	51.3	46	20.3	51.561	472	472	0	319.81	By MS/MS	By MS/MS	By MS/MS	By MS/MS	28.6	40.5	23.5	29.7	1246760000	110650000	859280000	129430000	134610000	191640000	846120000	146310000	190970000	13
P02545-2;P02545-6;P02545-3;P02545;P02545-5;P02545-4;Q03252	P02545-2;P02545-6;P02545-3;P02545;P02545-5;P02545-4	5;5;5;5;3;3;1	5;5;5;5;3;3;1	4;4;4;4;2;2;0	Prelamin-A/C;Lamin-A/C	LMNA	P02545-2 sp|P02545-2|LMNA_HUMAN Isoform C of Prelamin-A/C OS=Homo sapiens GN=LMNA;P02545-6 sp|P02545-6|LMNA_HUMAN Isoform 6 of Prelamin-A/C OS=Homo sapiens GN=LMNA;P02545-3 sp|P02545-3|LMNA_HUMAN Isoform ADelta10 of Prelamin-A/C OS=Homo sapiens GN=LMNA;P02	7	5	5	4	0	0	0	0	0	0	0	0	0	0	0	0	9.3	9.3	7.9	65.134	572	572;614;634;664;565;574;600	0.0010091	5.6318					0	0	0	0	0	0	0	0	0	0	0	0	0	0
P02549-2;P02549	P02549-2;P02549	3;3	3;3	3;3	Spectrin alpha chain, erythrocytic 1	SPTA1	P02549-2 sp|P02549-2|SPTA1_HUMAN Isoform 2 of Spectrin alpha chain, erythrocytic 1 OS=Homo sapiens GN=SPTA1;P02549 sp|P02549|SPTA1_HUMAN Spectrin alpha chain, erythrocytic 1 OS=Homo sapiens GN=SPTA1 PE=1 SV=5	2	3	3	3	0	0	0	1	0	0	0	1	0	0	0	1	1.6	1.6	1.6	279.67	2416	2416;2419	0.0046253	3.4986				By matching	0	0	0	0.6	14160800	0	0	0	2147800	0	0	0	5570600	0
P02647	P02647	51	51	51	Apolipoprotein A-I;Proapolipoprotein A-I;Truncated apolipoprotein A-I	APOA1	P02647 sp|P02647|APOA1_HUMAN Apolipoprotein A-I OS=Homo sapiens GN=APOA1 PE=1 SV=1	1	51	51	51	38	34	41	43	38	34	41	43	38	34	41	43	90.6	90.6	90.6	30.777	267	267	0	323.31	By MS/MS	By MS/MS	By MS/MS	By MS/MS	86.5	77.2	86.5	86.5	3170000000000	567000000000	498000000000	863000000000	424000000000	528000000000	457000000000	363000000000	611000000000	799
25191;225192;225193;225194;225195;225196;225197;225198;225199;225200;225201;225202;225203;225204;225205;225206;225207;225208;225209;225210;225211;225212;225213;225214;225215;225216;225217;225218;225219;225220;225221;225222;225223;225224;225225;225226;225227;225228;225229;225230;225231;225232;225233;225234;225235;225236;225237;225238;225239;225240;225241;225242;225243;225244;225245;225246;225247;2…
64691;364692;364693;364694;364695;364696;364697;364698;364699;364700;364701;364702;364703;364704;364705;364706;364707;364708;364709;364710;364711;364712;364713;364714;364715;364716;364717;364718;364719;364720;364721;364722;364723;364724;364725;364726;364727;364728;364729;364730;364731;364732;364733;364734;364735;364736;364737;364738;364739;364740;364741;364742;364743;364744;364745;364746;364747;3…	9022;9023;9024;9025;9026;9027;16572;16573;19124;19125;19126;19127;19128;19129;19130;19131;19132;19133;19134;19135;19136;19137;19138;19139;19140;19141;19142;19143;19144;19145;19146;19147;19148;19149;19150;19151;19154;19155;19156;19157;19158;19159;19160;19161;19162;29738;29739;29740;29741;29742;29743;29744;29745;29746;29747;29748;29749;29750;29751;29752;29753;29754;29755;29756;29757;29758;29759;297…
70;213571;213572;213573;213574;213575;213576;213577;213578;213579;213580;213581;213582;213583;213584;213585;213586;213587;213588;213589;213590;213591;213592;213593;213594;213595;213596;213597;213598;213599;213600;213601;213602;213603;213604;213605;213606;213607;213608;213609;213610;213611;213612;213613;213614;213615;213616;213617;213618;213619;213620;213621;224604;224605;224606;224607;224608;2246…
15;369416;369417;369418;369419;369420;369421;369422;369423;369424;369425;369426;369427;369428;369429;369430;369431;369432;369433;369434;369435;369436;369437;369438;369439;369440;369441;369442;369443;369444;369445;369446;369447;369448;369449;369450;369451;369452;369453;369454;369455;369456;369457;369458;369459;369460;369461;369462;369463;369464;369465;369466;369467;369468;369469;369470;369471;3694…	9027;16572;16573;19129;19149;19155;19162;30045;30380;56575;57293;57340;63063;72221;72587;92430;92515;92724;96957;97275;148445;193513;195021;195328;199583;207936;207938;207939;212984;213616;224707;225142;229844;230069;230146;269899;276214;276217;278092;280072;341956;343197;368836;378095;378111;387225;387706;387777;390341;390559;406404	248;249;250	110;136;172	8530000000000	12186
P02649	P02649	29	29	29	Apolipoprotein E	APOE	P02649 sp|P02649|APOE_HUMAN Apolipoprotein E OS=Homo sapiens GN=APOE PE=1 SV=1	1	29	29	29	24	22	19	21	24	22	19	21	24	22	19	21	77.6	77.6	77.6	36.154	317	317	0	323.31	By MS/MS	By MS/MS	By MS/MS	By MS/MS	69.1	68.1	60.9	64.7	333000000000	43482000000	75087000000	114000000000	43626000000	56308000000	72906000000	58325000000	68566000000	116
P02652	P02652	14	14	14	Apolipoprotein A-II;Proapolipoprotein A-II;Truncated apolipoprotein A-II	APOA2	P02652 sp|P02652|APOA2_HUMAN Apolipoprotein A-II OS=Homo sapiens GN=APOA2 PE=1 SV=1	1	14	14	14	12	12	14	13	12	12	14	13	12	12	14	13	77	77	77	11.175	100	100	0	323.31	By MS/MS	By MS/MS	By MS/MS	By MS/MS	72	77	77	77	520000000000	103000000000	84313000000	165000000000	135000000000	107000000000	78112000000	69611000000	124000000000	48
P02654	P02654	6	6	6	Apolipoprotein C-I;Truncated apolipoprotein C-I	APOC1	P02654 sp|P02654|APOC1_HUMAN Apolipoprotein C-I OS=Homo sapiens GN=APOC1 PE=1 SV=1	1	6	6	6	6	6	6	6	6	6	6	6	6	6	6	6	28.9	28.9	28.9	9.3318	83	83	0	291.37	By MS/MS	By MS/MS	By MS/MS	By MS/MS	28.9	28.9	28.9	28.9	96008000000	13564000000	19568000000	30807000000	18000000000	17086000000	19370000000	10710000000	20568000000	38
P02655	P02655	6	6	6	Apolipoprotein C-II;Proapolipoprotein C-II	APOC2	P02655 sp|P02655|APOC2_HUMAN Apolipoprotein C-II OS=Homo sapiens GN=APOC2 PE=1 SV=1	1	6	6	6	6	6	6	6	6	6	6	6	6	6	6	6	59.4	59.4	59.4	11.284	101	101	0	269.86	By MS/MS	By MS/MS	By MS/MS	By MS/MS	59.4	59.4	59.4	59.4	94101700000	9610700000	19013000000	31554000000	17664000000	5000000000	17079000000	31363000000	37124000000	16
P02656	P02656	9	9	9	Apolipoprotein C-III	APOC3	P02656 sp|P02656|APOC3_HUMAN Apolipoprotein C-III OS=Homo sapiens GN=APOC3 PE=1 SV=1	1	9	9	9	6	6	8	8	6	6	8	8	6	6	8	8	58.6	58.6	58.6	10.852	99	99	0	323.31	By MS/MS	By MS/MS	By MS/MS	By MS/MS	55.6	55.6	55.6	55.6	135000000000	17410000000	30083000000	40135000000	26285000000	23985000000	24654000000	20248000000	35135000000	39
P02671;P02671-2	P02671;P02671-2	62;56	62;56	62;56	Fibrinogen alpha chain;Fibrinopeptide A;Fibrinogen alpha chain	FGA	P02671 sp|P02671|FIBA_HUMAN Fibrinogen alpha chain OS=Homo sapiens GN=FGA PE=1 SV=2;P02671-2 sp|P02671-2|FIBA_HUMAN Isoform 2 of Fibrinogen alpha chain OS=Homo sapiens GN=FGA	2	62	62	62	56	49	54	53	56	49	54	53	56	49	54	53	66.3	66.3	66.3	94.972	866	866;644	0	323.31	By MS/MS	By MS/MS	By MS/MS	By MS/MS	62.9	60.9	63.7	64.9	838000000000	136000000000	164000000000	285000000000	166000000000	167000000000	135000000000	142000000000	191000000000	332
P02675	P02675	45	45	45	Fibrinogen beta chain;Fibrinopeptide B;Fibrinogen beta chain	FGB	P02675 sp|P02675|FIBB_HUMAN Fibrinogen beta chain OS=Homo sapiens GN=FGB PE=1 SV=2	1	45	45	45	42	39	45	42	42	39	45	42	42	39	45	42	72.3	72.3	72.3	55.928	491	491	0	323.31	By MS/MS	By MS/MS	By MS/MS	By MS/MS	72.3	71.9	72.3	72.3	809000000000	136000000000	179000000000	265000000000	145000000000	163000000000	144000000000	127000000000	209000000000	406
P02679;P02679-2	P02679;P02679-2	33;32	33;32	33;32	Fibrinogen gamma chain	FGG	P02679 sp|P02679|FIBG_HUMAN Fibrinogen gamma chain OS=Homo sapiens GN=FGG PE=1 SV=3;P02679-2 sp|P02679-2|FIBG_HUMAN Isoform Gamma-A of Fibrinogen gamma chain OS=Homo sapiens GN=FGG	2	33	33	33	31	30	32	31	31	30	32	31	31	30	32	31	79	79	79	51.511	453	453;437	0	323.31	By MS/MS	By MS/MS	By MS/MS	By MS/MS	79	74.4	79	79	896000000000	165000000000	199000000000	268000000000	164000000000	222000000000	200000000000	151000000000	244000000000	345
P02730	P02730	10	10	10	Band 3 anion transport protein	SLC4A1	P02730 sp|P02730|B3AT_HUMAN Band 3 anion transport protein OS=Homo sapiens GN=SLC4A1 PE=1 SV=3	1	10	10	10	0	0	1	0	0	0	1	0	0	0	1	0	16.7	16.7	16.7	101.79	911	911	0	122.49			By MS/MS		0	0	1.9	0	81430600	0	0	2583600	0	0	0	1017300	0	0
P02741;P02741-2	P02741;P02741-2	9;5	9;5	9;5	C-reactive protein;C-reactive protein(1-205)	CRP	P02741 sp|P02741|CRP_HUMAN C-reactive protein OS=Homo sapiens GN=CRP PE=1 SV=1;P02741-2 sp|P02741-2|CRP_HUMAN Isoform 2 of C-reactive protein OS=Homo sapiens GN=CRP	2	9	9	9	8	7	7	7	8	7	7	7	8	7	7	7	24.6	24.6	24.6	25.038	224	224;91	0	100.67	By MS/MS	By MS/MS	By MS/MS	By MS/MS	24.6	24.6	24.6	24.6	27576100000	3442200000	3147600000	16375000000	2185400000	4569700000	3201500000	6499500000	2724400000	9
P02743	P02743	17	17	17	Serum amyloid P-component;Serum amyloid P-component(1-203)	APCS	P02743 sp|P02743|SAMP_HUMAN Serum amyloid P-component OS=Homo sapiens GN=APCS PE=1 SV=2	1	17	17	17	12	11	10	11	12	11	10	11	12	11	10	11	40.4	40.4	40.4	25.387	223	223	0	323.31	By MS/MS	By MS/MS	By MS/MS	By MS/MS	37.7	37.7	36.3	36.3	147000000000	22214000000	36176000000	58701000000	18991000000	30090000000	40010000000	41702000000	26967000000	51
P02745	P02745	15	15	15	Complement C1q subcomponent subunit A	C1QA	P02745 sp|P02745|C1QA_HUMAN Complement C1q subcomponent subunit A OS=Homo sapiens GN=C1QA PE=1 SV=2	1	15	15	15	10	6	9	9	10	6	9	9	10	6	9	9	41.2	41.2	41.2	26.016	245	245	0	323.31	By MS/MS	By MS/MS	By MS/MS	By MS/MS	41.2	18.4	41.2	41.2	39192700000	4763900000	6249100000	13399000000	6248600000	9059800000	4260600000	8625000000	10662000000	20
P02746	P02746	11	11	11	Complement C1q subcomponent subunit B	C1QB	P02746 sp|P02746|C1QB_HUMAN Complement C1q subcomponent subunit B OS=Homo sapiens GN=C1QB PE=1 SV=3	1	11	11	11	9	10	10	9	9	10	10	9	9	10	10	9	48.2	48.2	48.2	26.721	253	253	0	323.31	By MS/MS	By MS/MS	By MS/MS	By MS/MS	37.2	46.6	46.6	37.2	108000000000	15037000000	17330000000	34453000000	14752000000	20754000000	12971000000	16824000000	22841000000	41
P02747	P02747	7	7	7	Complement C1q subcomponent subunit C	C1QC	P02747 sp|P02747|C1QC_HUMAN Complement C1q subcomponent subunit C OS=Homo sapiens GN=C1QC PE=1 SV=3	1	7	7	7	5	5	5	5	5	5	5	5	5	5	5	5	26.9	26.9	26.9	25.773	245	245	0	323.31	By MS/MS	By MS/MS	By MS/MS	By MS/MS	25.3	25.3	25.3	25.3	88712800000	10237000000	15884000000	29788000000	9505800000	15761000000	19568000000	12742000000	16885000000	38
P02748	P02748	30	30	30	Complement component C9;Complement component C9a;Complement component C9b	C9	P02748 sp|P02748|CO9_HUMAN Complement component C9 OS=Homo sapiens GN=C9 PE=1 SV=2	1	30	30	30	23	25	27	25	23	25	27	25	23	25	27	25	60.6	60.6	60.6	63.173	559	559	0	323.31	By MS/MS	By MS/MS	By MS/MS	By MS/MS	43.1	52.2	58.7	58.3	363000000000	43788000000	78246000000	139000000000	54962000000	60073000000	78720000000	67262000000	74072000000	121
P02749	P02749	22	22	22	Beta-2-glycoprotein 1	APOH	P02749 sp|P02749|APOH_HUMAN Beta-2-glycoprotein 1 OS=Homo sapiens GN=APOH PE=1 SV=3	1	22	22	22	20	19	21	22	20	19	21	22	20	19	21	22	68.4	68.4	68.4	38.298	345	345	0	323.31	By MS/MS	By MS/MS	By MS/MS	By MS/MS	67.5	61.7	68.1	68.4	679000000000	106000000000	111000000000	222000000000	103000000000	156000000000	120000000000	128000000000	155000000000	192
P02750	P02750	12	12	12	Leucine-rich alpha-2-glycoprotein	LRG1	P02750 sp|P02750|A2GL_HUMAN Leucine-rich alpha-2-glycoprotein OS=Homo sapiens GN=LRG1 PE=1 SV=2	1	12	12	12	12	12	12	12	12	12	12	12	12	12	12	12	45.8	45.8	45.8	38.177	347	347	0	323.31	By MS/MS	By MS/MS	By MS/MS	By MS/MS	45.8	45.8	45.8	45.8	143000000000	18770000000	21196000000	49161000000	19558000000	27715000000	12955000000	32832000000	35938000000	67
P02751-17;P02751-3;P02751;P02751-10;P02751-6;P02751-5;P02751-9;P02751-14;P02751-8;P02751-7;P02751-15;P02751-13;P02751-11;P02751-4;P02751-12;P02751-16;P02751-2	P02751-17;P02751-3;P02751;P02751-10;P02751-6;P02751-5;P02751-9;P02751-14;P02751-8;P02751-7;P02751-15;P02751-13;P02751-11;P02751-4;P02751-12	68;68;68;67;67;67;67;67;67;66;66;65;62;60;59;16;14	68;68;68;67;67;67;67;67;67;66;66;65;62;60;59;16;14	68;68;68;67;67;67;67;67;67;66;66;65;62;60;59;16;14	Fibronectin;Anastellin;Ugl-Y1;Ugl-Y2;Ugl-Y3	FN1	P02751-17 sp|P02751-17|FINC_HUMAN Isoform 17 of Fibronectin OS=Homo sapiens GN=FN1;P02751-3 sp|P02751-3|FINC_HUMAN Isoform 3 of Fibronectin OS=Homo sapiens GN=FN1;P02751 sp|P02751|FINC_HUMAN Fibronectin OS=Homo sapiens GN=FN1 PE=1 SV=4;P02751-10 sp|P02751-	17	68	68	68	29	42	47	40	29	42	47	40	29	42	47	40	40.3	40.3	40.3	256.5	2330	2330;2355;2386;2176;2184;2211;2240;2265;2296;2446;2477;2267;2386;2031;2008;657;642	0	323.31	By MS/MS	By MS/MS	By MS/MS	By MS/MS	18.3	26.4	30.9	24.9	75882900000	215080000	1322100000	2869800000	431970000	545710000	1558500000	1913600000	900990000	44
P02753	P02753	13	13	13	Retinol-binding protein 4;Plasma retinol-binding protein(1-182);Plasma retinol-binding protein(1-181);Plasma retinol-binding protein(1-179);Plasma retinol-binding protein(1-176)	RBP4	P02753 sp|P02753|RET4_HUMAN Retinol-binding protein 4 OS=Homo sapiens GN=RBP4 PE=1 SV=3	1	13	13	13	11	11	11	10	11	11	11	10	11	11	11	10	75.1	75.1	75.1	23.01	201	201	0	323.31	By MS/MS	By MS/MS	By MS/MS	By MS/MS	73.6	72.6	72.6	72.6	192000000000	28672000000	30546000000	58235000000	22694000000	38502000000	30811000000	28746000000	44894000000	158
P02760	P02760	17	17	17	Protein AMBP;Alpha-1-microglobulin;Inter-alpha-trypsin inhibitor light chain;Trypstatin	AMBP	P02760 sp|P02760|AMBP_HUMAN Protein AMBP OS=Homo sapiens GN=AMBP PE=1 SV=1	1	17	17	17	14	13	15	15	14	13	15	15	14	13	15	15	63.4	63.4	63.4	38.999	352	352	0	323.31	By MS/MS	By MS/MS	By MS/MS	By MS/MS	47.4	47.4	55.7	49.1	365000000000	51680000000	74416000000	119000000000	54475000000	56436000000	62670000000	61175000000	84639000000	142
P02763	P02763	13	13	9	Alpha-1-acid glycoprotein 1	ORM1	P02763 sp|P02763|A1AG1_HUMAN Alpha-1-acid glycoprotein 1 OS=Homo sapiens GN=ORM1 PE=1 SV=1	1	13	13	9	11	8	11	11	11	8	11	11	9	6	9	9	58.2	58.2	41.8	23.511	201	201	0	323.31	By MS/MS	By MS/MS	By MS/MS	By MS/MS	50.2	41.3	50.2	50.2	525000000000	66388000000	109000000000	199000000000	78782000000	61857000000	75256000000	75990000000	84984000000	209
P02765	P02765	16	16	16	Alpha-2-HS-glycoprotein;Alpha-2-HS-glycoprotein chain A;Alpha-2-HS-glycoprotein chain B	AHSG	P02765 sp|P02765|FETUA_HUMAN Alpha-2-HS-glycoprotein OS=Homo sapiens GN=AHSG PE=1 SV=1	1	16	16	16	14	14	13	11	14	14	13	11	14	14	13	11	62.1	62.1	62.1	39.324	367	367	0	323.31	By MS/MS	By MS/MS	By MS/MS	By MS/MS	61.3	61	55	50.1	733000000000	108000000000	125000000000	220000000000	117000000000	143000000000	99827000000	101000000000	159000000000	267
P02766	P02766	16	16	16	Transthyretin	TTR	P02766 sp|P02766|TTHY_HUMAN Transthyretin OS=Homo sapiens GN=TTR PE=1 SV=1	1	16	16	16	14	12	13	14	14	12	13	14	14	12	13	14	76.2	76.2	76.2	15.887	147	147	0	323.31	By MS/MS	By MS/MS	By MS/MS	By MS/MS	73.5	69.4	69.4	72.1	451000000000	77625000000	90041000000	158000000000	74563000000	87926000000	71820000000	85869000000	113000000000	539
P02768;P02768-2;P02768-3	P02768;P02768-2;P02768-3	105;67;60	105;67;60	105;67;60	Serum albumin	ALB	P02768 sp|P02768|ALBU_HUMAN Serum albumin OS=Homo sapiens GN=ALB PE=1 SV=2;P02768-2 sp|P02768-2|ALBU_HUMAN Isoform 2 of Serum albumin OS=Homo sapiens GN=ALB;P02768-3 sp|P02768-3|ALBU_HUMAN Isoform 3 of Serum albumin OS=Homo sapiens GN=ALB	3	105	105	105	66	66	71	72	66	66	71	72	66	66	71	72	91.6	91.6	91.6	69.366	609	609;417;396	0	323.31	By MS/MS	By MS/MS	By MS/MS	By MS/MS	83.3	81.9	83.3	84.7	5270000000000	250000000000	338000000000	858000000000	326000000000	374000000000	419000000000	602000000000	542000000000	593
296;209297;209298;209299;209300;209301;209302;209303;209304;209305;209306;209307;209308;209309;209310;209311;209312;209313;209314;209315;209316;209317;209318;209319;209320;209321;209322;209323;209324;209803;209804;209805;209806;209807;209808;209809;209810;209811;209812;209813;209814;209815;209816;209817;209818;209819;209820;209821;209822;209823;209824;209825;209826;209827;209828;209829;209830;209…
375;314376;314377;314378;314379;314380;314381;314382;314383;314384;314385;314386;314387;314388;314389;314390;314391;314392;314393;314394;314395;314396;314397;314398;314399;314400;314401;314402;314403;314404;314405;314406;314407;314408;314409;314410;314411;314412;314413;314414;314415;314416;314417;314418;314419;314420;314421;314422;314423;314424;314425;314426;314427;314428;314429;314430;314431;314…	201;202;203;204;205;206;207;208;209;210;211;212;213;214;215;216;217;218;219;649;650;651;652;653;654;655;656;657;658;659;660;661;662;663;664;665;666;667;668;669;670;671;672;673;674;675;676;677;678;679;680;681;682;683;684;685;686;687;688;689;690;691;692;693;694;695;696;697;698;699;700;701;702;703;704;705;706;707;708;709;710;711;712;713;714;715;716;717;718;719;720;721;722;723;724;725;726;727;728;729…
211379;230204;230205;230206;230207;230208;230209;233007;233008;233009;233010;233011;233012;233013;233014;233015;233016;233017;233018;233019;233020;233021;233022;233023;233024;233025;233026;233027;233028;233029;233030;233031;233032;233033;233034;233035;233036;233037;233038;233039;233040;233041;233042;233043;233044;233045;233046;233047;233048;233049;233050;233051;233052;233053;233054;233055;233056;…
311634;311635;311636;311637;311638;311639;311640;311641;311642;311643;311644;311645;311646;311647;311648;311649;311650;311651;311652;311653;311654;311655;311656;311657;311658;311659;311660;311661;311662;311663;311664;311665;311666;311667;311668;311669;311670;311671;311672;311673;311674;311675;311676;311677;311678;311679;311680;311681;311682;311683;311684;311685;311686;311687;311688;311689;311690;…	202;219;784;822;4323;4400;5520;8683;8720;23884;35117;35415;36200;37814;37819;37876;38275;38363;38365;47754;57701;57741;68127;68417;74073;78497;79287;92838;96917;96927;98144;112521;115823;116611;151372;151513;151846;151881;189378;191767;192831;193599;195512;195530;197973;197988;198535;198561;211205;211318;230206;233047;235199;235314;236715;237631;237844;237872;250401;250852;250854;256801;256807;26…	310;311;312;313;314;315	111;147;322;353;470;572	10300000000000	11775
P02774;P02774-3;P02774-2	P02774;P02774-3;P02774-2	47;47;36	47;47;36	47;47;36	Vitamin D-binding protein	GC	P02774 sp|P02774|VTDB_HUMAN Vitamin D-binding protein OS=Homo sapiens GN=GC PE=1 SV=1;P02774-3 sp|P02774-3|VTDB_HUMAN Isoform 3 of Vitamin D-binding protein OS=Homo sapiens GN=GC;P02774-2 sp|P02774-2|VTDB_HUMAN Isoform 2 of Vitamin D-binding protein OS=Hom	3	47	47	47	39	37	40	39	39	37	40	39	39	37	40	39	86.3	86.3	86.3	52.963	474	474;493;352	0	323.31	By MS/MS	By MS/MS	By MS/MS	By MS/MS	73.6	75.7	80.4	80.2	1590000000000	238000000000	332000000000	462000000000	261000000000	355000000000	329000000000	285000000000	405000000000	527
579;321580;321581;321582;321583;321584;321585;321586;321587;321588;321589;321590;321591;321592;321593;321594;321595;321596;321597;321598;321599;321600;321601;321602;321603;321604;321605;321606;321607;321608;321609;321610;321611;321612;321613;321614;321615;321616;321617;321618;321619;321620;321621;321622;321623;321624;321625;321626;321627;321628;321629;321630;321631;321632;321633;321634;321635;321…	19119;19120;19121;19122;19123;37984;37985;37986;37987;37988;37989;37990;37991;37992;37993;37994;37995;37996;37997;37998;37999;38000;38001;38002;38003;38004;38005;38006;38007;38008;38009;38010;38011;38012;38013;38014;38015;38016;38017;38018;38019;38020;38021;38022;38023;38024;38025;38026;38027;38028;38029;38030;38031;38032;38033;38034;38035;38036;38037;38038;38039;38040;38041;38042;38043;38044;380…
861;298862;298863;298864;298865;298866;298867;298868;298869;298870;298871;298872;298873;298874;298875;298876;298877;298878;298879;298880;298881;298882;298883;298884;298885;298886;298887;298888;298889;298890;298891;298892;298893;298894;298895;298896;298897;298898;298899;298900;298901;298902;298903;298904;298905;298906;298907;298908;298909;298910;298911;298912;298913;298914;298915;298916;298917;298…	19119;38125;75264;79786;79789;86392;86827;86846;86924;101782;103035;109064;115895;137555;137721;150354;153488;154029;154143;186424;186530;187001;189172;195931;196518;196850;298312;298595;298874;302388;302776;303596;303615;316476;330115;330321;333012;333015;343209;353633;364602;364719;379014;382205;384570;419111;419170	316;317;318;319;320;321;322	123;160;185;274;306;315;343	4060000000000	7514
P02775	P02775	6	6	6	Platelet basic protein;Connective tissue-activating peptide III;TC-2;Connective tissue-activating peptide III(1-81);Beta-thromboglobulin;Neutrophil-activating peptide 2(74);Neutrophil-activating peptide 2(73);Neutrophil-activating peptide 2;TC-1;Neutrophil-activating peptide 2(1-66);Neutrophil-activating peptide 2(1-63)	PPBP	P02775 sp|P02775|CXCL7_HUMAN Platelet basic protein OS=Homo sapiens GN=PPBP PE=1 SV=3	1	6	6	6	5	5	6	6	5	5	6	6	5	5	6	6	38.3	38.3	38.3	13.894	128	128	0	255.59	By MS/MS	By MS/MS	By MS/MS	By MS/MS	37.5	37.5	38.3	38.3	28276500000	3245700000	4242700000	8841500000	4011500000	3661600000	5048400000	4265200000	4724800000	12
P02776	P02776	5	5	3	Platelet factor 4;Platelet factor 4, short form	PF4	P02776 sp|P02776|PLF4_HUMAN Platelet factor 4 OS=Homo sapiens GN=PF4 PE=1 SV=2	1	5	5	3	3	3	3	3	3	3	3	3	1	1	1	1	36.6	36.6	12.9	10.845	101	101	0	83.986	By MS/MS	By MS/MS	By MS/MS	By MS/MS	34.7	34.7	34.7	34.7	3379240000	347350000	636400000	979220000	478660000	640890000	790400000	598180000	792280000	4
P02786;Q9UP52-2;Q9UP52-3;Q9UP52	P02786	27;1;1;1	27;1;1;1	27;1;1;1	Transferrin receptor protein 1;Transferrin receptor protein 1, serum form	TFRC	P02786 sp|P02786|TFR1_HUMAN Transferrin receptor protein 1 OS=Homo sapiens GN=TFRC PE=1 SV=2	4	27	27	27	20	22	25	26	20	22	25	26	20	22	25	26	41.3	41.3	41.3	84.87	760	760;630;774;801	0	323.31	By MS/MS	By MS/MS	By MS/MS	By MS/MS	31.2	35.3	39.7	41.3	3840590000	287110000	610930000	1497300000	440850000	447170000	760300000	716780000	559760000	24
P02787	P02787	83	83	83	Serotransferrin	TF	P02787 sp|P02787|TRFE_HUMAN Serotransferrin OS=Homo sapiens GN=TF PE=1 SV=3	1	83	83	83	57	54	65	61	57	54	65	61	57	54	65	61	79.5	79.5	79.5	77.063	698	698	0	323.31	By MS/MS	By MS/MS	By MS/MS	By MS/MS	67	66.9	72.8	71.9	1880000000000	251000000000	267000000000	491000000000	301000000000	335000000000	291000000000	262000000000	404000000000	477
;201662;201663;201664;201665;201666;201667;201668;202617;202618;202619;202620;202621;202622;202623;202624;202625;202626;202627;202628;202629;202630;202631;202632;202633;202634;202635;202636;202637;202638;202639;202640;202641;202642;202643;202644;202645;202646;202647;202648;208183;208184;208185;208186;208187;208188;208189;208190;208191;208192;208193;208194;208195;208196;208197;208198;208199;208200…	6102;6103;6104;6105;6106;6107;6108;6109;6110;6111;6112;6113;6114;6115;6116;6117;6118;6119;6120;6121;6122;6123;6124;6125;6126;6127;6128;6129;6130;6131;6132;6133;6134;6135;6136;6137;6138;6139;6140;6141;6142;6143;6144;6145;6146;6147;6148;6149;6150;6151;6152;6153;6154;6155;6156;6157;6158;6159;6160;6161;6162;6163;6164;6165;6166;6167;6168;6169;6170;6171;6172;6173;6174;6175;6176;6177;6178;6179;6180;6181…
971;196972;196973;196974;196975;196976;196977;196978;196979;196980;196981;196982;196983;196984;196985;196986;196987;196988;196989;196990;196991;196992;196993;196994;196995;196996;196997;196998;196999;197000;197001;197002;197003;197004;197005;197006;197007;197008;197009;197010;197011;197012;197013;197014;197015;197016;197017;197018;197019;197020;197021;197022;197023;197024;197025;197026;197027;197…	6106;6266;17592;17617;29302;38621;39512;40788;42954;46841;47909;47927;50551;50713;52520;57972;58028;58154;61522;61559;61916;61951;62929;70673;70875;70895;76074;76208;76271;76425;76507;76521;79633;79766;81427;81515;81926;106572;106656;106662;125828;125842;156230;156261;157852;165367;173201;183682;183943;185085;190454;190537;191801;197298;197319;211209;211214;254757;261749;261752;261968;264012;2731…	325;326;327;328;329;330;331	128;275;332;401;408;483;518	4020000000000	7249
P02788-2;P02788	P02788-2;P02788	26;26	26;26	26;26	Lactotransferrin;Lactoferricin-H;Kaliocin-1;Lactoferroxin-A;Lactoferroxin-B;Lactoferroxin-C	LTF	P02788-2 sp|P02788-2|TRFL_HUMAN Isoform DeltaLf of Lactotransferrin OS=Homo sapiens GN=LTF;P02788 sp|P02788|TRFL_HUMAN Lactotransferrin OS=Homo sapiens GN=LTF PE=1 SV=6	2	26	26	26	6	7	7	7	6	7	7	7	6	7	7	7	53	53	53	73.16	666	666;710	0	292.89	By MS/MS	By MS/MS	By MS/MS	By MS/MS	12.9	16.8	15	14.9	412864000	14354000	28515000	97070000	17755000	88437000	174690000	167620000	120050000	5
P02790	P02790	39	39	39	Hemopexin	HPX	P02790 sp|P02790|HEMO_HUMAN Hemopexin OS=Homo sapiens GN=HPX PE=1 SV=2	1	39	39	39	36	30	35	34	36	30	35	34	36	30	35	34	79	79	79	51.676	462	462	0	323.31	By MS/MS	By MS/MS	By MS/MS	By MS/MS	77.7	67.1	75.1	75.5	2080000000000	347000000000	371000000000	724000000000	329000000000	390000000000	312000000000	324000000000	370000000000	673
2195;212196;212197;212198;219954;219955;219956;219957;219958;219959;219960;219961;219962;219963;219964;219965;219966;219967;219968;219969;219970;219971;219972;219973;219974;219975;219976;219977;219978;219979;219980;219981;219982;219983;219984;219985;219986;219987;219988;219989;219990;219991;219992;219993;219994;219995;219996;219997;219998;219999;220000;220001;220002;220003;220004;220005;220006;22…
9699;449700;449701;449702;449703;449704;449705;449706;449707;449708;449709;449710;449711;449712;449713;449714;449715;449716;449717;449718;449719;449720;449721;449722;449723;449724;449725;449726;449727;449728;449729;449730;449731;449732;449733;449734;449735;449736;449737;449738;449739;449740;449741;449742;449743;449744;449745;449746;449747;449748;449749;449750;449751;449752;449753;449754;449755;44…	22669;22670;22671;22672;22673;22674;22675;22676;22677;22678;22679;22680;22681;22682;22683;22684;22685;22686;22687;22688;22689;22690;22691;22692;22693;22694;22695;22696;22697;22698;22699;42718;42719;42720;42721;42722;42723;42724;42725;42726;42727;42728;42729;42730;42731;42732;42733;42734;42735;42736;42737;42738;42739;42740;42741;42742;42743;42744;42745;42746;42747;42748;42749;42750;42751;42752;427…
30734;130735;130736;130737;130738;130739;130740;130741;130742;130743;130744;130745;130746;130747;130748;130749;130750;130751;130752;130753;130754;130755;130756;130757;130758;130759;130760;130761;130762;130763;130764;130765;130766;130767;130768;130769;130770;130771;130772;130773;130774;130775;130776;130777;130778;130779;130780;130781;130782;130783;130784;130785;130786;130787;130788;130789;130790;1…
22918;422919;422920;422921;422922;422923;422924;422925;422926;422927;422928;422929;422930;422931;422932;422933;422934;422935;422936;422937;422938;422939;422940;422941;422942;422943;422944;422945;422946;422947;422948;422949;422950;422951;422952;422953;422954;422955;422956;422957;422958;422959;422960;422961;422962;422963;422964;422965;422966;422967;422968;422969;422970;422971;422972;422973;422974;4…	22679;42721;51617;68862;71041;98947;102786;102969;107402;108468;125141;126159;126202;126361;127318;130656;146126;199241;200521;208020;217542;217620;238175;241974;257627;277407;292031;293680;308500;317262;317553;329402;365444;399780;400051;400302;403024;405707;422951	332;333;334	177;229;409	5390000000000	10004
P02792	P02792	4	4	4	Ferritin light chain	FTL	P02792 sp|P02792|FRIL_HUMAN Ferritin light chain OS=Homo sapiens GN=FTL PE=1 SV=2	1	4	4	4	0	2	0	1	0	2	0	1	0	2	0	1	21.1	21.1	21.1	20.019	175	175	0.0010549	7.0722		By MS/MS		By matching	0	17.7	0	8.6	30318400	0	12724000	0	7444400	0	15401000	0	9729700	2
P03950	P03950	9	9	9	Angiogenin	ANG	P03950 sp|P03950|ANGI_HUMAN Angiogenin OS=Homo sapiens GN=ANG PE=1 SV=1	1	9	9	9	8	7	9	8	8	7	9	8	8	7	9	8	53.7	53.7	53.7	16.55	147	147	0	234.22	By MS/MS	By MS/MS	By MS/MS	By MS/MS	53.7	44.9	53.7	44.9	5526190000	894310000	937060000	1821200000	941540000	952710000	977130000	811550000	1030100000	5
P03951;P03951-2	P03951;P03951-2	30;27	29;26	29;26	Coagulation factor XI;Coagulation factor XIa heavy chain;Coagulation factor XIa light chain	F11	P03951 sp|P03951|FA11_HUMAN Coagulation factor XI OS=Homo sapiens GN=F11 PE=1 SV=1;P03951-2 sp|P03951-2|FA11_HUMAN Isoform 2 of Coagulation factor XI OS=Homo sapiens GN=F11	2	30	29	29	28	21	28	27	27	20	27	26	27	20	27	26	62.1	62.1	62.1	70.108	625	625;571	0	323.31	By MS/MS	By MS/MS	By MS/MS	By MS/MS	57.4	38.1	58.7	57	19631500000	2805300000	3703300000	6213500000	2432800000	3666700000	3656700000	3568900000	4176600000	26
P03952;P20718	P03952	37;1	37;1	36;1	Plasma kallikrein;Plasma kallikrein heavy chain;Plasma kallikrein light chain	KLKB1	P03952 sp|P03952|KLKB1_HUMAN Plasma kallikrein OS=Homo sapiens GN=KLKB1 PE=1 SV=1	2	37	37	36	34	29	30	32	34	29	30	32	33	28	29	31	61.6	61.6	60.5	71.369	638	638;246	0	323.31	By MS/MS	By MS/MS	By MS/MS	By MS/MS	58.5	51.6	57.1	57.1	179000000000	25522000000	34819000000	60904000000	26023000000	40407000000	46036000000	37026000000	42638000000	77
P03973	P03973	5	5	5	Antileukoproteinase	SLPI	P03973 sp|P03973|SLPI_HUMAN Antileukoproteinase OS=Homo sapiens GN=SLPI PE=1 SV=2	1	5	5	5	3	1	2	5	3	1	2	5	3	1	2	5	33.3	33.3	33.3	14.326	132	132	0	24.592	By MS/MS	By MS/MS	By MS/MS	By MS/MS	25	9.1	10.6	33.3	58908000	14707000	12386000	15338000	16477000	13109000	20319000	17334000	18451000	1
P04003	P04003	40	40	40	C4b-binding protein alpha chain	C4BPA	P04003 sp|P04003|C4BPA_HUMAN C4b-binding protein alpha chain OS=Homo sapiens GN=C4BPA PE=1 SV=2	1	40	40	40	36	30	35	32	36	30	35	32	36	30	35	32	66.3	66.3	66.3	67.033	597	597	0	323.31	By MS/MS	By MS/MS	By MS/MS	By MS/MS	64.3	56.8	63.3	62.1	540000000000	80918000000	106000000000	168000000000	75638000000	108000000000	96276000000	97949000000	127000000000	304
P04004	P04004	29	29	29	Vitronectin;Vitronectin V65 subunit;Vitronectin V10 subunit;Somatomedin-B	VTN	P04004 sp|P04004|VTNC_HUMAN Vitronectin OS=Homo sapiens GN=VTN PE=1 SV=1	1	29	29	29	24	19	25	23	24	19	25	23	24	19	25	23	71.5	71.5	71.5	54.305	478	478	0	323.31	By MS/MS	By MS/MS	By MS/MS	By MS/MS	58.6	42.9	69	58.6	540000000000	80029000000	105000000000	169000000000	71188000000	83836000000	112000000000	86382000000	114000000000	140
P04040	P04040	29	29	29	Catalase	CAT	P04040 sp|P04040|CATA_HUMAN Catalase OS=Homo sapiens GN=CAT PE=1 SV=3	1	29	29	29	26	20	27	25	26	20	27	25	26	20	27	25	61.1	61.1	61.1	59.755	527	527	0	323.31	By MS/MS	By MS/MS	By MS/MS	By MS/MS	59.2	47.6	59.6	56.7	13005500000	1752400000	1765900000	5901400000	2196700000	2395400000	2253200000	2953600000	3221300000	27
P04054	P04054	2	2	2	Phospholipase A2	PLA2G1B	P04054 sp|P04054|PA21B_HUMAN Phospholipase A2 OS=Homo sapiens GN=PLA2G1B PE=1 SV=3	1	2	2	2	0	2	1	1	0	2	1	1	0	2	1	1	12.8	12.8	12.8	16.36	148	148	0.0091324	3.231		By matching	By MS/MS	By MS/MS	0	12.8	7.4	7.4	11577200	0	5491000	5073800	1012400	0	4645600	7826100	3754800	0
P04066	P04066	9	9	9	Tissue alpha-L-fucosidase	FUCA1	P04066 sp|P04066|FUCO_HUMAN Tissue alpha-L-fucosidase OS=Homo sapiens GN=FUCA1 PE=1 SV=4	1	9	9	9	9	7	8	9	9	7	8	9	9	7	8	9	21	21	21	53.688	466	466	0	57.591	By MS/MS	By MS/MS	By MS/MS	By MS/MS	21	15.5	20.8	21	497136000	65110000	122710000	167220000	64060000	76563000	130570000	96344000	67033000	3
P04070;P04070-2	P04070;P04070-2	15;15	15;15	15;15	Vitamin K-dependent protein C;Vitamin K-dependent protein C light chain;Vitamin K-dependent protein C heavy chain;Activation peptide	PROC	P04070 sp|P04070|PROC_HUMAN Vitamin K-dependent protein C OS=Homo sapiens GN=PROC PE=1 SV=1;P04070-2 sp|P04070-2|PROC_HUMAN Isoform 2 of Vitamin K-dependent protein C OS=Homo sapiens GN=PROC	2	15	15	15	12	10	13	11	12	10	13	11	12	10	13	11	47.5	47.5	47.5	52.071	461	461;516	0	323.31	By MS/MS	By MS/MS	By MS/MS	By MS/MS	38.2	28.6	45.6	37.3	16847300000	2428600000	2833500000	7077100000	1879400000	3125600000	2160200000	3133900000	2206200000	11
P04075;P04075-2	P04075;P04075-2	22;21	22;21	18;17	Fructose-bisphosphate aldolase A	ALDOA	P04075 sp|P04075|ALDOA_HUMAN Fructose-bisphosphate aldolase A OS=Homo sapiens GN=ALDOA PE=1 SV=2;P04075-2 sp|P04075-2|ALDOA_HUMAN Isoform 2 of Fructose-bisphosphate aldolase A OS=Homo sapiens GN=ALDOA	2	22	22	18	18	14	19	18	18	14	19	18	15	11	16	15	68.1	68.1	55.8	39.42	364	364;418	0	323.31	By MS/MS	By MS/MS	By MS/MS	By MS/MS	57.7	48.4	60.7	54.1	3353270000	533110000	571970000	1369300000	462510000	535350000	672640000	653600000	641380000	15
P04080	P04080	3	3	3	Cystatin-B	CSTB	P04080 sp|P04080|CYTB_HUMAN Cystatin-B OS=Homo sapiens GN=CSTB PE=1 SV=2	1	3	3	3	3	3	3	3	3	3	3	3	3	3	3	3	45.9	45.9	45.9	11.139	98	98	0	109.4	By MS/MS	By MS/MS	By MS/MS	By matching	45.9	45.9	45.9	45.9	236049000	42607000	34259000	71029000	38689000	41834000	39854000	47657000	25363000	4
P04083	P04083	13	13	13	Annexin A1	ANXA1	P04083 sp|P04083|ANXA1_HUMAN Annexin A1 OS=Homo sapiens GN=ANXA1 PE=1 SV=2	1	13	13	13	9	6	10	7	9	6	10	7	9	6	10	7	48.8	48.8	48.8	38.714	346	346	0	323.31	By MS/MS	By MS/MS	By MS/MS	By MS/MS	38.7	24.6	40.5	30.1	448062000	78965000	47177000	170980000	26250000	96414000	59099000	60686000	30494000	4
P04114	P04114	339	339	339	Apolipoprotein B-100;Apolipoprotein B-48	APOB	P04114 sp|P04114|APOB_HUMAN Apolipoprotein B-100 OS=Homo sapiens GN=APOB PE=1 SV=2	1	339	339	339	262	250	258	260	262	250	258	260	262	250	258	260	69.9	69.9	69.9	515.6	4563	4563	0	323.31	By MS/MS	By MS/MS	By MS/MS	By MS/MS	56.8	56.5	59.1	59.7	3290000000000	462000000000	647000000000	1140000000000	413000000000	559000000000	651000000000	586000000000	568000000000	1349
0;141651;141652;141653;141654;141655;141656;141657;141658;141659;141660;141661;141662;141663;141664;141665;141666;141667;141668;141669;141670;141671;141672;141673;141674;141675;141676;141677;141678;141679;141680;141681;141682;141683;141684;141685;141686;141687;141688;141689;141690;141691;141692;141693;141694;141695;141696;141697;141698;141699;141700;141701;141702;141703;141704;141705;141706;14170…
2;212383;212384;212385;212386;212387;212388;212389;212390;212391;212392;212393;212394;212395;212396;212397;212398;212399;212400;212401;212402;212403;212404;212405;212406;212407;212408;212409;212410;212411;212412;212413;212414;212415;212416;212417;212418;212419;212420;212421;212422;212423;212424;212425;212426;214781;214782;214783;214784;214785;214786;214787;214788;214789;214790;214791;214792;21479…
3;307124;307125;307126;307127;307128;307129;307130;307131;307132;307133;307134;307135;307136;307137;307138;307139;307140;307141;307142;307143;307144;307145;307146;307147;307148;307149;307150;307151;307152;307153;307154;307155;307156;307157;307158;307159;307160;307161;307162;307163;307164;307165;307166;307167;307168;307169;307170;307171;307172;307356;307357;307358;307359;307360;307361;307362;30736…
9;435520;435521;435640;435641;435642;435643;435644;435645;435646;435647;435648;435649;435650;435651;435652;435653;435654;435655;435656;435657;435658;435659;435660;435661;435662;435663;435664;435665;435666;435667;435668;435669;435670;435671;435672;435673;435674;435675;435676;435677;435678;435679;435680;435681;435682;435683;435684;435685;435686;435687;435688;436053;436054;436055;436056;436057;43605…	1098;1099;1100;1101;1102;1103;1104;1105;1106;1107;1108;1109;1110;1111;1112;1113;1189;1190;1191;1192;1193;1194;1195;1196;1197;1198;1199;1200;1201;1202;1203;1204;1205;1206;1207;1208;1209;1210;1211;1212;1213;1214;1215;1216;1217;1218;1219;1220;1221;1222;1223;1224;1225;1226;1227;1228;1229;1230;1231;1232;1233;1234;1235;1236;2174;2175;2176;2177;2178;2179;2180;2181;2182;2183;2184;2185;2186;2187;2188;2189…
2;133053;133054;133055;133056;133057;133058;133059;133060;133061;133062;133063;133064;133065;133066;133067;133068;133069;133070;133071;133072;133073;133074;133075;133076;133077;133078;133079;133080;133081;133082;133083;133084;133085;133086;133087;133088;133089;133090;133091;133092;133093;133094;133095;133096;133097;133098;133099;133100;133101;133102;134189;134190;134191;134192;134193;135042;13504…
7;215198;215199;215200;215201;215202;215203;215204;215205;215206;215207;215208;215209;215210;215211;215212;215213;215214;215215;215216;215217;215218;215219;215220;215221;215222;215223;215224;215225;215226;215227;215228;215229;215230;215231;215232;215233;215234;215235;215236;215237;215238;215239;215240;215241;215242;215243;215244;215245;215246;215247;215248;215249;215250;215251;215252;215253;21525…
6;315057;315058;315059;315060;315061;315062;315063;315064;315065;315066;315623;315624;315625;315626;315627;315628;315629;315630;315631;315632;315633;315634;315635;315636;315637;315638;315639;315640;317574;317575;317576;317577;317578;317579;317580;317581;317582;317583;317584;317585;317586;317587;317588;317589;317590;317591;317592;317593;317594;317595;317596;317597;317598;318961;318962;318963;31896…	1110;1211;2208;2258;6462;6536;7181;9625;15396;16386;16476;23613;23792;24572;25201;26927;27446;27468;28632;30851;30942;31159;31259;31774;35805;42712;44670;46506;47503;48259;48284;49268;49400;49547;49893;56002;56049;56283;56356;57951;57952;60600;61132;61171;65840;73085;73126;77495;79450;79467;79778;83830;85071;86229;88180;88529;91264;95434;95435;96203;96292;99764;102566;103455;106714;110314;110333;…	357;358;359;360;361;362;363;364;365;366;367;368;369;370;371;372;373;374;375;376;377;378;379;380;381;382;383;384;385;386;387;388;389;390;391;392;393;394;395;396;397;398;399;400;401;402;403;404;405;406;407;408;409;410;411;412	126;231;278;306;432;495;499;522;564;566;628;750;755;801;812;869;901;1049;1058;1107;1150;1189;1206;1221;1234;1266;1465;1587;1589;1717;1742;1743;1749;1881;1900;1905;2042;2178;2358;2523;2526;2597;2679;2843;3007;3280;3421;3458;3596;3746;4011;4013;4219;4268;4548;4552	7470000000000	18824
P04156-2;P04156	P04156-2;P04156	2;2	2;2	2;2	Major prion protein	PRNP	P04156-2 sp|P04156-2|PRIO_HUMAN Isoform 2 of Major prion protein OS=Homo sapiens GN=PRNP;P04156 sp|P04156|PRIO_HUMAN Major prion protein OS=Homo sapiens GN=PRNP PE=1 SV=1	2	2	2	2	1	1	1	0	1	1	1	0	1	1	1	0	9.8	9.8	9.8	26.885	246	246;253	0	35.968	By MS/MS	By MS/MS	By MS/MS		4.9	4.9	4.9	0	27683300	0	8875100	12858000	0	0	13085000	9341000	0	1
P04179-4;P04179;P04179-3;P04179-2	P04179-4;P04179;P04179-3;P04179-2	4;4;3;3	4;4;3;3	4;4;3;3	Superoxide dismutase [Mn], mitochondrial	SOD2	P04179-4 sp|P04179-4|SODM_HUMAN Isoform 4 of Superoxide dismutase [Mn], mitochondrial OS=Homo sapiens GN=SOD2;P04179 sp|P04179|SODM_HUMAN Superoxide dismutase [Mn], mitochondrial OS=Homo sapiens GN=SOD2 PE=1 SV=2;P04179-3 sp|P04179-3|SODM_HUMAN Isoform 3 o	4	4	4	4	2	2	4	2	2	2	4	2	2	2	4	2	25.6	25.6	25.6	19.73	176	176;222;162;183	0	24.105	By MS/MS	By matching	By MS/MS	By MS/MS	12.5	13.1	25.6	13.1	168401000	13087000	48415000	100920000	5979000	22889000	53352000	26807000	10369000	0
P04180	P04180	15	15	15	Phosphatidylcholine-sterol acyltransferase	LCAT	P04180 sp|P04180|LCAT_HUMAN Phosphatidylcholine-sterol acyltransferase OS=Homo sapiens GN=LCAT PE=1 SV=1	1	15	15	15	11	9	14	13	11	9	14	13	11	9	14	13	47.7	47.7	47.7	49.577	440	440	0	323.31	By MS/MS	By MS/MS	By MS/MS	By MS/MS	36.1	26.6	46.6	42	17006300000	2281600000	3573600000	6048200000	1931700000	2841200000	3988100000	3363900000	3232800000	15
P04196	P04196	35	35	35	Histidine-rich glycoprotein	HRG	P04196 sp|P04196|HRG_HUMAN Histidine-rich glycoprotein OS=Homo sapiens GN=HRG PE=1 SV=1	1	35	35	35	29	21	29	27	29	21	29	27	29	21	29	27	65.1	65.1	65.1	59.578	525	525	0	323.31	By MS/MS	By MS/MS	By MS/MS	By MS/MS	52.2	38.7	61.1	50.7	409000000000	67530000000	66109000000	121000000000	59050000000	93533000000	62718000000	63323000000	89865000000	131
P04206	P04206	6	3	3	Ig kappa chain V-III region GOL		P04206 sp|P04206|KV307_HUMAN Ig kappa chain V-III region GOL OS=Homo sapiens PE=1 SV=1	1	6	3	3	5	4	5	5	2	2	2	2	2	2	2	2	71.6	33.9	33.9	11.83	109	109	0	39.561	By MS/MS	By MS/MS	By MS/MS	By MS/MS	63.3	56.9	63.3	63.3	951641000	46070000	50952000	10882000	14897000	67568000	77043000	16763000	45539000	3
P04208	P04208	4	4	2	Ig lambda chain V-I region WAH		P04208 sp|P04208|LV106_HUMAN Ig lambda chain V-I region WAH OS=Homo sapiens PE=1 SV=1	1	4	4	2	3	3	3	3	3	3	3	3	1	1	1	1	42.2	42.2	14.7	11.725	109	109	0	31.251	By MS/MS	By MS/MS	By MS/MS	By MS/MS	37.6	37.6	37.6	37.6	3735800000	715030000	417300000	1817500000	241210000	950940000	540720000	723470000	439700000	5
P04209	P04209	2	2	2	Ig lambda chain V-II region NIG-84		P04209 sp|P04209|LV211_HUMAN Ig lambda chain V-II region NIG-84 OS=Homo sapiens PE=1 SV=1	1	2	2	2	2	2	1	2	2	2	1	2	2	2	1	2	14.3	14.3	14.3	11.581	112	112	0.0028958	4.4136	By MS/MS	By MS/MS	By MS/MS	By MS/MS	14.3	14.3	14.3	14.3	864595000	28209000	74317000	48731000	45418000	64993000	120750000	37992000	91021000	3
P04211	P04211	2	2	2	Ig lambda chain V region 4A		P04211 sp|P04211|LV001_HUMAN Ig lambda chain V region 4A OS=Homo sapiens PE=4 SV=1	1	2	2	2	2	2	2	2	2	2	2	2	2	2	2	2	15.4	15.4	15.4	12.38	117	117	0.0028329	4.1114	By MS/MS	By MS/MS	By MS/MS	By MS/MS	15.4	15.4	15.4	15.4	817082000	73843000	20279000	396660000	177030000	86580000	120470000	129650000	216460000	1
P04216	P04216	2	2	2	Thy-1 membrane glycoprotein	THY1	P04216 sp|P04216|THY1_HUMAN Thy-1 membrane glycoprotein OS=Homo sapiens GN=THY1 PE=1 SV=2	1	2	2	2	0	1	2	0	0	1	2	0	0	1	2	0	18	18	18	17.935	161	161	0.0010225	5.9364		By MS/MS	By MS/MS		0	8.7	18	0	13579900	0	3660300	9919600	0	0	6144600	4302800	0	1
P04217	P04217	26	26	5	Alpha-1B-glycoprotein	A1BG	P04217 sp|P04217|A1BG_HUMAN Alpha-1B-glycoprotein OS=Homo sapiens GN=A1BG PE=1 SV=4	1	26	26	5	22	18	18	17	22	18	18	17	5	5	5	5	65.9	65.9	13.7	54.253	495	495	0	323.31	By MS/MS	By MS/MS	By MS/MS	By MS/MS	60.6	57.4	57.4	57.2	621000000000	97460000000	95883000000	209000000000	84296000000	145000000000	66346000000	107000000000	136000000000	261
P04217-2	P04217-2	23	2	2	Alpha-1B-glycoprotein	A1BG	P04217-2 sp|P04217-2|A1BG_HUMAN Isoform 2 of Alpha-1B-glycoprotein OS=Homo sapiens GN=A1BG	1	23	2	2	19	15	15	14	2	2	2	2	2	2	2	2	72.4	3.2	3.2	40.717	373	373	0	21.943	By MS/MS	By MS/MS	By MS/MS	By MS/MS	65.4	61.1	61.1	60.9	605157000	56803000	85459000	317520000	56257000	83626000	82921000	128020000	84707000	4
P04220	P04220	17	4	4	Ig mu heavy chain disease protein		P04220 sp|P04220|MUCB_HUMAN Ig mu heavy chain disease protein OS=Homo sapiens PE=1 SV=1	1	17	4	4	14	14	14	16	3	2	2	3	3	2	2	3	60.1	15.3	15.3	43.057	391	391	0	323.31	By MS/MS	By MS/MS	By MS/MS	By MS/MS	44.8	49.9	49.9	59.1	5202310000	923990000	192990000	2317400000	1703600000	1427700000	260730000	1152200000	2567100000	2
P04264	P04264	51	51	45	Keratin, type II cytoskeletal 1	KRT1	P04264 sp|P04264|K2C1_HUMAN Keratin, type II cytoskeletal 1 OS=Homo sapiens GN=KRT1 PE=1 SV=6	1	51	51	45	37	38	32	40	37	38	32	40	32	33	27	35	61.3	61.3	59.5	66.038	644	644	0	323.31	By MS/MS	By MS/MS	By MS/MS	By MS/MS	51.6	52.8	49.4	57.9	31100200000	2768400000	10258000000	4975200000	11845000000	4560300000	10245000000	3074800000	15517000000	72
P04275;P04275-2	P04275	103;8	103;8	103;8	von Willebrand factor;von Willebrand antigen 2	VWF	P04275 sp|P04275|VWF_HUMAN von Willebrand factor OS=Homo sapiens GN=VWF PE=1 SV=4	2	103	103	103	63	72	83	71	63	72	83	71	63	72	83	71	49.6	49.6	49.6	309.26	2813	2813;351	0	323.31	By MS/MS	By MS/MS	By MS/MS	By MS/MS	33	35.7	42.1	36.4	17509500000	1557900000	2242000000	4836400000	835320000	2193800000	2999200000	2931700000	2058800000	71
P04278;P04278-5;P04278-4;P04278-2;P04278-3	P04278;P04278-5;P04278-4;P04278-2;P04278-3	19;16;14;14;14	19;16;14;14;14	19;16;14;14;14	Sex hormone-binding globulin	SHBG	P04278 sp|P04278|SHBG_HUMAN Sex hormone-binding globulin OS=Homo sapiens GN=SHBG PE=1 SV=2;P04278-5 sp|P04278-5|SHBG_HUMAN Isoform 5 of Sex hormone-binding globulin OS=Homo sapiens GN=SHBG;P04278-4 sp|P04278-4|SHBG_HUMAN Isoform 4 of Sex hormone-binding gl	5	19	19	19	15	10	13	15	15	10	13	15	15	10	13	15	70.1	70.1	70.1	43.779	402	402;384;287;288;293	0	323.31	By MS/MS	By MS/MS	By MS/MS	By MS/MS	55.7	42	56.2	60	16301700000	2630900000	2337000000	5600200000	1745900000	3348200000	3139800000	3364400000	2375200000	15
P04406;P04406-2;O14556	P04406;P04406-2	16;15;1	16;15;1	16;15;1	Glyceraldehyde-3-phosphate dehydrogenase	GAPDH	P04406 sp|P04406|G3P_HUMAN Glyceraldehyde-3-phosphate dehydrogenase OS=Homo sapiens GN=GAPDH PE=1 SV=3;P04406-2 sp|P04406-2|G3P_HUMAN Isoform 2 of Glyceraldehyde-3-phosphate dehydrogenase OS=Homo sapiens GN=GAPDH	3	16	16	16	13	14	14	14	13	14	14	14	13	14	14	14	65.1	65.1	65.1	36.053	335	335;293;408	0	323.31	By MS/MS	By MS/MS	By MS/MS	By MS/MS	53.7	46.6	51.3	53.7	3230340000	317950000	518400000	907300000	240690000	375840000	599540000	424990000	341270000	14
P04424-3;P04424;P04424-2	P04424-3;P04424;P04424-2	6;6;5	6;6;5	6;6;5	Argininosuccinate lyase	ASL	P04424-3 sp|P04424-3|ARLY_HUMAN Isoform 3 of Argininosuccinate lyase OS=Homo sapiens GN=ASL;P04424 sp|P04424|ARLY_HUMAN Argininosuccinate lyase OS=Homo sapiens GN=ASL PE=1 SV=4;P04424-2 sp|P04424-2|ARLY_HUMAN Isoform 2 of Argininosuccinate lyase OS=Homo sa	3	6	6	6	2	3	3	2	2	3	3	2	2	3	3	2	16.9	16.9	16.9	48.732	438	438;464;444	0	31.948	By MS/MS	By MS/MS	By MS/MS	By MS/MS	5.7	8.4	9.8	5.7	57886100	8376100	24213000	7458000	17839000	15837000	29287000	0	33068000	2
P04431	P04431	2	2	2	Ig kappa chain V-I region Walker		P04431 sp|P04431|KV123_HUMAN Ig kappa chain V-I region Walker OS=Homo sapiens PE=1 SV=1	1	2	2	2	1	2	2	1	1	2	2	1	1	2	2	1	14	14	14	14.069	129	129	0	114.67	By MS/MS	By MS/MS	By MS/MS	By MS/MS	11.6	14	14	11.6	1224180000	5319700	997000000	48032000	3673800	15328000	963210000	15888000	12660000	5
P04433	P04433	3	3	3	Ig kappa chain V-III region VG		P04433 sp|P04433|KV309_HUMAN Ig kappa chain V-III region VG (Fragment) OS=Homo sapiens PE=1 SV=1	1	3	3	3	3	3	3	3	3	3	3	3	3	3	3	3	26.1	26.1	26.1	12.575	115	115	0	19.928	By MS/MS	By MS/MS	By MS/MS	By MS/MS	26.1	26.1	26.1	26.1	3620200000	410600000	345640000	609120000	537240000	730140000	543670000	362010000	1050900000	2
P04632	P04632	4	4	4	Calpain small subunit 1	CAPNS1	P04632 sp|P04632|CPNS1_HUMAN Calpain small subunit 1 OS=Homo sapiens GN=CAPNS1 PE=1 SV=1	1	4	4	4	1	1	1	0	1	1	1	0	1	1	1	0	27.6	27.6	27.6	28.315	268	268	0	27.1	By MS/MS	By MS/MS	By MS/MS		3.7	5.6	5.6	0	22046300	5357700	10090000	0	0	12184000	12080000	0	0	1
P04745;P19961;P19961-2	P04745;P19961;P19961-2	18;14;11	18;14;11	3;0;0	Alpha-amylase 1;Alpha-amylase 2B	AMY1A;AMY2B	P04745 sp|P04745|AMY1_HUMAN Alpha-amylase 1 OS=Homo sapiens GN=AMY1A PE=1 SV=2;P19961 sp|P19961|AMY2B_HUMAN Alpha-amylase 2B OS=Homo sapiens GN=AMY2B PE=1 SV=1;P19961-2 sp|P19961-2|AMY2B_HUMAN Isoform 2 of Alpha-amylase 2B OS=Homo sapiens GN=AMY2B	3	18	18	3	10	7	13	9	10	7	13	9	0	0	2	1	55	55	11.2	57.767	511	511;511;370	0	323.31	By MS/MS	By MS/MS	By MS/MS	By MS/MS	29.5	19.2	34.2	27	512382000	50389000	150710000	160420000	55251000	83023000	129730000	84332000	80456000	6
P04746;P04746-2	P04746;P04746-2	18;9	3;2	3;2	Pancreatic alpha-amylase	AMY2A	P04746 sp|P04746|AMYP_HUMAN Pancreatic alpha-amylase OS=Homo sapiens GN=AMY2A PE=1 SV=2;P04746-2 sp|P04746-2|AMYP_HUMAN Isoform 2 of Pancreatic alpha-amylase OS=Homo sapiens GN=AMY2A	2	18	3	3	11	9	12	9	1	2	1	1	1	2	1	1	52.4	5.5	5.5	57.706	511	511;265	0.0028681	4.2566	By matching	By MS/MS	By MS/MS	By MS/MS	32.1	23.9	31.5	27.4	32898500	2457000	16602000	10654000	3185500	8024500	9303300	4367100	8346000	2
P04792	P04792	3	3	3	Heat shock protein beta-1	HSPB1	P04792 sp|P04792|HSPB1_HUMAN Heat shock protein beta-1 OS=Homo sapiens GN=HSPB1 PE=1 SV=2	1	3	3	3	0	0	0	0	0	0	0	0	0	0	0	0	21	21	21	22.782	205	205	0.0028874	4.4014					0	0	0	0	29966000	0	0	0	0	0	0	0	0	0
Q99878;Q96KK5;Q9BTM1;Q93077;Q7L7L0;P20671;P0C0S8;P04908;P16104;Q9BTM1-2;Q16777;Q6FI13;Q96QV6;Q71UI9-2;Q71UI9;P0C0S5;Q8IUE6;Q71UI9-5;Q71UI9-3;Q71UI9-4	Q99878;Q96KK5;Q9BTM1;Q93077;Q7L7L0;P20671;P0C0S8;P04908;P16104;Q9BTM1-2;Q16777;Q6FI13;Q96QV6;Q71UI9-2;Q71UI9;P0C0S5;Q8IUE6	4;4;4;4;4;4;4;4;4;4;3;3;3;2;2;2;2;1;1;1	4;4;4;4;4;4;4;4;4;4;3;3;3;2;2;2;2;1;1;1	4;4;4;4;4;4;4;4;4;4;3;3;3;2;2;2;2;1;1;1	Histone H2A type 1-J;Histone H2A type 1-H;Histone H2A.J;Histone H2A type 1-C;Histone H2A type 3;Histone H2A type 1-D;Histone H2A type 1;Histone H2A type 1-B/E;Histone H2AX;Histone H2A type 2-C;Histone H2A type 2-A;Histone H2A type 1-A;Histone H2A.V;Histone H2A.Z;Histone H2A type 2-B	HIST1H2AJ;HIST1H2AH;H2AFJ;HIST1H2AC;HIST3H2A;HIST1H2AD;HIST1H2AG;HIST1H2AB;H2AFX;HIST2H2AC;HIST2H2AA3;HIST1H2AA;H2AFV;H2AFZ;HIST2H2AB	Q99878 sp|Q99878|H2A1J_HUMAN Histone H2A type 1-J OS=Homo sapiens GN=HIST1H2AJ PE=1 SV=3;Q96KK5 sp|Q96KK5|H2A1H_HUMAN Histone H2A type 1-H OS=Homo sapiens GN=HIST1H2AH PE=1 SV=3;Q9BTM1 sp|Q9BTM1|H2AJ_HUMAN Histone H2A.J OS=Homo sapiens GN=H2AFJ PE=1 SV=1;Q	20	4	4	4	1	2	2	1	1	2	2	1	1	2	2	1	40.6	40.6	40.6	13.936	128	128;128;129;130;130;130;130;130;143;151;129;130;131;114;128;128;130;66;90;102	0	13.869	By matching	By matching	By MS/MS	By matching	7	12.5	29.7	7	200222000	2139600	11117000	179830000	4643600	2047600	3323900	2804800	2954400	0
P05019-3;P05019-2;P05019-4;P05019	P05019-3;P05019-2;P05019-4;P05019	5;5;5;5	5;5;5;5	5;5;5;5	Insulin-like growth factor I	IGF1	P05019-3 sp|P05019-3|IGF1_HUMAN Isoform 3 of Insulin-like growth factor I OS=Homo sapiens GN=IGF1;P05019-2 sp|P05019-2|IGF1_HUMAN Isoform 2 of Insulin-like growth factor I OS=Homo sapiens GN=IGF1;P05019-4 sp|P05019-4|IGF1_HUMAN Isoform 4 of Insulin-like gr	4	5	5	5	4	5	5	5	4	5	5	5	4	5	5	5	30.7	30.7	30.7	15.177	137	137;153;158;195	0	197.7	By MS/MS	By MS/MS	By MS/MS	By MS/MS	30.7	30.7	30.7	30.7	2131660000	299230000	293240000	686340000	368810000	326120000	316300000	325400000	422080000	6
P05060	P05060	3	3	3	Secretogranin-1;PE-11;GAWK peptide;CCB peptide	CHGB	P05060 sp|P05060|SCG1_HUMAN Secretogranin-1 OS=Homo sapiens GN=CHGB PE=1 SV=2	1	3	3	3	0	1	1	0	0	1	1	0	0	1	1	0	5.6	5.6	5.6	78.275	677	677	0.0010204	5.8882		By MS/MS	By MS/MS		0	2.4	2.4	0	21226300	0	6035300	15191000	0	0	0	0	0	1
P05062	P05062	17	16	16	Fructose-bisphosphate aldolase B	ALDOB	P05062 sp|P05062|ALDOB_HUMAN Fructose-bisphosphate aldolase B OS=Homo sapiens GN=ALDOB PE=1 SV=2	1	17	16	16	15	12	15	13	14	11	14	12	14	11	14	12	55.8	53.8	53.8	39.473	364	364	0	323.31	By MS/MS	By MS/MS	By MS/MS	By MS/MS	55.5	38.5	55.8	48.1	3135050000	460190000	538200000	1329900000	402100000	482520000	657580000	589670000	447050000	15
P05067-7;P05067-11;P05067-8;P05067-9;P05067;P05067-10;P05067-3;P05067-4;P05067-5;P05067-6;P05067-2	P05067-7;P05067-11;P05067-8;P05067-9;P05067;P05067-10;P05067-3;P05067-4;P05067-5;P05067-6	7;7;7;7;7;5;5;5;5;5;2	7;7;7;7;7;5;5;5;5;5;2	7;7;7;7;7;5;5;5;5;5;2	Amyloid beta A4 protein;N-APP;Soluble APP-alpha;Soluble APP-beta;C99;Beta-amyloid protein 42;Beta-amyloid protein 40;C83;P3(42);P3(40);C80;Gamma-secretase C-terminal fragment 59;Gamma-secretase C-terminal fragment 57;Gamma-secretase C-terminal fragment 50;C31	APP	P05067-7 sp|P05067-7|A4_HUMAN Isoform L-APP733 of Amyloid beta A4 protein OS=Homo sapiens GN=APP;P05067-11 sp|P05067-11|A4_HUMAN Isoform 11 of Amyloid beta A4 protein OS=Homo sapiens GN=APP;P05067-8 sp|P05067-8|A4_HUMAN Isoform APP751 of Amyloid beta A4 pr	11	7	7	7	3	2	3	3	3	2	3	3	3	2	3	3	11.7	11.7	11.7	82.915	733	733;746;751;752;770;639;677;695;696;714;305	0	34.643	By MS/MS	By MS/MS	By MS/MS	By MS/MS	4.6	2.9	4.6	4.6	145009000	18122000	24936000	47479000	25085000	19911000	28804000	19889000	27389000	1
P05089;P05089-2;P05089-3	P05089;P05089-2	3;3;1	3;3;1	3;3;1	Arginase-1	ARG1	P05089 sp|P05089|ARGI1_HUMAN Arginase-1 OS=Homo sapiens GN=ARG1 PE=1 SV=2;P05089-2 sp|P05089-2|ARGI1_HUMAN Isoform 2 of Arginase-1 OS=Homo sapiens GN=ARG1	3	3	3	3	0	2	1	0	0	2	1	0	0	2	1	0	10.6	10.6	10.6	34.735	322	322;330;236	0.001	5.3561		By MS/MS	By MS/MS		0	6.8	3.4	0	18761500	0	13431000	5330500	0	0	0	0	0	1
P05090	P05090	11	11	11	Apolipoprotein D	APOD	P05090 sp|P05090|APOD_HUMAN Apolipoprotein D OS=Homo sapiens GN=APOD PE=1 SV=1	1	11	11	11	9	10	10	8	9	10	10	8	9	10	10	8	56.6	56.6	56.6	21.275	189	189	0	323.31	By MS/MS	By MS/MS	By MS/MS	By MS/MS	49.7	56.6	56.6	38.1	169000000000	23119000000	47469000000	35335000000	21397000000	31073000000	33834000000	17814000000	30173000000	56
P05106-2;P05106-3;P05106	P05106-2;P05106-3;P05106	10;10;10	10;10;10	10;10;10	Integrin beta-3	ITGB3	P05106-2 sp|P05106-2|ITB3_HUMAN Isoform Beta-3B of Integrin beta-3 OS=Homo sapiens GN=ITGB3;P05106-3 sp|P05106-3|ITB3_HUMAN Isoform Beta-3C of Integrin beta-3 OS=Homo sapiens GN=ITGB3;P05106 sp|P05106|ITB3_HUMAN Integrin beta-3 OS=Homo sapiens GN=ITGB3 PE=	3	10	10	10	2	2	3	2	2	2	3	2	2	2	3	2	16.2	16.2	16.2	86.112	780	780;784;788	0	15.962	By MS/MS	By matching	By MS/MS	By MS/MS	3.3	3.2	4.9	3.3	887193000	31886000	3094000	633340000	80653000	50404000	80626000	186580000	87700000	0
P05107	P05107	7	7	7	Integrin beta-2	ITGB2	P05107 sp|P05107|ITB2_HUMAN Integrin beta-2 OS=Homo sapiens GN=ITGB2 PE=1 SV=2	1	7	7	7	2	2	2	1	2	2	2	1	2	2	2	1	11.3	11.3	11.3	84.781	769	769	0	20.311	By MS/MS	By MS/MS	By MS/MS	By matching	3	2.9	3	1.3	46335600	6429000	16215000	17115000	1417500	10734000	12644000	11707000	5513100	1
P05109	P05109	11	11	11	Protein S100-A8;Protein S100-A8, N-terminally processed	S100A8	P05109 sp|P05109|S10A8_HUMAN Protein S100-A8 OS=Homo sapiens GN=S100A8 PE=1 SV=1	1	11	11	11	9	9	8	9	9	9	8	9	9	9	8	9	54.8	54.8	54.8	10.834	93	93	0	139.62	By MS/MS	By MS/MS	By MS/MS	By MS/MS	53.8	54.8	47.3	54.8	8239680000	1117700000	1149000000	3059200000	796180000	1478600000	1076700000	1449600000	890960000	10
P05121-2;P05121	P05121-2;P05121	3;3	3;3	3;3	Plasminogen activator inhibitor 1	SERPINE1	P05121-2 sp|P05121-2|PAI1_HUMAN Isoform 2 of Plasminogen activator inhibitor 1 OS=Homo sapiens GN=SERPINE1;P05121 sp|P05121|PAI1_HUMAN Plasminogen activator inhibitor 1 OS=Homo sapiens GN=SERPINE1 PE=1 SV=1	2	3	3	3	0	0	2	2	0	0	2	2	0	0	2	2	13.7	13.7	13.7	43.404	387	387;402	0.0019512	4.6993			By MS/MS	By MS/MS	0	0	8.5	9.6	8436800	0	0	5950400	2486400	0	0	3044600	5340300	0
P05154	P05154	19	19	19	Plasma serine protease inhibitor	SERPINA5	P05154 sp|P05154|IPSP_HUMAN Plasma serine protease inhibitor OS=Homo sapiens GN=SERPINA5 PE=1 SV=3	1	19	19	19	16	14	16	14	16	14	16	14	16	14	16	14	41.4	41.4	41.4	45.674	406	406	0	323.31	By MS/MS	By MS/MS	By MS/MS	By MS/MS	37.2	35.2	36	35.7	27982500000	3815500000	7435100000	8553300000	1825100000	4814600000	7435800000	4450700000	3393800000	31
P05155;P05155-3;P05155-2	P05155;P05155-3;P05155-2	33;33;32	33;33;32	33;33;32	Plasma protease C1 inhibitor	SERPING1	P05155 sp|P05155|IC1_HUMAN Plasma protease C1 inhibitor OS=Homo sapiens GN=SERPING1 PE=1 SV=2;P05155-3 sp|P05155-3|IC1_HUMAN Isoform 3 of Plasma protease C1 inhibitor OS=Homo sapiens GN=SERPING1;P05155-2 sp|P05155-2|IC1_HUMAN Isoform 2 of Plasma protease C	3	33	33	33	27	21	21	23	27	21	21	23	27	21	21	23	48	48	48	55.154	500	500;505;448	0	323.31	By MS/MS	By MS/MS	By MS/MS	By MS/MS	41.4	37.2	37.2	38.8	717000000000	115000000000	168000000000	208000000000	96035000000	124000000000	156000000000	108000000000	137000000000	282
P05156	P05156	30	30	30	Complement factor I;Complement factor I heavy chain;Complement factor I light chain	CFI	P05156 sp|P05156|CFAI_HUMAN Complement factor I OS=Homo sapiens GN=CFI PE=1 SV=2	1	30	30	30	28	26	30	30	28	26	30	30	28	26	30	30	50.8	50.8	50.8	65.75	583	583	0	323.31	By MS/MS	By MS/MS	By MS/MS	By MS/MS	46.5	45.1	50.8	50.8	233000000000	27245000000	48045000000	76072000000	28692000000	38067000000	47327000000	40398000000	48404000000	131
P05160	P05160	28	28	28	Coagulation factor XIII B chain	F13B	P05160 sp|P05160|F13B_HUMAN Coagulation factor XIII B chain OS=Homo sapiens GN=F13B PE=1 SV=3	1	28	28	28	26	20	23	26	26	20	23	26	26	20	23	26	51.3	51.3	51.3	75.51	661	661	0	323.31	By MS/MS	By MS/MS	By MS/MS	By MS/MS	50.8	40.2	45.1	50.8	8353330000	879320000	963030000	1524300000	850280000	1546100000	1379900000	892760000	1549500000	25
P05164-2;P05164;P05164-3	P05164-2;P05164;P05164-3	8;8;8	8;8;8	8;8;8	Myeloperoxidase;Myeloperoxidase;89 kDa myeloperoxidase;84 kDa myeloperoxidase;Myeloperoxidase light chain;Myeloperoxidase heavy chain	MPO	P05164-2 sp|P05164-2|PERM_HUMAN Isoform H14 of Myeloperoxidase OS=Homo sapiens GN=MPO;P05164 sp|P05164|PERM_HUMAN Myeloperoxidase OS=Homo sapiens GN=MPO PE=1 SV=1;P05164-3 sp|P05164-3|PERM_HUMAN Isoform H7 of Myeloperoxidase OS=Homo sapiens GN=MPO	3	8	8	8	2	4	3	3	2	4	3	3	2	4	3	3	14.9	14.9	14.9	73.853	650	650;745;777	0	27.014	By MS/MS	By MS/MS	By MS/MS	By MS/MS	3.8	7.1	5.2	5.7	242471000	3235200	23631000	36247000	7267700	6057900	22577000	9561700	4850000	1
P05186-2;P05186-3;P05186	P05186-2;P05186-3;P05186	4;4;4	4;4;4	4;4;4	Alkaline phosphatase, tissue-nonspecific isozyme	ALPL	P05186-2 sp|P05186-2|PPBT_HUMAN Isoform 2 of Alkaline phosphatase, tissue-nonspecific isozyme OS=Homo sapiens GN=ALPL;P05186-3 sp|P05186-3|PPBT_HUMAN Isoform 3 of Alkaline phosphatase, tissue-nonspecific isozyme OS=Homo sapiens GN=ALPL;P05186 sp|P05186|PPB	3	4	4	4	2	1	2	3	2	1	2	3	2	1	2	3	15.4	15.4	15.4	48.908	447	447;469;524	0	30.795	By MS/MS	By matching	By MS/MS	By MS/MS	10.7	2.2	10.7	13.2	36784400	1458500	2850500	22632000	9843400	7494600	8503700	12533000	10596000	0
P05362	P05362	15	15	15	Intercellular adhesion molecule 1	ICAM1	P05362 sp|P05362|ICAM1_HUMAN Intercellular adhesion molecule 1 OS=Homo sapiens GN=ICAM1 PE=1 SV=2	1	15	15	15	13	11	13	13	13	11	13	13	13	11	13	13	33.3	33.3	33.3	57.825	532	532	0	323.31	By MS/MS	By MS/MS	By MS/MS	By MS/MS	28.4	25.8	28.4	28.4	2444520000	271160000	528730000	762300000	283190000	439740000	654210000	492300000	430920000	12
P05386	P05386	2	2	2	60S acidic ribosomal protein P1	RPLP1	P05386 sp|P05386|RLA1_HUMAN 60S acidic ribosomal protein P1 OS=Homo sapiens GN=RPLP1 PE=1 SV=1	1	2	2	2	0	0	0	0	0	0	0	0	0	0	0	0	36.8	36.8	36.8	11.514	114	114	0.0010707	7.6885					0	0	0	0	0	0	0	0	0	0	0	0	0	0
P05387	P05387	3	3	3	60S acidic ribosomal protein P2	RPLP2	P05387 sp|P05387|RLA2_HUMAN 60S acidic ribosomal protein P2 OS=Homo sapiens GN=RPLP2 PE=1 SV=1	1	3	3	3	0	0	0	0	0	0	0	0	0	0	0	0	53	53	53	11.665	115	115	0	26.785					0	0	0	0	0	0	0	0	0	0	0	0	0	0
P05451;P48304	P05451	5;2	5;2	5;2	Lithostathine-1-alpha	REG1A	P05451 sp|P05451|REG1A_HUMAN Lithostathine-1-alpha OS=Homo sapiens GN=REG1A PE=1 SV=3	2	5	5	5	4	3	3	4	4	3	3	4	4	3	3	4	40.4	40.4	40.4	18.731	166	166;166	0	91.644	By MS/MS	By MS/MS	By MS/MS	By MS/MS	24.7	24.1	24.1	39.8	601144000	58506000	105430000	291540000	46163000	86911000	121700000	128020000	71935000	1
P05452	P05452	12	12	12	Tetranectin	CLEC3B	P05452 sp|P05452|TETN_HUMAN Tetranectin OS=Homo sapiens GN=CLEC3B PE=1 SV=3	1	12	12	12	10	10	12	11	10	10	12	11	10	10	12	11	68.3	68.3	68.3	22.537	202	202	0	323.31	By MS/MS	By MS/MS	By MS/MS	By MS/MS	54	54	68.3	68.3	78306000000	9185000000	15825000000	26546000000	11176000000	13153000000	16871000000	15030000000	15747000000	44
P05534;P30447;Q09160	P05534;P30447	18;16;6	18;16;6	5;4;0	HLA class I histocompatibility antigen, A-24 alpha chain;HLA class I histocompatibility antigen, A-23 alpha chain	HLA-A	P05534 sp|P05534|1A24_HUMAN HLA class I histocompatibility antigen, A-24 alpha chain OS=Homo sapiens GN=HLA-A PE=1 SV=2;P30447 sp|P30447|1A23_HUMAN HLA class I histocompatibility antigen, A-23 alpha chain OS=Homo sapiens GN=HLA-A PE=1 SV=1	3	18	18	5	13	12	15	13	13	12	15	13	4	4	5	5	54.2	54.2	12.1	40.688	365	365;365;365	0	323.31	By MS/MS	By MS/MS	By MS/MS	By MS/MS	51.2	38.9	46.6	47.7	1713210000	154920000	277670000	845130000	224880000	227950000	293850000	306380000	362990000	11
P05543	P05543	22	22	22	Thyroxine-binding globulin	SERPINA7	P05543 sp|P05543|THBG_HUMAN Thyroxine-binding globulin OS=Homo sapiens GN=SERPINA7 PE=1 SV=2	1	22	22	22	18	18	19	17	18	18	19	17	18	18	19	17	59	59	59	46.324	415	415	0	323.31	By MS/MS	By MS/MS	By MS/MS	By MS/MS	51.8	51.8	51.8	50.1	102000000000	14350000000	21919000000	36498000000	14514000000	14583000000	17149000000	18846000000	18295000000	60
P05546	P05546	35	35	35	Heparin cofactor 2	SERPIND1	P05546 sp|P05546|HEP2_HUMAN Heparin cofactor 2 OS=Homo sapiens GN=SERPIND1 PE=1 SV=3	1	35	35	35	26	22	24	26	26	22	24	26	26	22	24	26	78	78	78	57.07	499	499	0	323.31	By MS/MS	By MS/MS	By MS/MS	By MS/MS	56.3	49.9	59.7	62.3	329000000000	38683000000	61330000000	97172000000	52030000000	62723000000	70380000000	63607000000	90341000000	164
P05556;P05556-2;P05556-5;P05556-4;P05556-3	P05556;P05556-2;P05556-5;P05556-4;P05556-3	16;15;15;15;15	16;15;15;15;15	16;15;15;15;15	Integrin beta-1	ITGB1	P05556 sp|P05556|ITB1_HUMAN Integrin beta-1 OS=Homo sapiens GN=ITGB1 PE=1 SV=2;P05556-2 sp|P05556-2|ITB1_HUMAN Isoform 2 of Integrin beta-1 OS=Homo sapiens GN=ITGB1;P05556-5 sp|P05556-5|ITB1_HUMAN Isoform 5 of Integrin beta-1 OS=Homo sapiens GN=ITGB1;P0555	5	16	16	16	13	11	11	14	13	11	11	14	13	11	11	14	26.3	26.3	26.3	88.414	798	798;789;801;819;825	0	281.56	By MS/MS	By MS/MS	By MS/MS	By MS/MS	21.1	17	18.5	23.1	1120920000	120640000	257240000	336730000	154990000	163530000	265740000	196590000	158610000	7
P05997	P05997	2	2	2	Collagen alpha-2(V) chain	COL5A2	P05997 sp|P05997|CO5A2_HUMAN Collagen alpha-2(V) chain OS=Homo sapiens GN=COL5A2 PE=1 SV=3	1	2	2	2	1	1	2	1	1	1	2	1	1	1	2	1	2.4	2.4	2.4	144.91	1499	1499	1	-2	By matching	By matching	By MS/MS	By MS/MS	0.6	0.6	2.4	0.6	68409100	3990400	9485600	43511000	5423000	7530700	11188000	7478800	10459000	0
P06132	P06132	4	4	4	Uroporphyrinogen decarboxylase	UROD	P06132 sp|P06132|DCUP_HUMAN Uroporphyrinogen decarboxylase OS=Homo sapiens GN=UROD PE=1 SV=2	1	4	4	4	0	0	1	1	0	0	1	1	0	0	1	1	16.9	16.9	16.9	40.786	367	367	0.0010471	6.8475			By MS/MS	By MS/MS	0	0	2.7	2.7	4603000	0	0	4603000	0	0	0	6624100	0	0
P06276	P06276	23	23	22	Cholinesterase	BCHE	P06276 sp|P06276|CHLE_HUMAN Cholinesterase OS=Homo sapiens GN=BCHE PE=1 SV=1	1	23	23	22	18	13	18	17	18	13	18	17	17	13	17	16	42.9	42.9	42.9	68.417	602	602	0	323.31	By MS/MS	By MS/MS	By MS/MS	By MS/MS	32.2	26.7	37.5	32.2	30499400000	3833000000	7112100000	10993000000	3399000000	5768200000	7120300000	5897800000	5466400000	22
P06310	P06310	5	5	3	Ig kappa chain V-II region RPMI 6410		P06310 sp|P06310|KV206_HUMAN Ig kappa chain V-II region RPMI 6410 OS=Homo sapiens PE=4 SV=1	1	5	5	3	3	2	3	4	3	2	3	4	2	1	2	3	36.8	36.8	34.6	14.707	133	133	0	308.59	By MS/MS	By MS/MS	By MS/MS	By MS/MS	34.6	15	29.3	34.6	13146700000	2109700000	2333400000	2234500000	2171700000	3537800000	1672100000	1333000000	2123900000	4
P06311	P06311	2	2	2	Ig kappa chain V-III region IARC/BL41		P06311 sp|P06311|KV311_HUMAN Ig kappa chain V-III region IARC/BL41 OS=Homo sapiens PE=1 SV=1	1	2	2	2	2	1	2	2	2	1	2	2	2	1	2	2	24.2	24.2	24.2	14.07	128	128	0	157.75	By MS/MS	By MS/MS	By MS/MS	By MS/MS	24.2	11.7	24.2	24.2	317924000	41460000	39742000	193670000	17432000	49281000	56212000	64755000	29740000	1
P06319;P06318	P06319;P06318	2;1	2;1	2;1	Ig lambda chain V-VI region EB4;Ig lambda chain V-VI region WLT		P06319 sp|P06319|LV605_HUMAN Ig lambda chain V-VI region EB4 OS=Homo sapiens PE=2 SV=1;P06318 sp|P06318|LV604_HUMAN Ig lambda chain V-VI region WLT OS=Homo sapiens PE=1 SV=1	2	2	2	2	1	1	1	1	1	1	1	1	1	1	1	1	33.6	33.6	33.6	14.147	131	131;111	0	149.42	By MS/MS	By MS/MS	By MS/MS	By MS/MS	15.3	15.3	15.3	15.3	195245000	67938000	26165000	43558000	27370000	79762000	27793000	16101000	25778000	1
P06331	P06331	3	3	2	Ig heavy chain V-II region ARH-77		P06331 sp|P06331|HV209_HUMAN Ig heavy chain V-II region ARH-77 OS=Homo sapiens PE=4 SV=1	1	3	3	2	3	3	3	3	3	3	3	3	2	2	2	2	18.5	18.5	7.5	16.228	146	146	0	186.74	By MS/MS	By MS/MS	By MS/MS	By MS/MS	18.5	18.5	18.5	18.5	3171230000	507480000	702070000	1060000000	498930000	666380000	886070000	421740000	849140000	7
P06396	P06396	44	44	2	Gelsolin	GSN	P06396 sp|P06396|GELS_HUMAN Gelsolin OS=Homo sapiens GN=GSN PE=1 SV=1	1	44	44	2	38	35	35	36	38	35	35	36	2	2	2	2	60.2	60.2	2.3	85.696	782	782	0	323.31	By MS/MS	By MS/MS	By MS/MS	By MS/MS	53.6	56.1	55.5	54.2	539000000000	83472000000	83464000000	183000000000	70394000000	99123000000	85014000000	104000000000	109000000000	178
P06396-2;P06396-4;P06396-3;REV__Q6TDU7-4;REV__Q6TDU7-2;REV__Q6TDU7-3;REV__Q6TDU7	P06396-2;P06396-4;P06396-3	44;42;42;1;1;1;1	2;0;0;0;0;0;0	2;0;0;0;0;0;0	Gelsolin	GSN	P06396-2 sp|P06396-2|GELS_HUMAN Isoform 2 of Gelsolin OS=Homo sapiens GN=GSN;P06396-4 sp|P06396-4|GELS_HUMAN Isoform 4 of Gelsolin OS=Homo sapiens GN=GSN;P06396-3 sp|P06396-3|GELS_HUMAN Isoform 3 of Gelsolin OS=Homo sapiens GN=GSN	7	44	2	2	37	35	35	36	1	2	2	2	1	2	2	2	63.3	1.4	1.4	80.64	731	731;739;742;657;676;690;716	0.0010142	5.6857	By MS/MS	By MS/MS	By MS/MS	By MS/MS	56.1	59	58.3	56.9	573260000	78874000	105090000	218430000	55066000	116020000	77839000	92487000	74942000	5
P06681;P06681-3	P06681;P06681-3	44;40	44;40	7;3	Complement C2;Complement C2b fragment;Complement C2a fragment	C2	P06681 sp|P06681|CO2_HUMAN Complement C2 OS=Homo sapiens GN=C2 PE=1 SV=2;P06681-3 sp|P06681-3|CO2_HUMAN Isoform 3 of Complement C2 OS=Homo sapiens GN=C2	2	44	44	7	40	32	35	33	40	32	35	33	7	7	7	7	60.9	60.9	12.6	83.267	752	752;620	0	323.31	By MS/MS	By MS/MS	By MS/MS	By MS/MS	59.7	53.2	54.4	54.3	139000000000	18944000000	27109000000	48482000000	16699000000	26302000000	25595000000	24122000000	27449000000	130
P06702	P06702	9	9	9	Protein S100-A9	S100A9	P06702 sp|P06702|S10A9_HUMAN Protein S100-A9 OS=Homo sapiens GN=S100A9 PE=1 SV=1	1	9	9	9	8	5	6	5	8	5	6	5	8	5	6	5	78.1	78.1	78.1	13.242	114	114	0	323.31	By MS/MS	By MS/MS	By MS/MS	By MS/MS	66.7	44.7	63.2	62.3	8569300000	1293100000	1284100000	2950700000	1055700000	1350000000	836660000	1669600000	1255100000	8
P06703	P06703	3	3	3	Protein S100-A6	S100A6	P06703 sp|P06703|S10A6_HUMAN Protein S100-A6 OS=Homo sapiens GN=S100A6 PE=1 SV=1	1	3	3	3	1	3	2	1	1	3	2	1	1	3	2	1	18.9	18.9	18.9	10.18	90	90	0.00098039	4.8987	By MS/MS	By MS/MS	By MS/MS	By MS/MS	8.9	18.9	16.7	8.9	1652150000	104400000	460270000	904470000	140590000	169350000	353660000	354840000	236160000	2
P06727	P06727	42	42	42	Apolipoprotein A-IV	APOA4	P06727 sp|P06727|APOA4_HUMAN Apolipoprotein A-IV OS=Homo sapiens GN=APOA4 PE=1 SV=3	1	42	42	42	36	37	36	36	36	37	36	36	36	37	36	36	79	79	79	45.398	396	396	0	323.31	By MS/MS	By MS/MS	By MS/MS	By MS/MS	72	77.5	77.5	77.5	688000000000	72462000000	104000000000	148000000000	56256000000	110000000000	106000000000	91106000000	78931000000	155
P06731-2;P06731	P06731-2;P06731	5;5	5;5	4;4	Carcinoembryonic antigen-related cell adhesion molecule 5	CEACAM5	P06731-2 sp|P06731-2|CEAM5_HUMAN Isoform 2 of Carcinoembryonic antigen-related cell adhesion molecule 5 OS=Homo sapiens GN=CEACAM5;P06731 sp|P06731|CEAM5_HUMAN Carcinoembryonic antigen-related cell adhesion molecule 5 OS=Homo sapiens GN=CEACAM5 PE=1 SV=3	2	5	5	4	1	1	1	5	1	1	1	5	1	0	0	4	8.7	8.7	7.4	76.723	701	701;702	0	11.726	By matching	By MS/MS	By MS/MS	By MS/MS	1.4	1.3	1.3	8.7	51034400	263360	14041000	0	10713000	2396000	13995000	0	25864000	1
P06732	P06732	13	13	13	Creatine kinase M-type;Creatine kinase M-type, N-terminally processed	CKM	P06732 sp|P06732|KCRM_HUMAN Creatine kinase M-type OS=Homo sapiens GN=CKM PE=1 SV=2	1	13	13	13	6	4	6	4	6	4	6	4	6	4	6	4	44.9	44.9	44.9	43.101	381	381	0	323.31	By MS/MS	By MS/MS	By MS/MS	By MS/MS	19.4	15.7	22.8	13.6	405312000	36676000	83526000	143210000	16960000	90573000	80196000	119940000	31750000	3
P06733;P06733-2;P13929-3;P13929-2;P13929	P06733;P06733-2	16;12;1;1;1	16;12;1;1;1	15;12;0;0;0	Alpha-enolase	ENO1	P06733 sp|P06733|ENOA_HUMAN Alpha-enolase OS=Homo sapiens GN=ENO1 PE=1 SV=2;P06733-2 sp|P06733-2|ENOA_HUMAN Isoform MBP-1 of Alpha-enolase OS=Homo sapiens GN=ENO1	5	16	16	15	7	9	7	8	7	9	7	8	6	8	6	7	47	47	42.9	47.168	434	434;341;391;406;434	0	238.39	By MS/MS	By MS/MS	By MS/MS	By MS/MS	23	28.6	21.9	24	2470380000	49565000	145660000	235790000	19262000	313320000	463270000	396090000	122360000	6
P06737-2;P06737;P11217-2;P11217;P11216	P06737-2;P06737	11;11;3;3;3	11;11;3;3;3	11;11;3;3;3	Glycogen phosphorylase, liver form	PYGL	P06737-2 sp|P06737-2|PYGL_HUMAN Isoform 2 of Glycogen phosphorylase, liver form OS=Homo sapiens GN=PYGL;P06737 sp|P06737|PYGL_HUMAN Glycogen phosphorylase, liver form OS=Homo sapiens GN=PYGL PE=1 SV=4	5	11	11	11	3	0	5	2	3	0	5	2	3	0	5	2	17	17	17	93.133	813	813;847;754;842;843	0	48.795	By MS/MS		By MS/MS	By matching	3.7	0	7.4	3.7	67292500	4059300	0	42550000	1447200	8188500	0	28631000	12330000	0
P06744;P06744-2	P06744;P06744-2	16;16	16;16	16;16	Glucose-6-phosphate isomerase	GPI	P06744 sp|P06744|G6PI_HUMAN Glucose-6-phosphate isomerase OS=Homo sapiens GN=GPI PE=1 SV=4;P06744-2 sp|P06744-2|G6PI_HUMAN Isoform 2 of Glucose-6-phosphate isomerase OS=Homo sapiens GN=GPI	2	16	16	16	7	7	8	7	7	7	8	7	7	7	8	7	35.1	35.1	35.1	63.146	558	558;569	0	272.6	By MS/MS	By MS/MS	By MS/MS	By MS/MS	16.7	15.1	19	14.9	613570000	69524000	87674000	198560000	67932000	84226000	129490000	136670000	114560000	5
P06753-5;P06753-2;P06753-4;P06753-3;P06753-6;P06753;P06753-7	P06753-5;P06753-2;P06753-4;P06753-3;P06753-6;P06753	15;15;14;14;14;8;5	15;15;14;14;14;8;5	11;11;10;10;10;4;5	Tropomyosin alpha-3 chain	TPM3	P06753-5 sp|P06753-5|TPM3_HUMAN Isoform 5 of Tropomyosin alpha-3 chain OS=Homo sapiens GN=TPM3;P06753-2 sp|P06753-2|TPM3_HUMAN Isoform 2 of Tropomyosin alpha-3 chain OS=Homo sapiens GN=TPM3;P06753-4 sp|P06753-4|TPM3_HUMAN Isoform 4 of Tropomyosin alpha-3 c	7	15	15	11	3	3	4	3	3	3	4	3	2	3	3	2	32.3	32.3	26.6	28.87	248	248;248;247;247;248;285;158	0	183.54	By MS/MS	By MS/MS	By MS/MS	By MS/MS	14.1	13.3	18.1	14.1	668645000	21519000	25534000	55444000	14908000	45648000	78340000	69272000	37654000	3
P06858	P06858	2	2	2	Lipoprotein lipase	LPL	P06858 sp|P06858|LIPL_HUMAN Lipoprotein lipase OS=Homo sapiens GN=LPL PE=1 SV=1	1	2	2	2	0	0	0	0	0	0	0	0	0	0	0	0	7.6	7.6	7.6	53.162	475	475	0	68.65					0	0	0	0	29170000	0	0	0	0	0	0	0	0	0
P06865;P06865-2	P06865	8;1	8;1	8;1	Beta-hexosaminidase subunit alpha	HEXA	P06865 sp|P06865|HEXA_HUMAN Beta-hexosaminidase subunit alpha OS=Homo sapiens GN=HEXA PE=1 SV=2	2	8	8	8	0	2	4	0	0	2	4	0	0	2	4	0	16.6	16.6	16.6	60.702	529	529;168	0	17.828		By MS/MS	By MS/MS		0	4.2	7.9	0	25845000	0	3058900	18960000	0	0	8461800	10861000	0	1
P06887	P06887	2	2	2	Ig lambda chain V-I region MEM		P06887 sp|P06887|LV108_HUMAN Ig lambda chain V-I region MEM OS=Homo sapiens PE=1 SV=1	1	2	2	2	0	0	0	0	0	0	0	0	0	0	0	0	14.3	14.3	14.3	11.661	112	112	0.00099108	5.1385					0	0	0	0	75852000	0	0	0	0	0	0	0	0	0
P07108;P07108-3;P07108-2;P07108-4;P07108-5;P07108-6	P07108;P07108-3;P07108-2;P07108-4;P07108-5;P07108-6	2;2;2;2;2;1	2;2;2;2;2;1	2;2;2;2;2;1	Acyl-CoA-binding protein	DBI	P07108 sp|P07108|ACBP_HUMAN Acyl-CoA-binding protein OS=Homo sapiens GN=DBI PE=1 SV=2;P07108-3 sp|P07108-3|ACBP_HUMAN Isoform 3 of Acyl-CoA-binding protein OS=Homo sapiens GN=DBI;P07108-2 sp|P07108-2|ACBP_HUMAN Isoform 2 of Acyl-CoA-binding protein OS=Homo	6	2	2	2	1	0	1	0	1	0	1	0	1	0	1	0	41.4	41.4	41.4	10.044	87	87;88;104;129;148;123	0	12.714	By MS/MS		By MS/MS		18.4	0	18.4	0	17825500	4134500	0	13691000	0	10601000	0	13668000	0	0
P07148;Q9NQV6-6	P07148	5;2	5;2	5;2	Fatty acid-binding protein, liver	FABP1	P07148 sp|P07148|FABPL_HUMAN Fatty acid-binding protein, liver OS=Homo sapiens GN=FABP1 PE=1 SV=1	2	5	5	5	1	3	2	1	1	3	2	1	1	3	2	1	52	52	52	14.208	127	127;1214	0	12.637	By MS/MS	By MS/MS	By MS/MS	By MS/MS	7.9	24.4	15.7	7.9	96433800	7383500	49086000	27496000	6478100	18869000	44465000	17661000	20750000	3
P07195;Q6ZMR3;P07864	P07195	18;1;1	18;1;1	17;0;0	L-lactate dehydrogenase B chain	LDHB	P07195 sp|P07195|LDHB_HUMAN L-lactate dehydrogenase B chain OS=Homo sapiens GN=LDHB PE=1 SV=2	3	18	18	17	14	14	16	17	14	14	16	17	13	14	15	16	48.8	48.8	45.2	36.638	334	334;332;332	0	291.45	By MS/MS	By MS/MS	By MS/MS	By MS/MS	42.2	39.2	48.8	48.8	7011100000	690340000	1024500000	2784900000	714960000	981720000	1748500000	1285700000	1009800000	12
P07203;P07203-2	P07203	8;2	8;2	8;2	Glutathione peroxidase 1	GPX1	P07203 sp|P07203|GPX1_HUMAN Glutathione peroxidase 1 OS=Homo sapiens GN=GPX1 PE=1 SV=4	2	8	8	8	5	3	7	4	5	3	7	4	5	3	7	4	53.2	53.2	53.2	22.088	203	203;98	0	23.225	By MS/MS	By MS/MS	By MS/MS	By MS/MS	32.5	21.7	44.8	31	104366000	7221300	14683000	66181000	12712000	9698500	17643000	21765000	14080000	1
P07225	P07225	32	32	32	Vitamin K-dependent protein S	PROS1	P07225 sp|P07225|PROS_HUMAN Vitamin K-dependent protein S OS=Homo sapiens GN=PROS1 PE=1 SV=1	1	32	32	32	27	26	27	26	27	26	27	26	27	26	27	26	50.4	50.4	50.4	75.122	676	676	0	323.31	By MS/MS	By MS/MS	By MS/MS	By MS/MS	40.1	44.4	44.4	48.8	192000000000	24084000000	41730000000	65790000000	26059000000	29458000000	37533000000	33174000000	28960000000	101
P07237	P07237	25	25	25	Protein disulfide-isomerase	P4HB	P07237 sp|P07237|PDIA1_HUMAN Protein disulfide-isomerase OS=Homo sapiens GN=P4HB PE=1 SV=3	1	25	25	25	10	11	15	14	10	11	15	14	10	11	15	14	52.6	52.6	52.6	57.116	508	508	0	323.31	By MS/MS	By MS/MS	By MS/MS	By MS/MS	23.2	24.8	33.7	28.1	1034060000	69655000	170010000	379600000	168400000	193010000	252210000	153720000	141860000	8
P07307-3;P07307-2;P07307	P07307-3;P07307-2;P07307	7;7;7	7;7;7	7;7;7	Asialoglycoprotein receptor 2	ASGR2	P07307-3 sp|P07307-3|ASGR2_HUMAN Isoform 3 of Asialoglycoprotein receptor 2 OS=Homo sapiens GN=ASGR2;P07307-2 sp|P07307-2|ASGR2_HUMAN Isoform 2 of Asialoglycoprotein receptor 2 OS=Homo sapiens GN=ASGR2;P07307 sp|P07307|ASGR2_HUMAN Asialoglycoprotein recept	3	7	7	7	1	2	5	2	1	2	5	2	1	2	5	2	42.5	42.5	42.5	32.55	287	287;292;311	0	247.35	By MS/MS	By MS/MS	By MS/MS	By MS/MS	6.6	10.5	30	14.3	594432000	5676900	42751000	243290000	7913600	24137000	95578000	156030000	36742000	2
P07327	P07327	9	3	2	Alcohol dehydrogenase 1A	ADH1A	P07327 sp|P07327|ADH1A_HUMAN Alcohol dehydrogenase 1A OS=Homo sapiens GN=ADH1A PE=1 SV=2	1	9	3	2	1	3	3	2	0	1	0	0	0	1	0	0	31.5	10.9	7.2	39.858	375	375	0.0010881	8.2451	By matching	By matching	By matching	By matching	3.7	9.1	8.5	6.1	3580100	0	3580100	0	0	0	0	0	0	0
P07333;P07333-2	P07333;P07333-2	9;6	9;6	9;6	Macrophage colony-stimulating factor 1 receptor	CSF1R	P07333 sp|P07333|CSF1R_HUMAN Macrophage colony-stimulating factor 1 receptor OS=Homo sapiens GN=CSF1R PE=1 SV=2;P07333-2 sp|P07333-2|CSF1R_HUMAN Isoform 2 of Macrophage colony-stimulating factor 1 receptor OS=Homo sapiens GN=CSF1R	2	9	9	9	8	6	7	7	8	6	7	7	8	6	7	7	12.7	12.7	12.7	107.98	972	972;306	0	191.24	By MS/MS	By MS/MS	By MS/MS	By MS/MS	11.7	7.2	9.8	9.8	1753150000	185010000	286000000	690950000	146670000	310400000	290440000	295560000	263440000	4
P07339	P07339	16	16	16	Cathepsin D;Cathepsin D light chain;Cathepsin D heavy chain	CTSD	P07339 sp|P07339|CATD_HUMAN Cathepsin D OS=Homo sapiens GN=CTSD PE=1 SV=1	1	16	16	16	12	8	14	13	12	8	14	13	12	8	14	13	48.3	48.3	48.3	44.552	412	412	0	193.46	By MS/MS	By MS/MS	By MS/MS	By MS/MS	40	27.9	42	39.8	1240740000	116060000	254880000	515720000	132460000	153700000	373910000	242730000	194270000	7
P07357	P07357	29	29	29	Complement component C8 alpha chain	C8A	P07357 sp|P07357|CO8A_HUMAN Complement component C8 alpha chain OS=Homo sapiens GN=C8A PE=1 SV=2	1	29	29	29	28	28	26	28	28	28	26	28	28	28	26	28	61.6	61.6	61.6	65.163	584	584	0	323.31	By MS/MS	By MS/MS	By MS/MS	By MS/MS	57	57	55.8	57	145000000000	20146000000	29779000000	53830000000	23923000000	28358000000	21196000000	27717000000	32250000000	152
P07358	P07358	38	38	38	Complement component C8 beta chain	C8B	P07358 sp|P07358|CO8B_HUMAN Complement component C8 beta chain OS=Homo sapiens GN=C8B PE=1 SV=3	1	38	38	38	34	31	35	33	34	31	35	33	34	31	35	33	64.6	64.6	64.6	67.046	591	591	0	323.31	By MS/MS	By MS/MS	By MS/MS	By MS/MS	56.7	56	63.1	59.1	205000000000	31360000000	31734000000	77787000000	31404000000	33222000000	34136000000	38154000000	38561000000	107
P07359	P07359	12	12	12	Platelet glycoprotein Ib alpha chain;Glycocalicin	GP1BA	P07359 sp|P07359|GP1BA_HUMAN Platelet glycoprotein Ib alpha chain OS=Homo sapiens GN=GP1BA PE=1 SV=2	1	12	12	12	10	10	10	9	10	10	10	9	10	10	10	9	17.9	17.9	17.9	71.539	652	652	0	323.31	By MS/MS	By MS/MS	By MS/MS	By MS/MS	14.7	14.6	15.6	14.1	5416320000	852150000	1153700000	1848200000	658250000	1124100000	1098100000	829310000	971570000	16
P07360	P07360	13	13	13	Complement component C8 gamma chain	C8G	P07360 sp|P07360|CO8G_HUMAN Complement component C8 gamma chain OS=Homo sapiens GN=C8G PE=1 SV=3	1	13	13	13	11	10	10	10	11	10	10	10	11	10	10	10	72.8	72.8	72.8	22.277	202	202	0	323.31	By MS/MS	By MS/MS	By MS/MS	By MS/MS	61.9	51	61.9	61.9	97028000000	13147000000	17071000000	37926000000	11504000000	14548000000	17028000000	18265000000	16679000000	56
P07384	P07384	9	9	9	Calpain-1 catalytic subunit	CAPN1	P07384 sp|P07384|CAN1_HUMAN Calpain-1 catalytic subunit OS=Homo sapiens GN=CAPN1 PE=1 SV=1	1	9	9	9	3	4	6	5	3	4	6	5	3	4	6	5	14.8	14.8	14.8	81.889	714	714	0	18.923	By MS/MS	By MS/MS	By MS/MS	By MS/MS	6.3	5.7	11.5	9.7	105869000	6792500	27858000	49113000	18814000	15600000	19799000	27919000	18146000	2
P07437;Q9BVA1;Q13885;P68371;P04350;Q13509-2;Q13509	P07437;Q9BVA1;Q13885;P68371;P04350	5;5;5;5;3;2;2	3;3;3;3;2;1;1	3;3;3;3;2;1;1	Tubulin beta chain;Tubulin beta-2B chain;Tubulin beta-2A chain;Tubulin beta-4B chain;Tubulin beta-4A chain	TUBB;TUBB2B;TUBB2A;TUBB4B;TUBB4A	P07437 sp|P07437|TBB5_HUMAN Tubulin beta chain OS=Homo sapiens GN=TUBB PE=1 SV=2;Q9BVA1 sp|Q9BVA1|TBB2B_HUMAN Tubulin beta-2B chain OS=Homo sapiens GN=TUBB2B PE=1 SV=1;Q13885 sp|Q13885|TBB2A_HUMAN Tubulin beta-2A chain OS=Homo sapiens GN=TUBB2A PE=1 SV=1;P	7	5	3	3	1	3	4	2	0	1	2	0	0	1	2	0	14.6	10.6	10.6	49.67	444	444;445;445;445;444;378;450	0.0011299	9.775	By matching	By MS/MS	By MS/MS	By matching	1.8	6.8	12.4	4.1	11773100	0	2308900	9464200	0	0	0	0	0	1
P07451	P07451	10	10	10	Carbonic anhydrase 3	CA3	P07451 sp|P07451|CAH3_HUMAN Carbonic anhydrase 3 OS=Homo sapiens GN=CA3 PE=1 SV=3	1	10	10	10	5	3	6	7	5	3	6	7	5	3	6	7	50.8	50.8	50.8	29.557	260	260	0	75.409	By MS/MS	By MS/MS	By MS/MS	By MS/MS	24.2	14.6	31.2	35.4	387740000	220000000	36072000	96509000	25579000	214170000	56972000	66133000	40241000	2
P07477	P07477	4	3	2	Trypsin-1;Alpha-trypsin chain 1;Alpha-trypsin chain 2	PRSS1	P07477 sp|P07477|TRY1_HUMAN Trypsin-1 OS=Homo sapiens GN=PRSS1 PE=1 SV=1	1	4	3	2	3	3	3	2	2	2	2	1	1	1	1	1	24.7	16.6	10.5	26.558	247	247	0.00098328	4.9879	By MS/MS	By MS/MS	By MS/MS	By MS/MS	18.2	18.2	18.2	12.1	1502050000	126700000	165430000	522580000	323280000	149450000	236830000	147220000	441780000	3
P07478	P07478	5	5	3	Trypsin-2	PRSS2	P07478 sp|P07478|TRY2_HUMAN Trypsin-2 OS=Homo sapiens GN=PRSS2 PE=1 SV=1	1	5	5	3	2	2	3	2	2	2	3	2	1	1	1	1	25.9	25.9	14.2	26.487	247	247	0	80.045	By MS/MS	By matching	By MS/MS	By MS/MS	12.1	12.1	15.8	12.1	10005600000	198760000	8385300	6221800000	3390200000	207050000	11998000	3900600000	4504200000	0
P07602;P07602-2;P07602-3	P07602;P07602-2;P07602-3	11;10;10	11;10;10	11;10;10	Prosaposin;Saposin-A;Saposin-B-Val;Saposin-B;Saposin-C;Saposin-D	PSAP	P07602 sp|P07602|SAP_HUMAN Prosaposin OS=Homo sapiens GN=PSAP PE=1 SV=2;P07602-2 sp|P07602-2|SAP_HUMAN Isoform Sap-mu-6 of Prosaposin OS=Homo sapiens GN=PSAP;P07602-3 sp|P07602-3|SAP_HUMAN Isoform Sap-mu-9 of Prosaposin OS=Homo sapiens GN=PSAP	3	11	11	11	6	3	10	7	6	3	10	7	6	3	10	7	25.6	25.6	25.6	58.112	524	524;526;527	0	72.857	By MS/MS	By MS/MS	By MS/MS	By MS/MS	12.6	5	23.1	15.5	339205000	31205000	63733000	164540000	54628000	51697000	76525000	59974000	76082000	1
P07686	P07686	12	12	12	Beta-hexosaminidase subunit beta;Beta-hexosaminidase subunit beta chain B;Beta-hexosaminidase subunit beta chain A	HEXB	P07686 sp|P07686|HEXB_HUMAN Beta-hexosaminidase subunit beta OS=Homo sapiens GN=HEXB PE=1 SV=3	1	12	12	12	5	6	5	3	5	6	5	3	5	6	5	3	24.6	24.6	24.6	63.111	556	556	0	23.091	By MS/MS	By MS/MS	By MS/MS	By MS/MS	10.6	11	8.8	6.3	164864000	19455000	38524000	83395000	8535500	44566000	39946000	39263000	25453000	2
P07711	P07711	4	4	4	Cathepsin L1;Cathepsin L1 heavy chain;Cathepsin L1 light chain	CTSL	P07711 sp|P07711|CATL1_HUMAN Cathepsin L1 OS=Homo sapiens GN=CTSL PE=1 SV=2	1	4	4	4	1	1	4	3	1	1	4	3	1	1	4	3	15	15	15	37.564	333	333	0	44.52	By MS/MS	By MS/MS	By MS/MS	By MS/MS	4.2	4.2	15	11.4	113006000	8876200	15417000	58803000	8891800	24268000	30123000	20191000	14634000	1
P07737	P07737	10	10	10	Profilin-1	PFN1	P07737 sp|P07737|PROF1_HUMAN Profilin-1 OS=Homo sapiens GN=PFN1 PE=1 SV=2	1	10	10	10	10	6	7	9	10	6	7	9	10	6	7	9	88.6	88.6	88.6	15.054	140	140	0	111.18	By MS/MS	By MS/MS	By MS/MS	By MS/MS	88.6	54.3	62.9	87.1	2255990000	162460000	166610000	731570000	111350000	246500000	297760000	306700000	162440000	5
P07738	P07738	13	13	13	Bisphosphoglycerate mutase	BPGM	P07738 sp|P07738|PMGE_HUMAN Bisphosphoglycerate mutase OS=Homo sapiens GN=BPGM PE=1 SV=2	1	13	13	13	11	8	12	10	11	8	12	10	11	8	12	10	51.4	51.4	51.4	30.005	259	259	0	323.31	By MS/MS	By MS/MS	By MS/MS	By MS/MS	43.6	37.5	47.5	40.5	1532580000	276920000	241360000	680130000	247910000	366420000	357910000	350470000	399140000	8
P07858	P07858	14	14	14	Cathepsin B;Cathepsin B light chain;Cathepsin B heavy chain	CTSB	P07858 sp|P07858|CATB_HUMAN Cathepsin B OS=Homo sapiens GN=CTSB PE=1 SV=3	1	14	14	14	10	8	11	8	10	8	11	8	10	8	11	8	51.6	51.6	51.6	37.821	339	339	0	323.31	By MS/MS	By MS/MS	By MS/MS	By MS/MS	38.9	33.6	44.2	35.7	1125710000	140400000	248390000	573300000	121940000	171670000	149040000	330720000	169340000	6
P07900;P07900-2;Q14568	P07900;P07900-2	20;20;5	20;20;5	11;11;2	Heat shock protein HSP 90-alpha	HSP90AA1	P07900 sp|P07900|HS90A_HUMAN Heat shock protein HSP 90-alpha OS=Homo sapiens GN=HSP90AA1 PE=1 SV=5;P07900-2 sp|P07900-2|HS90A_HUMAN Isoform 2 of Heat shock protein HSP 90-alpha OS=Homo sapiens GN=HSP90AA1	3	20	20	11	6	8	9	10	6	8	9	10	1	5	5	4	33.2	33.2	19.5	84.659	732	732;854;343	0	185.8	By MS/MS	By MS/MS	By MS/MS	By MS/MS	9.3	11.2	17.9	15.8	418399000	30101000	93941000	160330000	67252000	56049000	149040000	122700000	101260000	6
P07911-4;P07911;P07911-5;P07911-3;P07911-2	P07911-4;P07911;P07911-5;P07911-3;P07911-2	13;13;13;12;11	13;13;13;12;11	13;13;13;12;11	Uromodulin;Uromodulin, secreted form	UMOD	P07911-4 sp|P07911-4|UROM_HUMAN Isoform 4 of Uromodulin OS=Homo sapiens GN=UMOD;P07911 sp|P07911|UROM_HUMAN Uromodulin OS=Homo sapiens GN=UMOD PE=1 SV=1;P07911-5 sp|P07911-5|UROM_HUMAN Isoform 5 of Uromodulin OS=Homo sapiens GN=UMOD;P07911-3 sp|P07911-3|UR	5	13	13	13	7	9	8	7	7	9	8	7	7	9	8	7	23	23	23	67.418	618	618;640;673;611;507	0	118.02	By MS/MS	By MS/MS	By MS/MS	By MS/MS	12.1	15.4	14.2	14.1	411590000	50172000	123510000	124630000	49461000	68198000	108450000	61738000	79154000	10
P07942	P07942	42	42	42	Laminin subunit beta-1	LAMB1	P07942 sp|P07942|LAMB1_HUMAN Laminin subunit beta-1 OS=Homo sapiens GN=LAMB1 PE=1 SV=2	1	42	42	42	18	20	25	20	18	20	25	20	18	20	25	20	37.2	37.2	37.2	198.04	1786	1786	0	323.31	By MS/MS	By MS/MS	By MS/MS	By MS/MS	14.1	13.6	21.4	17.2	40142600000	129130000	237790000	457780000	112900000	1954900000	3890100000	3031500000	1578300000	16
P07951-2	P07951-2	9	3	0			P07951-2 sp|P07951-2|TPM2_HUMAN Isoform 2 of Tropomyosin beta chain OS=Homo sapiens GN=TPM2	1	9	3	0	1	0	1	1	0	0	0	0	0	0	0	0	21.5	12.3	0	32.989	284	284	0.0010977	8.4721	By matching		By matching	By matching	4.9	0	3.5	4.9	18176000	0	0	0	0	0	0	0	0	0
P07988	P07988	8	8	8	Pulmonary surfactant-associated protein B	SFTPB	P07988 sp|P07988|PSPB_HUMAN Pulmonary surfactant-associated protein B OS=Homo sapiens GN=SFTPB PE=1 SV=3	1	8	8	8	3	1	4	3	3	1	4	3	3	1	4	3	31.8	31.8	31.8	42.117	381	381	0	38.821	By MS/MS	By MS/MS	By MS/MS	By MS/MS	9.4	3.1	17.6	10.5	173629000	11920000	6065000	49983000	12837000	14127000	18726000	24894000	23489000	1
P07996;P07996-2;P35442	P07996;P07996-2	50;42;3	50;42;3	49;41;2	Thrombospondin-1	THBS1	P07996 sp|P07996|TSP1_HUMAN Thrombospondin-1 OS=Homo sapiens GN=THBS1 PE=1 SV=2;P07996-2 sp|P07996-2|TSP1_HUMAN Isoform 2 of Thrombospondin-1 OS=Homo sapiens GN=THBS1	3	50	50	49	41	36	41	43	41	36	41	43	40	36	40	42	52	52	51.4	129.38	1170	1170;1085;1172	0	323.31	By MS/MS	By MS/MS	By MS/MS	By MS/MS	42.6	39.9	47.5	49.6	25409800000	3146500000	4996700000	10338000000	3248600000	4419400000	5358900000	5615700000	5364400000	48
P07998	P07998	5	5	5	Ribonuclease pancreatic	RNASE1	P07998 sp|P07998|RNAS1_HUMAN Ribonuclease pancreatic OS=Homo sapiens GN=RNASE1 PE=1 SV=4	1	5	5	5	5	5	5	5	5	5	5	5	5	5	5	5	55.1	55.1	55.1	17.644	156	156	0	272.54	By MS/MS	By MS/MS	By MS/MS	By MS/MS	55.1	55.1	55.1	55.1	2134130000	190390000	294470000	1381000000	213100000	323190000	332280000	315670000	458000000	7
P08107;P08107-2	P08107;P08107-2	14;12	13;11	6;5	Heat shock 70 kDa protein 1A	HSPA1A	P08107 sp|P08107|HSP71_HUMAN Heat shock 70 kDa protein 1A/1B OS=Homo sapiens GN=HSPA1A PE=1 SV=5;P08107-2 sp|P08107-2|HSP71_HUMAN Isoform 2 of Heat shock 70 kDa protein 1A/1B OS=Homo sapiens GN=HSPA1A	2	14	13	6	5	7	9	3	4	6	8	2	2	3	4	0	30.1	28.1	11.9	70.051	641	641;586	0	80.183	By MS/MS	By MS/MS	By MS/MS	By MS/MS	10	14.7	19	8.1	190924000	11615000	46111000	62120000	9093200	29273000	64461000	61494000	15333000	6
P08123	P08123	3	3	3	Collagen alpha-2(I) chain	COL1A2	P08123 sp|P08123|CO1A2_HUMAN Collagen alpha-2(I) chain OS=Homo sapiens GN=COL1A2 PE=1 SV=7	1	3	3	3	1	2	3	0	1	2	3	0	1	2	3	0	2.9	2.9	2.9	129.31	1366	1366	0.0011038	8.6859	By matching	By MS/MS	By MS/MS		0.9	1.8	2.9	0	35196700	1178700	16810000	17208000	0	5472600	11087000	8565500	0	1
P08133-2;P08133	P08133-2;P08133	3;3	3;3	3;3	Annexin A6	ANXA6	P08133-2 sp|P08133-2|ANXA6_HUMAN Isoform 2 of Annexin A6 OS=Homo sapiens GN=ANXA6;P08133 sp|P08133|ANXA6_HUMAN Annexin A6 OS=Homo sapiens GN=ANXA6 PE=1 SV=3	2	3	3	3	0	0	2	0	0	0	2	0	0	0	2	0	5.6	5.6	5.6	72.423	641	641;673	0.0028902	4.408			By MS/MS		0	0	4.1	0	15968000	0	0	15968000	0	0	0	0	0	0
P08174-4;P08174;P08174-3;P08174-5;P08174-2;P08174-6;P08174-7	P08174-4;P08174;P08174-3;P08174-5;P08174-2;P08174-6;P08174-7	8;8;8;8;8;8;8	8;8;8;8;8;8;8	8;8;8;8;8;8;8	Complement decay-accelerating factor	CD55	P08174-4 sp|P08174-4|DAF_HUMAN Isoform 4 of Complement decay-accelerating factor OS=Homo sapiens GN=CD55;P08174 sp|P08174|DAF_HUMAN Complement decay-accelerating factor OS=Homo sapiens GN=CD55 PE=1 SV=4;P08174-3 sp|P08174-3|DAF_HUMAN Isoform 3 of Complemen	7	8	8	8	4	5	7	5	4	5	7	5	4	5	7	5	25.8	25.8	25.8	39.759	364	364;381;384;439;440;525;551	0	84.712	By MS/MS	By MS/MS	By MS/MS	By MS/MS	13.7	14.3	24.2	15.4	390253000	24990000	73748000	160360000	32271000	57125000	60132000	87216000	55215000	5
P08185	P08185	15	15	15	Corticosteroid-binding globulin	SERPINA6	P08185 sp|P08185|CBG_HUMAN Corticosteroid-binding globulin OS=Homo sapiens GN=SERPINA6 PE=1 SV=1	1	15	15	15	10	10	12	12	10	10	12	12	10	10	12	12	48.1	48.1	48.1	45.14	405	405	0	323.31	By MS/MS	By MS/MS	By MS/MS	By MS/MS	29.9	29.9	43.5	43.5	99817000000	16344000000	15188000000	36270000000	14186000000	24290000000	15421000000	19549000000	20791000000	69
P08195-2;P08195-3;P08195;P08195-4	P08195-2;P08195-3;P08195;P08195-4	16;16;16;16	16;16;16;16	16;16;16;16	4F2 cell-surface antigen heavy chain	SLC3A2	P08195-2 sp|P08195-2|4F2_HUMAN Isoform 2 of 4F2 cell-surface antigen heavy chain OS=Homo sapiens GN=SLC3A2;P08195-3 sp|P08195-3|4F2_HUMAN Isoform 3 of 4F2 cell-surface antigen heavy chain OS=Homo sapiens GN=SLC3A2;P08195 sp|P08195|4F2_HUMAN 4F2 cell-surfac	4	16	16	16	12	8	14	10	12	8	14	10	12	8	14	10	38	38	38	57.944	529	529;568;630;661	0	323.31	By MS/MS	By MS/MS	By MS/MS	By MS/MS	31.6	20.6	34	29.9	1036500000	127450000	181740000	464100000	100070000	196740000	266730000	228120000	200270000	7
P08238;Q58FF8;Q58FF7;Q58FF6	P08238	12;4;3;2	2;0;0;0	2;0;0;0	Heat shock protein HSP 90-beta	HSP90AB1	P08238 sp|P08238|HS90B_HUMAN Heat shock protein HSP 90-beta OS=Homo sapiens GN=HSP90AB1 PE=1 SV=4	4	12	2	2	5	5	6	7	0	0	1	1	0	0	1	1	18	3.9	3.9	83.263	724	724;381;597;505	0	24.51	By matching	By matching	By MS/MS	By MS/MS	8.1	6.1	9	11.6	3065100	0	0	0	3065100	0	0	0	4818600	0
P08253;P08253-3;P08253-2;P09237	P08253;P08253-3;P08253-2	24;23;22;1	24;23;22;1	24;23;22;1	72 kDa type IV collagenase;PEX	MMP2	P08253 sp|P08253|MMP2_HUMAN 72 kDa type IV collagenase OS=Homo sapiens GN=MMP2 PE=1 SV=2;P08253-3 sp|P08253-3|MMP2_HUMAN Isoform 3 of 72 kDa type IV collagenase OS=Homo sapiens GN=MMP2;P08253-2 sp|P08253-2|MMP2_HUMAN Isoform 2 of 72 kDa type IV collagenase	4	24	24	24	20	12	19	18	20	12	19	18	20	12	19	18	48.6	48.6	48.6	73.881	660	660;610;584;267	0	323.31	By MS/MS	By MS/MS	By MS/MS	By MS/MS	42.1	24.5	41.1	39.1	1706770000	216540000	312860000	656740000	169810000	311460000	431850000	359030000	280170000	11
P08294	P08294	9	9	9	Extracellular superoxide dismutase [Cu-Zn]	SOD3	P08294 sp|P08294|SODE_HUMAN Extracellular superoxide dismutase [Cu-Zn] OS=Homo sapiens GN=SOD3 PE=1 SV=2	1	9	9	9	6	7	5	6	6	7	5	6	6	7	5	6	43.3	43.3	43.3	25.851	240	240	0	323.31	By MS/MS	By MS/MS	By MS/MS	By MS/MS	31.7	37.1	26.7	31.7	1897010000	143660000	450940000	346150000	102820000	220360000	433630000	245320000	232370000	9
P08311	P08311	2	2	2	Cathepsin G	CTSG	P08311 sp|P08311|CATG_HUMAN Cathepsin G OS=Homo sapiens GN=CTSG PE=1 SV=2	1	2	2	2	1	1	2	0	1	1	2	0	1	1	2	0	7.1	7.1	7.1	28.837	255	255	0.0091491	3.2972	By matching	By matching	By MS/MS		3.5	3.5	7.1	0	9824140	945070	1856400	6170400	0	1751600	1924100	3168200	0	0
P08319;P08319-2	P08319;P08319-2	4;4	3;3	3;3	Alcohol dehydrogenase 4	ADH4	P08319 sp|P08319|ADH4_HUMAN Alcohol dehydrogenase 4 OS=Homo sapiens GN=ADH4 PE=1 SV=5;P08319-2 sp|P08319-2|ADH4_HUMAN Isoform 2 of Alcohol dehydrogenase 4 OS=Homo sapiens GN=ADH4	2	4	3	3	0	1	1	0	0	1	1	0	0	1	1	0	17.9	11.6	11.6	40.221	380	380;399	0.001105	8.6939		By MS/MS	By MS/MS		0	3.2	3.9	0	0	0	0	0	0	0	0	0	0	1
P08397-2;P08397;P08397-4;P08397-3	P08397-2;P08397;P08397-4;P08397-3	9;9;7;7	9;9;7;7	9;9;7;7	Porphobilinogen deaminase	HMBS	P08397-2 sp|P08397-2|HEM3_HUMAN Isoform 2 of Porphobilinogen deaminase OS=Homo sapiens GN=HMBS;P08397 sp|P08397|HEM3_HUMAN Porphobilinogen deaminase OS=Homo sapiens GN=HMBS PE=1 SV=2;P08397-4 sp|P08397-4|HEM3_HUMAN Isoform 4 of Porphobilinogen deaminase OS	4	9	9	9	5	1	6	4	5	1	6	4	5	1	6	4	38.7	38.7	38.7	37.699	344	344;361;304;321	0	17.563	By MS/MS	By matching	By MS/MS	By MS/MS	19.2	2.6	24.7	16.9	55739700	11917000	5085700	28088000	10649000	11492000	11341000	13295000	15144000	0
P08514-3;P08514-2;P08514	P08514-3;P08514-2;P08514	7;7;7	7;7;7	7;7;7	Integrin alpha-IIb;Integrin alpha-IIb heavy chain;Integrin alpha-IIb light chain, form 1;Integrin alpha-IIb light chain, form 2	ITGA2B	P08514-3 sp|P08514-3|ITA2B_HUMAN Isoform 3 of Integrin alpha-IIb OS=Homo sapiens GN=ITGA2B;P08514-2 sp|P08514-2|ITA2B_HUMAN Isoform 2 of Integrin alpha-IIb OS=Homo sapiens GN=ITGA2B;P08514 sp|P08514|ITA2B_HUMAN Integrin alpha-IIb OS=Homo sapiens GN=ITGA2B	3	7	7	7	1	0	2	0	1	0	2	0	1	0	2	0	9	9	9	103.22	953	953;1005;1039	0	34.215	By matching		By MS/MS		1.2	0	2.1	0	23050000	1332300	0	7916700	0	3652000	0	6062800	0	0
P08519;Q16609	P08519	48;1	46;1	46;1	Apolipoprotein(a)	LPA	P08519 sp|P08519|APOA_HUMAN Apolipoprotein(a) OS=Homo sapiens GN=LPA PE=1 SV=1	2	48	46	46	42	39	45	41	40	37	43	39	40	37	43	39	59.1	58.8	58.8	501.31	4548	4548;132	0	323.31	By MS/MS	By MS/MS	By MS/MS	By MS/MS	48	46.1	48.8	47.4	30650500000	2598000000	5126300000	14329000000	2109600000	3069800000	6789900000	8307600000	3087900000	49
P08567	P08567	10	10	10	Pleckstrin	PLEK	P08567 sp|P08567|PLEK_HUMAN Pleckstrin OS=Homo sapiens GN=PLEK PE=1 SV=3	1	10	10	10	1	1	3	2	1	1	3	2	1	1	3	2	46.3	46.3	46.3	40.124	350	350	0	192.49	By matching	By matching	By MS/MS	By matching	3.7	3.7	14.6	10.6	180459000	5310000	7357800	67114000	9053300	6197600	7482400	43194000	12731000	0
P08571	P08571	16	16	16	Monocyte differentiation antigen CD14;Monocyte differentiation antigen CD14, urinary form;Monocyte differentiation antigen CD14, membrane-bound form	CD14	P08571 sp|P08571|CD14_HUMAN Monocyte differentiation antigen CD14 OS=Homo sapiens GN=CD14 PE=1 SV=2	1	16	16	16	14	11	15	14	14	11	15	14	14	11	15	14	57.1	57.1	57.1	40.076	375	375	0	323.31	By MS/MS	By MS/MS	By MS/MS	By MS/MS	45.6	36.5	45.6	45.6	17355400000	2352300000	3409100000	5344900000	1699700000	2687600000	3019800000	2964900000	2380700000	19
P08575-2;P08575	P08575-2;P08575	5;5	5;5	5;5	Receptor-type tyrosine-protein phosphatase C	PTPRC	P08575-2 sp|P08575-2|PTPRC_HUMAN Isoform 2 of Receptor-type tyrosine-protein phosphatase C OS=Homo sapiens GN=PTPRC;P08575 sp|P08575|PTPRC_HUMAN Receptor-type tyrosine-protein phosphatase C OS=Homo sapiens GN=PTPRC PE=1 SV=2	2	5	5	5	2	1	2	2	2	1	2	2	2	1	2	2	5.2	5.2	5.2	130.9	1143	1143;1304	0	16.985	By MS/MS	By matching	By MS/MS	By matching	1.9	1	1.9	1.9	63038400	4449500	7283400	28714000	9709500	8815000	16456000	12715000	12573000	0
P08581;P08581-2;P08581-3	P08581;P08581-2;P08581-3	18;18;12	18;18;12	18;18;12	Hepatocyte growth factor receptor	MET	P08581 sp|P08581|MET_HUMAN Hepatocyte growth factor receptor OS=Homo sapiens GN=MET PE=1 SV=4;P08581-2 sp|P08581-2|MET_HUMAN Isoform 2 of Hepatocyte growth factor receptor OS=Homo sapiens GN=MET;P08581-3 sp|P08581-3|MET_HUMAN Isoform 3 of Hepatocyte growth	3	18	18	18	8	10	9	12	8	10	9	12	8	10	9	12	15.3	15.3	15.3	155.54	1390	1390;1408;764	0	100.18	By MS/MS	By MS/MS	By MS/MS	By MS/MS	9.4	8.8	8.3	12.1	411874000	47800000	116560000	134130000	74903000	82397000	135950000	142580000	100160000	8
P08603;P08603-2	P08603	85;40	85;40	74;35	Complement factor H	CFH	P08603 sp|P08603|CFAH_HUMAN Complement factor H OS=Homo sapiens GN=CFH PE=1 SV=4	2	85	85	74	75	70	74	74	75	70	74	74	66	62	64	66	70.5	70.5	61.9	139.09	1231	1231;449	0	323.31	By MS/MS	By MS/MS	By MS/MS	By MS/MS	65.2	64.7	66.5	66.5	1070000000000	147000000000	191000000000	321000000000	167000000000	216000000000	189000000000	177000000000	273000000000	495
9;336660;336661;336662;336663;336664;336665;336666;336667;336668;336669;336670;336671;336672;336673;336674;336675;336676;336677;336678;336679;336680;336681;336682;336683;336684;336685;336686;336687;336688;336689;336690;336691;336692;336693;336694;340814;340815;340816;340817;340818;340819;340820;340821;340822;340823;340824;340825;340826;340827;340828;340829;340830;340831;340832;340833;340834;34083…	14957;14958;14959;14960;14961;14962;14963;14964;14965;14966;14967;14968;14969;14970;14971;14972;14973;14974;14975;14976;14977;14978;14979;14980;14981;14982;14983;14984;14985;14986;14987;14988;14989;14990;14991;14992;14993;14994;14995;14996;14997;14998;14999;15000;15001;15002;15003;15004;15005;15006;15007;15008;15009;15010;15011;15012;15013;15014;15015;15016;15017;15018;15019;15020;15021;15022;150…
7036;317037;317038;317039;317040;317041;317042;317043;317044;317045;317046;317047;317048;317049;317050;317051;317052;317053;317054;317055;317056;317057;317058;317059;317060;317061;317062;317063;317064;317065;317066;317067;317068;317069;317070;317071;317072;317073;317074;317075;317076;317077;317078;317079;317080;317081;317082;317083;317084;317085;317086;317087;317088;317089;317090;317091;317092;31…	14983;27766;36051;36195;39226;39645;39709;40683;41108;41508;41551;43708;43745;44867;44928;51816;67356;74291;78095;78240;81782;84542;94673;103362;118253;121577;124633;124669;127939;127994;148632;157277;165019;165166;165906;173845;175727;180430;180443;183978;184975;186158;187889;187946;203501;207517;231133;256423;258302;258607;266423;270146;270526;271556;273535;295251;296186;297109;302037;302261;31…	580;581;582;583;584;585;586;587;588;589;590	64;162;190;239;340;432;515;917;945;1001;1174	2380000000000	6528
P08637	P08637	6	2	2	Low affinity immunoglobulin gamma Fc region receptor III-A	FCGR3A	P08637 sp|P08637|FCG3A_HUMAN Low affinity immunoglobulin gamma Fc region receptor III-A OS=Homo sapiens GN=FCGR3A PE=1 SV=2	1	6	2	2	6	3	5	5	2	0	2	1	2	0	2	1	20.1	9.1	9.1	29.089	254	254	0	15.794	By MS/MS	By matching	By MS/MS	By MS/MS	20.1	7.9	16.9	15.4	1161750000	110120000	0	695580000	61960000	134260000	0	379910000	123150000	0
P08648	P08648	4	4	4	Integrin alpha-5;Integrin alpha-5 heavy chain;Integrin alpha-5 light chain	ITGA5	P08648 sp|P08648|ITA5_HUMAN Integrin alpha-5 OS=Homo sapiens GN=ITGA5 PE=1 SV=2	1	4	4	4	1	0	2	0	1	0	2	0	1	0	2	0	4.8	4.8	4.8	114.54	1049	1049	0	12.638	By matching		By MS/MS		1.3	0	2.3	0	18802600	1355600	0	12913000	0	3743700	0	10580000	0	0
P08670;P17661;P41219;P41219-2	P08670	9;1;1;1	9;1;1;1	9;1;1;1	Vimentin	VIM	P08670 sp|P08670|VIME_HUMAN Vimentin OS=Homo sapiens GN=VIM PE=1 SV=4	4	9	9	9	4	3	4	2	4	3	4	2	4	3	4	2	20.4	20.4	20.4	53.651	466	466;470;470;471	0	16.167	By MS/MS	By MS/MS	By MS/MS	By MS/MS	8.8	7.1	9	4.5	57010400	8238100	9842100	29878000	2109600	6106700	7114100	9663200	5024500	2
P08697;P08697-2	P08697;P08697-2	28;23	28;23	28;23	Alpha-2-antiplasmin	SERPINF2	P08697 sp|P08697|A2AP_HUMAN Alpha-2-antiplasmin OS=Homo sapiens GN=SERPINF2 PE=1 SV=3;P08697-2 sp|P08697-2|A2AP_HUMAN Isoform 2 of Alpha-2-antiplasmin OS=Homo sapiens GN=SERPINF2	2	28	28	28	21	22	21	21	21	22	21	21	21	22	21	21	58	58	58	54.565	491	491;427	0	323.31	By MS/MS	By MS/MS	By MS/MS	By MS/MS	46.8	48.9	53.8	53.4	271000000000	41075000000	46013000000	107000000000	34734000000	50859000000	45041000000	52966000000	57629000000	89
P08709-2;P08709	P08709-2;P08709	14;14	14;14	14;14	Coagulation factor VII;Factor VII light chain;Factor VII heavy chain	F7	P08709-2 sp|P08709-2|FA7_HUMAN Isoform B of Coagulation factor VII OS=Homo sapiens GN=F7;P08709 sp|P08709|FA7_HUMAN Coagulation factor VII OS=Homo sapiens GN=F7 PE=1 SV=1	2	14	14	14	12	11	13	13	12	11	13	13	12	11	13	13	42.3	42.3	42.3	49.32	444	444;466	0	323.31	By MS/MS	By MS/MS	By MS/MS	By MS/MS	38.3	38.3	42.1	42.1	3197460000	430560000	511390000	1105600000	352090000	633240000	542140000	648650000	557350000	12
P08758	P08758	2	2	2	Annexin A5	ANXA5	P08758 sp|P08758|ANXA5_HUMAN Annexin A5 OS=Homo sapiens GN=ANXA5 PE=1 SV=2	1	2	2	2	0	0	1	0	0	0	1	0	0	0	1	0	6.6	6.6	6.6	35.936	320	320	0.0028818	4.3255			By MS/MS		0	0	3.8	0	10687900	0	0	6086500	0	0	0	3602300	0	0
P08779;Q8N1A0-2;Q8N1A0	P08779	23;1;1	11;0;0	11;0;0	Keratin, type I cytoskeletal 16	KRT16	P08779 sp|P08779|K1C16_HUMAN Keratin, type I cytoskeletal 16 OS=Homo sapiens GN=KRT16 PE=1 SV=4	3	23	11	11	14	18	12	12	4	8	5	1	4	8	5	1	50.5	32.3	32.3	51.267	473	473;255;295	0	175.95	By MS/MS	By MS/MS	By MS/MS	By matching	29.4	41.9	25.8	22	299009000	30918000	209250000	39981000	1185900	40177000	219450000	15199000	2205400	12
P08833	P08833	4	4	4	Insulin-like growth factor-binding protein 1	IGFBP1	P08833 sp|P08833|IBP1_HUMAN Insulin-like growth factor-binding protein 1 OS=Homo sapiens GN=IGFBP1 PE=1 SV=1	1	4	4	4	3	4	4	4	3	4	4	4	3	4	4	4	21.2	21.2	21.2	27.903	259	259	0	25.863	By MS/MS	By MS/MS	By MS/MS	By MS/MS	12	21.2	21.2	21.2	476323000	55992000	109930000	229310000	41924000	87509000	103800000	78304000	66451000	3
P08861;P09093	P08861;P09093	3;2	3;2	3;2	Chymotrypsin-like elastase family member 3B;Chymotrypsin-like elastase family member 3A	CELA3B;CELA3A	P08861 sp|P08861|CEL3B_HUMAN Chymotrypsin-like elastase family member 3B OS=Homo sapiens GN=CELA3B PE=1 SV=3;P09093 sp|P09093|CEL3A_HUMAN Chymotrypsin-like elastase family member 3A OS=Homo sapiens GN=CELA3A PE=1 SV=3	2	3	3	3	1	0	2	2	1	0	2	2	1	0	2	2	16.3	16.3	16.3	29.263	270	270;270	0.0010194	5.8845	By MS/MS		By MS/MS	By MS/MS	5.9	0	11.5	11.5	15407700	900890	0	12210000	2296800	1489100	0	3796000	5198900	0
P08887-2;P08887	P08887-2;P08887	4;4	4;4	4;4	Interleukin-6 receptor subunit alpha	IL6R	P08887-2 sp|P08887-2|IL6RA_HUMAN Isoform 2 of Interleukin-6 receptor subunit alpha OS=Homo sapiens GN=IL6R;P08887 sp|P08887|IL6RA_HUMAN Interleukin-6 receptor subunit alpha OS=Homo sapiens GN=IL6R PE=1 SV=1	2	4	4	4	2	2	2	1	2	2	2	1	2	2	2	1	14	14	14	40.237	365	365;468	0.0011111	8.8863	By MS/MS	By MS/MS	By MS/MS	By MS/MS	8.2	3.8	9.6	3.8	30370800	8628500	2108300	13413000	3228900	3951400	3590900	4414000	8035900	1
P09104-2;P09104	P09104-2;P09104	4;4	3;3	3;3	Gamma-enolase	ENO2	P09104-2 sp|P09104-2|ENOG_HUMAN Isoform 2 of Gamma-enolase OS=Homo sapiens GN=ENO2;P09104 sp|P09104|ENOG_HUMAN Gamma-enolase OS=Homo sapiens GN=ENO2 PE=1 SV=3	2	4	3	3	1	1	1	1	0	0	0	0	0	0	0	0	14.6	10	10	42.707	391	391;434	0.0073462	3.3783	By matching	By matching	By matching	By matching	4.6	4.6	4.6	4.6	0	0	0	0	0	0	0	0	0	0
P09172	P09172	21	21	21	Dopamine beta-hydroxylase;Soluble dopamine beta-hydroxylase	DBH	P09172 sp|P09172|DOPO_HUMAN Dopamine beta-hydroxylase OS=Homo sapiens GN=DBH PE=1 SV=3	1	21	21	21	19	15	18	19	19	15	18	19	19	15	18	19	47.6	47.6	47.6	69.064	617	617	0	323.31	By MS/MS	By MS/MS	By MS/MS	By MS/MS	43.1	34	43.8	45.4	6944310000	1122500000	1564200000	2233900000	713710000	1482600000	1768500000	1262600000	1115200000	27
P09211	P09211	7	7	7	Glutathione S-transferase P	GSTP1	P09211 sp|P09211|GSTP1_HUMAN Glutathione S-transferase P OS=Homo sapiens GN=GSTP1 PE=1 SV=2	1	7	7	7	6	5	6	5	6	5	6	5	6	5	6	5	53.3	53.3	53.3	23.356	210	210	0	200.76	By MS/MS	By MS/MS	By MS/MS	By MS/MS	44.8	37.1	44.8	37.6	280017000	30435000	39943000	144590000	32119000	49811000	49385000	70853000	44244000	3
P09326;P09326-2	P09326	3;1	3;1	3;1	CD48 antigen	CD48	P09326 sp|P09326|CD48_HUMAN CD48 antigen OS=Homo sapiens GN=CD48 PE=1 SV=2	2	3	3	3	1	1	1	0	1	1	1	0	1	1	1	0	14.8	14.8	14.8	27.683	243	243;169	0.0029183	4.5959	By matching	By matching	By matching		5.3	5.3	5.3	0	24349900	2947400	8461500	12941000	0	5632500	8293900	7200000	0	0
P09382	P09382	6	6	6	Galectin-1	LGALS1	P09382 sp|P09382|LEG1_HUMAN Galectin-1 OS=Homo sapiens GN=LGALS1 PE=1 SV=2	1	6	6	6	5	4	5	5	5	4	5	5	5	4	5	5	58.5	58.5	58.5	14.716	135	135	0	231.32	By MS/MS	By MS/MS	By MS/MS	By MS/MS	46.7	35.6	46.7	46.7	379490000	25688000	25389000	135770000	24013000	50198000	46044000	65837000	52189000	1
P09467	P09467	6	6	6	Fructose-1,6-bisphosphatase 1	FBP1	P09467 sp|P09467|F16P1_HUMAN Fructose-1,6-bisphosphatase 1 OS=Homo sapiens GN=FBP1 PE=1 SV=5	1	6	6	6	3	0	4	1	3	0	4	1	3	0	4	1	24	24	24	36.842	338	338	0	12.127	By matching		By MS/MS	By MS/MS	10.7	0	15.4	3	24622500	5304500	0	17367000	1543600	7404900	0	10636000	10619000	0
P09486	P09486	12	12	12	SPARC	SPARC	P09486 sp|P09486|SPRC_HUMAN SPARC OS=Homo sapiens GN=SPARC PE=1 SV=1	1	12	12	12	8	9	12	11	8	9	12	11	8	9	12	11	45.2	45.2	45.2	34.632	303	303	0	145.52	By MS/MS	By MS/MS	By MS/MS	By MS/MS	35.6	45.2	45.2	45.2	1398110000	171600000	254800000	690270000	182580000	217180000	299760000	270710000	260400000	12
P09493-5	P09493-5	9	5	1			P09493-5 sp|P09493-5|TPM1_HUMAN Isoform 5 of Tropomyosin alpha-1 chain OS=Homo sapiens GN=TPM1	1	9	5	1	1	0	2	1	0	0	1	0	0	0	1	0	21.6	15.9	4.9	28.385	245	245	0	15.414	By matching		By MS/MS	By matching	5.7	0	9	5.7	44788400	0	0	7422400	0	0	0	0	0	0
P09603;P09603-2;P09603-3	P09603;P09603-2	5;3;2	5;3;2	5;3;2	Macrophage colony-stimulating factor 1;Processed macrophage colony-stimulating factor 1	CSF1	P09603 sp|P09603|CSF1_HUMAN Macrophage colony-stimulating factor 1 OS=Homo sapiens GN=CSF1 PE=1 SV=2;P09603-2 sp|P09603-2|CSF1_HUMAN Isoform 2 of Macrophage colony-stimulating factor 1 OS=Homo sapiens GN=CSF1	3	5	5	5	1	0	2	2	1	0	2	2	1	0	2	2	12.6	12.6	12.6	60.179	554	554;438;256	0	22.439	By MS/MS		By MS/MS	By MS/MS	2.9	0	4.7	4.7	33274600	4695700	0	9355800	11999000	9493400	0	8617000	14778000	0
P09619;P09619-2	P09619;P09619-2	11;7	11;7	11;7	Platelet-derived growth factor receptor beta	PDGFRB	P09619 sp|P09619|PGFRB_HUMAN Platelet-derived growth factor receptor beta OS=Homo sapiens GN=PDGFRB PE=1 SV=1;P09619-2 sp|P09619-2|PGFRB_HUMAN Isoform 2 of Platelet-derived growth factor receptor beta OS=Homo sapiens GN=PDGFRB	2	11	11	11	5	5	4	6	5	5	4	6	5	5	4	6	11.8	11.8	11.8	123.97	1106	1106;336	0	70.385	By MS/MS	By MS/MS	By MS/MS	By MS/MS	5.2	5.2	5.1	7.2	231544000	24346000	39814000	86860000	16599000	40595000	60972000	71691000	36294000	5
P09651-3;Q32P51;P09651-2;P09651	P09651-3;Q32P51;P09651-2;P09651	2;2;2;2	2;2;2;2	2;2;2;2	Heterogeneous nuclear ribonucleoprotein A1;Heterogeneous nuclear ribonucleoprotein A1, N-terminally processed;Heterogeneous nuclear ribonucleoprotein A1-like 2	HNRNPA1;HNRNPA1L2	P09651-3 sp|P09651-3|ROA1_HUMAN Isoform 2 of Heterogeneous nuclear ribonucleoprotein A1 OS=Homo sapiens GN=HNRNPA1;Q32P51 sp|Q32P51|RA1L2_HUMAN Heterogeneous nuclear ribonucleoprotein A1-like 2 OS=Homo sapiens GN=HNRNPA1L2 PE=2 SV=2;P09651-2 sp|P09651-2|RO	4	2	2	2	0	0	2	0	0	0	2	0	0	0	2	0	10.9	10.9	10.9	29.386	267	267;320;320;372	0.002907	4.5131			By MS/MS		0	0	10.9	0	12171000	0	0	12171000	0	0	0	0	0	0
P09668	P09668	2	2	2	Pro-cathepsin H;Cathepsin H mini chain;Cathepsin H;Cathepsin H heavy chain;Cathepsin H light chain	CTSH	P09668 sp|P09668|CATH_HUMAN Pro-cathepsin H OS=Homo sapiens GN=CTSH PE=1 SV=4	1	2	2	2	2	2	2	2	2	2	2	2	2	2	2	2	7.8	7.8	7.8	37.393	335	335	0	26.84	By MS/MS	By MS/MS	By MS/MS	By MS/MS	7.8	7.8	7.8	7.8	373175000	28642000	91594000	195160000	25879000	34118000	84349000	79883000	30564000	3
P09871	P09871	34	34	34	Complement C1s subcomponent;Complement C1s subcomponent heavy chain;Complement C1s subcomponent light chain	C1S	P09871 sp|P09871|C1S_HUMAN Complement C1s subcomponent OS=Homo sapiens GN=C1S PE=1 SV=1	1	34	34	34	31	29	31	32	31	29	31	32	31	29	31	32	58.4	58.4	58.4	76.684	688	688	0	323.31	By MS/MS	By MS/MS	By MS/MS	By MS/MS	53.6	50.6	53.8	58.3	206000000000	27456000000	46318000000	73676000000	26358000000	32811000000	45723000000	41535000000	32473000000	183
P09960;P09960-4;P09960-2;P09960-3	P09960;P09960-4;P09960-2;P09960-3	24;22;20;18	24;22;20;18	24;22;20;18	Leukotriene A-4 hydrolase	LTA4H	P09960 sp|P09960|LKHA4_HUMAN Leukotriene A-4 hydrolase OS=Homo sapiens GN=LTA4H PE=1 SV=2;P09960-4 sp|P09960-4|LKHA4_HUMAN Isoform 4 of Leukotriene A-4 hydrolase OS=Homo sapiens GN=LTA4H;P09960-2 sp|P09960-2|LKHA4_HUMAN Isoform 2 of Leukotriene A-4 hydrola	4	24	24	24	17	13	17	14	17	13	17	14	17	13	17	14	50.7	50.7	50.7	69.284	611	611;587;532;508	0	323.31	By MS/MS	By MS/MS	By MS/MS	By MS/MS	40.6	30.9	40.8	32.9	2543050000	196220000	290530000	517120000	142280000	349470000	439550000	394760000	297090000	14
P09972	P09972	15	11	11	Fructose-bisphosphate aldolase C	ALDOC	P09972 sp|P09972|ALDOC_HUMAN Fructose-bisphosphate aldolase C OS=Homo sapiens GN=ALDOC PE=1 SV=2	1	15	11	11	8	6	7	7	5	3	4	4	5	3	4	4	43.4	31	31	39.455	364	364	0	244.18	By MS/MS	By MS/MS	By MS/MS	By MS/MS	27.5	24.5	28.6	25.3	81975000	11523000	12335000	35905000	22212000	18478000	24738000	39715000	27872000	2
P0C0L4;P0C0L4-2	P0C0L4;P0C0L4-2	130;127	8;8	8;8	Complement C4-A;Complement C4 beta chain;Complement C4-A alpha chain;C4a anaphylatoxin;C4b-A;C4d-A;Complement C4 gamma chain	C4A	P0C0L4 sp|P0C0L4|CO4A_HUMAN Complement C4-A OS=Homo sapiens GN=C4A PE=1 SV=2;P0C0L4-2 sp|P0C0L4-2|CO4A_HUMAN Isoform 2 of Complement C4-A OS=Homo sapiens GN=C4A	2	130	8	8	105	93	98	98	6	5	6	6	6	5	6	6	71.2	5.7	5.7	192.78	1744	1744;1698	0	323.31	By MS/MS	By MS/MS	By MS/MS	By MS/MS	58.9	55.8	61.2	62.3	96687000000	17451000000	18296000000	39273000000	10399000000	18463000000	18237000000	20396000000	13436000000	63
968;149969;149970;149971;149972;149973;149974;149975;149976;149977;149978;149979;149980;149981;149982;149983;149984;149985;149986;149987;149988;149989;149990;149991;149992;149993;149994;149995;149996;149997;149998;149999;150000;150001;150002;150003;150004;150005;150006;150007;150008;150009;150010;150011;150012;150013;150014;150015;150016;150017;150018;150019;150020;150021;150022;150023;150024;150…
001;290002;290003;290004;290005;290006;290007;290008;290009;290010;290011;290012;290013;290014;290015;290016;290017;290018;290019;290020;290106;290107;290108;290109;290110;290111;290112;290113;290114;290115;290116;290117;290118;290119;290120;290121;290122;290123;290124;290125;290126;290127;290128;290129;290130;290131;290132;290133;290134;290135;290136;290137;290138;290139;290140;290141;290142;290…
670;440671;440672;440673;440674;440675;440676;440677;440678;440679;440680;440681;440682;440683;440684;440685;440686;440687;440688;440689;440690;440691;440692;440693;440694;440695;440696;440697;440698;440699;440700;440701;440702;440703;440704;440705;440706;440707;440708;440709;440710;440711;440712;440713;440714;440715;440716;440717;440718;440719;440720;440721;440722;440723;440724;440725;440726;440…	90;91;92;93;94;95;96;97;98;99;100;101;102;103;104;105;106;107;108;109;110;111;112;113;114;115;116;117;118;119;120;121;122;123;124;125;126;127;128;129;130;131;132;133;134;135;136;137;138;139;140;141;142;143;144;145;146;147;148;149;150;151;152;153;154;155;156;157;158;159;160;161;162;163;164;165;166;167;168;169;170;171;172;173;174;175;176;177;178;179;180;181;182;183;184;185;186;187;188;189;190;191;1…
140599;140600;140601;140602;140603;140604;140605;140606;140607;140608;140609;140610;140611;140612;140613;140614;140615;140616;140617;140618;140619;140620;140621;140622;140623;140624;140625;140626;140627;140628;140629;140630;140631;140632;140633;140634;140635;140636;140637;140638;140639;140640;140641;140642;140643;140644;141792;141793;141794;150653;150654;150655;150656;150657;150658;150659;150660;…
278890;278891;278892;278893;278894;278895;278896;278897;278898;278899;278900;278901;278902;278903;278904;278905;278906;278907;278908;286504;286505;286506;286507;286508;286509;286510;286511;286512;286513;286514;286515;286516;286517;286518;286519;286520;286521;286522;286523;286524;286525;286526;286527;286528;286529;286530;286531;286532;286533;286534;286535;286536;286537;286538;286539;286540;286541;…
414563;414564;414565;414566;414567;414568;414569;414570;414571;414572;414573;414574;414575;414576;414577;414578;414579;414580;414581;414582;414583;414584;414585;414586;414587;414588;414589;414590;414591;414592;414593;414594;414595;414596;414597;414598;414599;414600;414601;414602;414603;414604;414605;414606;414607;414608;414609;414610;414611;414612;414613;414614;414615;414616;414617;414618;414619;…	163;648;5305;5376;8798;8911;9553;19806;26112;28243;33492;38257;43213;43270;47806;47826;48433;48528;52032;52185;65515;73575;74560;74622;77626;78429;80348;87503;89680;89750;102622;103390;104383;109493;109510;110969;111042;111156;118401;124373;131691;133326;133527;134273;134429;136754;136840;139126;139227;139244;140526;141792;150700;178194;178747;178948;183280;186837;189169;194369;201738;201823;2069…	615;616;617;618;619;620;621;622;623;624;625;626;627;628;629;630;631	167;177;193;262;328;393;508;518;628;968;1015;1128;1281;1389;1483;1686;1712	191000000000	740
P0C0L5	P0C0L5	131	131	9	Complement C4-B;Complement C4 beta chain;Complement C4-B alpha chain;C4a anaphylatoxin;C4b-B;C4d-B;Complement C4 gamma chain	C4B	P0C0L5 sp|P0C0L5|CO4B_HUMAN Complement C4-B OS=Homo sapiens GN=C4B PE=1 SV=2	1	131	131	9	104	93	98	97	104	93	98	97	5	5	6	5	70.9	70.9	7.2	192.75	1744	1744	0	323.31	By MS/MS	By MS/MS	By MS/MS	By MS/MS	58.9	55.8	61.2	62.3	2770000000000	427000000000	498000000000	860000000000	414000000000	551000000000	509000000000	488000000000	615000000000	1074
16;150017;150018;150019;150020;150021;150022;150023;150024;150025;150026;150027;150028;150029;150030;150031;150032;150033;150034;150035;150036;150037;150038;150039;150040;150041;150042;150043;150044;150045;150046;150047;150048;150049;150050;150051;150052;150053;150054;150055;150056;150057;150058;150059;150060;150061;150062;150063;150064;150065;150066;150067;150068;150069;150070;150071;150072;1500…
75;296076;296077;296078;296079;296080;296081;296082;296083;296084;296085;296086;296087;296088;296089;296090;296091;296092;296093;296094;296095;296096;296097;296098;296099;296100;296101;296102;296103;296104;296105;296106;296107;296108;296109;296110;296111;296112;296113;296114;296115;296116;296117;296118;296119;296120;296121;296122;296123;296124;296125;296126;296127;296128;296129;296130;296131;2961…
00;440801;440802;440803;440804;440805;440806;440807;440808;440809;440810;440811;440812;440813;440814;440815;440816;440817;440818;440819;440820;440821;440822;440823;440824;440825;440826;440827;440828;440829;440830;440831;440832;440833;440834;440835;440836;440837;440838;440839;440840;440841;440842;440843;440844;440845;440846;440847;440848;441416;441417;441418;441419;441420;441421;441422;441423;4414…	90;91;92;93;94;95;96;97;98;99;100;101;102;103;104;105;106;107;108;109;110;111;112;113;114;115;116;117;118;119;120;121;122;123;124;125;126;127;128;129;130;131;132;133;134;135;136;137;138;139;140;141;142;143;144;145;146;147;148;149;150;151;152;153;154;155;156;157;158;159;160;161;162;163;164;165;166;167;168;169;170;171;172;173;174;175;176;177;178;179;180;181;182;183;184;185;186;187;188;189;190;191;1…
;140564;140565;140566;140567;140568;140569;140570;140571;140572;140573;140574;140575;140576;140577;140578;140579;140580;140581;140582;140583;140584;140585;140586;140587;140588;140589;140590;140591;140592;140593;140594;140595;140596;140597;140598;140599;140600;140601;140602;140603;140604;140605;140606;140607;140608;140609;140610;140611;140612;140613;140614;140615;140616;140617;140618;140619;140620…
;286580;286581;286582;286583;286584;286585;286586;286587;286588;286589;286590;286591;286592;286593;286594;286595;286596;286597;286598;286599;286600;286601;286602;286603;286604;286605;286606;286607;286608;286609;286610;286611;286612;286613;286614;286615;286616;287555;287556;287557;287558;287559;287560;287561;287562;287563;287564;287565;287566;287567;287568;287569;287570;287571;287572;287573;287574…
;414659;414660;414661;414662;414663;414664;414665;414666;414667;414668;414669;414670;414671;414672;414673;414674;414675;414676;414677;414678;414679;414680;414681;414682;415213;415214;415215;415216;415217;415218;415219;415220;415221;415222;415223;415224;415225;415226;415227;415228;415229;415230;415231;415232;415233;415234;415235;415236;415237;415238;415239;417971;417972;417973;417974;417975;417976…	163;648;5305;5380;8798;8911;9304;9374;19806;28243;28455;29002;29009;33492;38257;43213;43270;47806;47826;48433;48528;52032;52185;73575;74560;74622;77626;78429;80348;87503;89680;89750;102622;103390;104383;109493;109510;110969;111042;111156;118401;124373;131691;133326;133527;134273;134429;136754;136840;139126;139227;139244;140526;141723;141792;150700;178194;178747;178948;183280;186837;189169;194369;…	616;617;618;619;620;621;622;623;624;625;626;627;628;629;630;631;632	167;177;193;262;328;393;508;518;628;968;1015;1128;1281;1389;1483;1686;1712	6420000000000	14607
P0CG05;P0CG06;P0CF74;A0M8Q6	P0CG05;P0CG06;P0CF74;A0M8Q6	6;5;4;3	2;1;1;1	2;1;1;1	Ig lambda-2 chain C regions;Ig lambda-3 chain C regions;Ig lambda-6 chain C region;Ig lambda-7 chain C region	IGLC2;IGLC3;IGLC6;IGLC7	P0CG05 sp|P0CG05|LAC2_HUMAN Ig lambda-2 chain C regions OS=Homo sapiens GN=IGLC2 PE=1 SV=1;P0CG06 sp|P0CG06|LAC3_HUMAN Ig lambda-3 chain C regions OS=Homo sapiens GN=IGLC3 PE=1 SV=1;P0CF74 sp|P0CF74|LAC6_HUMAN Ig lambda-6 chain C region OS=Homo sapiens GN=	4	6	2	2	4	3	4	4	2	1	1	1	2	1	1	1	85.8	34	34	11.293	106	106;106;106;106	0	88.261	By MS/MS	By MS/MS	By MS/MS	By MS/MS	62.3	46.2	65.1	65.1	11325200000	2783100000	1925000000	3665900000	1369200000	3321200000	1967100000	2448900000	2891900000	10
P62987;P62979;P0CG47;P0CG48	P62987;P62979;P0CG47;P0CG48	5;5;5;5	5;5;5;5	5;5;5;5	Ubiquitin-60S ribosomal protein L40;Ubiquitin;60S ribosomal protein L40;Ubiquitin-40S ribosomal protein S27a;Ubiquitin;40S ribosomal protein S27a;Polyubiquitin-B;Ubiquitin;Polyubiquitin-C;Ubiquitin	UBA52;RPS27A;UBB;UBC	P62987 sp|P62987|RL40_HUMAN Ubiquitin-60S ribosomal protein L40 OS=Homo sapiens GN=UBA52 PE=1 SV=2;P62979 sp|P62979|RS27A_HUMAN Ubiquitin-40S ribosomal protein S27a OS=Homo sapiens GN=RPS27A PE=1 SV=2;P0CG47 sp|P0CG47|UBB_HUMAN Polyubiquitin-B OS=Homo sapi	4	5	5	5	3	2	2	3	3	2	2	3	3	2	2	3	28.1	28.1	28.1	14.728	128	128;156;229;685	0	108.21	By MS/MS	By MS/MS	By MS/MS	By MS/MS	26.6	19.5	19.5	26.6	304374000	60872000	65735000	60309000	71003000	87203000	63110000	39309000	94990000	2
P0DJI8	P0DJI8	9	9	4	Serum amyloid A-1 protein;Amyloid protein A;Serum amyloid protein A(2-104);Serum amyloid protein A(3-104);Serum amyloid protein A(2-103);Serum amyloid protein A(2-102);Serum amyloid protein A(4-101)	SAA1	P0DJI8 sp|P0DJI8|SAA1_HUMAN Serum amyloid A-1 protein OS=Homo sapiens GN=SAA1 PE=1 SV=1	1	9	9	4	8	9	8	8	8	9	8	8	4	4	4	4	66.4	66.4	42.6	13.532	122	122	0	323.31	By MS/MS	By MS/MS	By MS/MS	By MS/MS	54.9	66.4	54.9	54.9	32511700000	3156700000	1783900000	21607000000	2395800000	3003600000	2240500000	10711000000	3092500000	12
P0DJI9;P0DJI9-2	P0DJI9	9;2	4;0	4;0	Serum amyloid A-2 protein	SAA2	P0DJI9 sp|P0DJI9|SAA2_HUMAN Serum amyloid A-2 protein OS=Homo sapiens GN=SAA2 PE=1 SV=1	2	9	4	4	7	6	8	8	3	1	4	4	3	1	4	4	60.7	36.9	36.9	13.527	122	122;83	0	206.73	By MS/MS	By MS/MS	By MS/MS	By MS/MS	38.5	47.5	49.2	49.2	1604510000	283510000	65045000	856580000	279900000	311690000	79386000	376260000	370660000	2
P10153	P10153	2	2	2	Non-secretory ribonuclease	RNASE2	P10153 sp|P10153|RNAS2_HUMAN Non-secretory ribonuclease OS=Homo sapiens GN=RNASE2 PE=1 SV=2	1	2	2	2	1	1	2	1	1	1	2	1	1	1	2	1	9.3	9.3	9.3	18.354	161	161	0.0011416	10.085	By MS/MS	By MS/MS	By MS/MS	By MS/MS	9.3	9.3	9.3	9.3	85992500	7035100	13343000	59021000	6593400	11696000	10841000	20632000	8034100	1
P30685;P30491;P10319;P30498;P30490;P18464	P30685;P30491;P10319;P30498;P30490;P18464	9;9;9;8;8;8	6;6;6;5;5;5	0;0;0;0;0;0	HLA class I histocompatibility antigen, B-35 alpha chain;HLA class I histocompatibility antigen, B-53 alpha chain;HLA class I histocompatibility antigen, B-58 alpha chain;HLA class I histocompatibility antigen, B-78 alpha chain;HLA class I histocompatibility antigen, B-52 alpha chain;HLA class I histocompatibility antigen, B-51 alpha chain	HLA-B	P30685 sp|P30685|1B35_HUMAN HLA class I histocompatibility antigen, B-35 alpha chain OS=Homo sapiens GN=HLA-B PE=1 SV=1;P30491 sp|P30491|1B53_HUMAN HLA class I histocompatibility antigen, B-53 alpha chain OS=Homo sapiens GN=HLA-B PE=1 SV=1;P10319 sp|P10319	6	9	6	0	7	5	6	8	4	3	4	5	0	0	0	0	37.6	25.4	0	40.455	362	362;362;362;362;362;362	0	106.9	By MS/MS	By MS/MS	By MS/MS	By MS/MS	27.9	18.5	23.2	34.5	180589000	30648000	32077000	62820000	20305000	47448000	31937000	26527000	29370000	3
P10451-4;P10451;P10451-3;P10451-5;P10451-2	P10451-4;P10451;P10451-3;P10451-5;P10451-2	7;7;6;6;6	7;7;6;6;6	7;7;6;6;6	Osteopontin	SPP1	P10451-4 sp|P10451-4|OSTP_HUMAN Isoform D of Osteopontin OS=Homo sapiens GN=SPP1;P10451 sp|P10451|OSTP_HUMAN Osteopontin OS=Homo sapiens GN=SPP1 PE=1 SV=1;P10451-3 sp|P10451-3|OSTP_HUMAN Isoform C of Osteopontin OS=Homo sapiens GN=SPP1;P10451-5 sp|P10451-5	5	7	7	7	3	7	6	3	3	7	6	3	3	7	6	3	33.2	33.2	33.2	33.016	292	292;314;287;300;300	0	306.28	By MS/MS	By MS/MS	By MS/MS	By MS/MS	16.8	33.2	32.9	16.8	435576000	41985000	105650000	129830000	58307000	80538000	123180000	87548000	96506000	7
P10586-2;P10586	P10586-2;P10586	38;38	38;38	36;36	Receptor-type tyrosine-protein phosphatase F	PTPRF	P10586-2 sp|P10586-2|PTPRF_HUMAN Isoform 2 of Receptor-type tyrosine-protein phosphatase F OS=Homo sapiens GN=PTPRF;P10586 sp|P10586|PTPRF_HUMAN Receptor-type tyrosine-protein phosphatase F OS=Homo sapiens GN=PTPRF PE=1 SV=2	2	38	38	36	23	22	31	26	23	22	31	26	22	21	30	24	26.8	26.8	25.7	211.68	1898	1898;1907	0	323.31	By MS/MS	By MS/MS	By MS/MS	By MS/MS	15.8	15.7	23.8	18.8	1321430000	130630000	267700000	578170000	196030000	239170000	310980000	298650000	235300000	17
P10599;P10599-2	P10599;P10599-2	7;5	7;5	7;5	Thioredoxin	TXN	P10599 sp|P10599|THIO_HUMAN Thioredoxin OS=Homo sapiens GN=TXN PE=1 SV=3;P10599-2 sp|P10599-2|THIO_HUMAN Isoform 2 of Thioredoxin OS=Homo sapiens GN=TXN	2	7	7	7	4	4	5	4	4	4	5	4	4	4	5	4	63.8	63.8	63.8	11.737	105	105;85	0	23.565	By MS/MS	By MS/MS	By MS/MS	By MS/MS	41	41	46.7	41	675861000	55899000	130950000	275070000	141260000	78450000	169260000	162510000	206560000	2
P10619-2;P10619	P10619-2;P10619	4;4	4;4	4;4	Lysosomal protective protein;Lysosomal protective protein 32 kDa chain;Lysosomal protective protein 20 kDa chain	CTSA	P10619-2 sp|P10619-2|PPGB_HUMAN Isoform 2 of Lysosomal protective protein OS=Homo sapiens GN=CTSA;P10619 sp|P10619|PPGB_HUMAN Lysosomal protective protein OS=Homo sapiens GN=CTSA PE=1 SV=2	2	4	4	4	3	1	1	2	3	1	1	2	3	1	1	2	13.6	13.6	13.6	52.488	463	463;480	0	41.332	By MS/MS	By MS/MS	By MS/MS	By MS/MS	11.2	2.8	2.8	5.8	46594100	5173800	5476700	12181000	7832600	5884300	7707400	5965300	7742700	1
P10643	P10643	50	50	49	Complement component C7	C7	P10643 sp|P10643|CO7_HUMAN Complement component C7 OS=Homo sapiens GN=C7 PE=1 SV=2	1	50	50	49	45	42	46	44	45	42	46	44	44	41	45	43	63.3	63.3	62.5	93.517	843	843	0	323.31	By MS/MS	By MS/MS	By MS/MS	By MS/MS	58.5	56.7	61.9	59.7	241000000000	40462000000	50300000000	81769000000	32519000000	52080000000	45598000000	47322000000	47965000000	143
P10645	P10645	9	9	9	Chromogranin-A;Vasostatin-1;Vasostatin-2;EA-92;ES-43;Pancreastatin;SS-18;WA-8;WE-14;LF-19;Catestatin;AL-11;GV-19;GR-44;ER-37;GE-25;Serpinin-RRG;Serpinin;p-Glu serpinin precursor	CHGA	P10645 sp|P10645|CMGA_HUMAN Chromogranin-A OS=Homo sapiens GN=CHGA PE=1 SV=7	1	9	9	9	5	2	5	7	5	2	5	7	5	2	5	7	38.3	38.3	38.3	50.688	457	457	0	204.83	By MS/MS	By MS/MS	By MS/MS	By MS/MS	22.5	9.2	25.4	32.6	252684000	28964000	46228000	98637000	32693000	39987000	71836000	55007000	37003000	2
P10646-2;P10646	P10646-2;P10646	8;8	8;8	8;8	Tissue factor pathway inhibitor	TFPI	P10646-2 sp|P10646-2|TFPI1_HUMAN Isoform Beta of Tissue factor pathway inhibitor OS=Homo sapiens GN=TFPI;P10646 sp|P10646|TFPI1_HUMAN Tissue factor pathway inhibitor OS=Homo sapiens GN=TFPI PE=1 SV=1	2	8	8	8	4	4	5	4	4	4	5	4	4	4	5	4	32.3	32.3	32.3	28.652	251	251;304	0	323.31	By MS/MS	By MS/MS	By MS/MS	By MS/MS	22.7	21.9	21.9	22.7	483098000	62220000	119200000	187360000	106640000	82005000	131600000	118340000	112000000	3
P10721-2;P10721;P10721-3	P10721-2;P10721;P10721-3	14;14;13	14;14;13	14;14;13	Mast/stem cell growth factor receptor Kit	KIT	P10721-2 sp|P10721-2|KIT_HUMAN Isoform 2 of Mast/stem cell growth factor receptor Kit OS=Homo sapiens GN=KIT;P10721 sp|P10721|KIT_HUMAN Mast/stem cell growth factor receptor Kit OS=Homo sapiens GN=KIT PE=1 SV=1;P10721-3 sp|P10721-3|KIT_HUMAN Isoform 3 of M	3	14	14	14	10	9	12	9	10	9	12	9	10	9	12	9	16.6	16.6	16.6	109.45	972	972;976;413	0	287.54	By MS/MS	By MS/MS	By MS/MS	By MS/MS	11.6	10.7	14.5	10.7	1021710000	152100000	247180000	394630000	154210000	197280000	275370000	209220000	207640000	8
P10768	P10768	11	11	11	S-formylglutathione hydrolase	ESD	P10768 sp|P10768|ESTD_HUMAN S-formylglutathione hydrolase OS=Homo sapiens GN=ESD PE=1 SV=2	1	11	11	11	8	8	9	7	8	8	9	7	8	8	9	7	59.6	59.6	59.6	31.462	282	282	0	128.14	By MS/MS	By MS/MS	By MS/MS	By MS/MS	44.3	36.9	51.1	40.4	236121000	39472000	44479000	84028000	43831000	56409000	45171000	47333000	62766000	3
P10909-4;P10909;P10909-5;P10909-2;P10909-3	P10909-4;P10909;P10909-5;P10909-2;P10909-3	25;25;25;25;14	25;25;25;25;14	25;25;25;25;14	Clusterin;Clusterin beta chain;Clusterin alpha chain	CLU	P10909-4 sp|P10909-4|CLUS_HUMAN Isoform 4 of Clusterin OS=Homo sapiens GN=CLU;P10909 sp|P10909|CLUS_HUMAN Clusterin OS=Homo sapiens GN=CLU PE=1 SV=1;P10909-5 sp|P10909-5|CLUS_HUMAN Isoform 5 of Clusterin OS=Homo sapiens GN=CLU;P10909-2 sp|P10909-2|CLUS_HUM	5	25	25	25	21	17	22	21	21	17	22	21	21	17	22	21	46.6	46.6	46.6	48.803	416	416;449;460;501;274	0	323.31	By MS/MS	By MS/MS	By MS/MS	By MS/MS	43	39.9	45.9	46.4	381000000000	40314000000	82577000000	137000000000	40758000000	51118000000	90265000000	78091000000	59143000000	139
P10912-4;P10912;P10912-3;P10912-2	P10912-4;P10912;P10912-3;P10912-2	4;4;3;3	4;4;3;3	4;4;3;3	Growth hormone receptor;Growth hormone-binding protein	GHR	P10912-4 sp|P10912-4|GHR_HUMAN Isoform 4 of Growth hormone receptor OS=Homo sapiens GN=GHR;P10912 sp|P10912|GHR_HUMAN Growth hormone receptor OS=Homo sapiens GN=GHR PE=1 SV=1;P10912-3 sp|P10912-3|GHR_HUMAN Isoform 3 of Growth hormone receptor OS=Homo sapie	4	4	4	4	1	2	3	2	1	2	3	2	1	2	3	2	7.8	7.8	7.8	69.236	616	616;638;294;297	0.0010384	6.3461	By matching	By matching	By MS/MS	By MS/MS	1.8	4.4	6.2	3.6	87917100	2630200	3476900	27299000	41622000	10029000	5846100	9243600	16221000	0
P11021	P11021	29	29	28	78 kDa glucose-regulated protein	HSPA5	P11021 sp|P11021|GRP78_HUMAN 78 kDa glucose-regulated protein OS=Homo sapiens GN=HSPA5 PE=1 SV=2	1	29	29	28	21	22	24	19	21	22	24	19	20	21	23	18	51.1	51.1	51.1	72.332	654	654	0	323.31	By MS/MS	By MS/MS	By MS/MS	By MS/MS	38.7	39.4	41.4	36.7	5780130000	687670000	1347700000	2303700000	476910000	993160000	1447700000	1101700000	977730000	32
P11047	P11047	22	22	22	Laminin subunit gamma-1	LAMC1	P11047 sp|P11047|LAMC1_HUMAN Laminin subunit gamma-1 OS=Homo sapiens GN=LAMC1 PE=1 SV=3	1	22	22	22	8	9	11	6	8	9	11	6	8	9	11	6	18.8	18.8	18.8	177.6	1609	1609	0	229.48	By MS/MS	By MS/MS	By MS/MS	By MS/MS	7.6	8.1	10.1	5.7	221891000	17758000	42167000	98496000	11266000	32911000	67993000	87973000	41374000	7
P11142;P11142-2;P54652	P11142;P11142-2	18;17;7	17;16;6	15;14;4	Heat shock cognate 71 kDa protein	HSPA8	P11142 sp|P11142|HSP7C_HUMAN Heat shock cognate 71 kDa protein OS=Homo sapiens GN=HSPA8 PE=1 SV=1;P11142-2 sp|P11142-2|HSP7C_HUMAN Isoform 2 of Heat shock cognate 71 kDa protein OS=Homo sapiens GN=HSPA8	3	18	17	15	13	15	14	14	12	14	13	13	10	12	12	11	35.4	35.4	32	70.897	646	646;493;639	0	302.78	By MS/MS	By MS/MS	By MS/MS	By MS/MS	28.5	32.2	30.3	28	1250860000	117870000	206410000	575400000	158370000	190700000	218740000	289190000	224760000	16
P11150	P11150	4	4	4	Hepatic triacylglycerol lipase	LIPC	P11150 sp|P11150|LIPC_HUMAN Hepatic triacylglycerol lipase OS=Homo sapiens GN=LIPC PE=1 SV=3	1	4	4	4	2	3	3	2	2	3	3	2	2	3	3	2	13.4	13.4	13.4	55.914	499	499	0	94.583	By MS/MS	By MS/MS	By MS/MS	By MS/MS	7.6	10.4	10.4	6.6	133405000	7303100	23976000	91804000	10322000	15576000	20430000	38160000	13656000	3
P11215;P11215-2;Q13349;P20702	P11215;P11215-2	12;12;1;1	12;12;1;1	12;12;1;1	Integrin alpha-M	ITGAM	P11215 sp|P11215|ITAM_HUMAN Integrin alpha-M OS=Homo sapiens GN=ITGAM PE=1 SV=2;P11215-2 sp|P11215-2|ITAM_HUMAN Isoform 2 of Integrin alpha-M OS=Homo sapiens GN=ITGAM	4	12	12	12	1	2	5	2	1	2	5	2	1	2	5	2	15.9	15.9	15.9	127.18	1152	1152;1153;1161;1163	0	29.179	By MS/MS	By matching	By MS/MS	By matching	1.5	2.2	7.5	3.4	31057200	0	4889400	24290000	1877800	0	3835500	6481100	5607600	0
P11226	P11226	13	13	13	Mannose-binding protein C	MBL2	P11226 sp|P11226|MBL2_HUMAN Mannose-binding protein C OS=Homo sapiens GN=MBL2 PE=1 SV=2	1	13	13	13	12	13	12	12	12	13	12	12	12	13	12	12	56	56	56	26.143	248	248	0	248.05	By MS/MS	By MS/MS	By MS/MS	By MS/MS	54	56	55.6	55.6	15800500000	2081400000	4395300000	5004800000	2409400000	3378000000	3502400000	3563100000	4099300000	17
P11279;P11279-2	P11279;P11279-2	5;4	5;4	5;4	Lysosome-associated membrane glycoprotein 1	LAMP1	P11279 sp|P11279|LAMP1_HUMAN Lysosome-associated membrane glycoprotein 1 OS=Homo sapiens GN=LAMP1 PE=1 SV=3;P11279-2 sp|P11279-2|LAMP1_HUMAN Isoform 2 of Lysosome-associated membrane glycoprotein 1 OS=Homo sapiens GN=LAMP1	2	5	5	5	4	4	3	4	4	4	3	4	4	4	3	4	11.5	11.5	11.5	44.882	417	417;364	0	86.425	By MS/MS	By MS/MS	By MS/MS	By MS/MS	10.3	10.3	8.2	9.4	765585000	133920000	209360000	220980000	91175000	139560000	173050000	181580000	208600000	4
P11362-9;P11362-8;P11362-20;P11362-7;P11362-2;P11362;P11362-21;P11362-13;P11362-12;P11362-11;P11362-10;P11362-6;P11362-5;P11362-4;P11362-14;P11362-3;P11362-19;P11362-18;P11362-16;P11362-15	P11362-9;P11362-8;P11362-20;P11362-7;P11362-2;P11362;P11362-21;P11362-13;P11362-12;P11362-11;P11362-10;P11362-6;P11362-5;P11362-4;P11362-14;P11362-3;P11362-19;P11362-18;P11362-16	6;6;6;6;6;6;6;5;5;5;5;5;5;5;5;5;5;4;4;1	6;6;6;6;6;6;6;5;5;5;5;5;5;5;5;5;5;4;4;1	6;6;6;6;6;6;6;5;5;5;5;5;5;5;5;5;5;4;4;1	Fibroblast growth factor receptor 1	FGFR1	P11362-9 sp|P11362-9|FGFR1_HUMAN Isoform 5 of Fibroblast growth factor receptor 1 OS=Homo sapiens GN=FGFR1;P11362-8 sp|P11362-8|FGFR1_HUMAN Isoform 2 of Fibroblast growth factor receptor 1 OS=Homo sapiens GN=FGFR1;P11362-20 sp|P11362-20|FGFR1_HUMAN Isoform	20	6	6	6	4	3	4	4	4	3	4	4	4	3	4	4	10.8	10.8	10.8	73.274	660	660;662;812;820;820;822;853;500;502;571;573;660;662;731;731;733;822;300;302;150	0	33.415	By MS/MS	By MS/MS	By MS/MS	By MS/MS	7.7	5.8	7.7	7.7	309594000	47946000	33746000	112330000	40818000	56863000	56035000	74978000	52637000	2
P11597;P11597-2	P11597;P11597-2	18;17	18;17	18;17	Cholesteryl ester transfer protein	CETP	P11597 sp|P11597|CETP_HUMAN Cholesteryl ester transfer protein OS=Homo sapiens GN=CETP PE=1 SV=2;P11597-2 sp|P11597-2|CETP_HUMAN Isoform 2 of Cholesteryl ester transfer protein OS=Homo sapiens GN=CETP	2	18	18	18	8	8	11	9	8	8	11	9	8	8	11	9	51.5	51.5	51.5	54.756	493	493;433	0	317.06	By MS/MS	By MS/MS	By MS/MS	By MS/MS	20.1	14.8	27	23.5	3039420000	296020000	473430000	1221800000	122420000	470210000	650800000	611110000	276650000	9
P11684	P11684	2	2	2	Uteroglobin	SCGB1A1	P11684 sp|P11684|UTER_HUMAN Uteroglobin OS=Homo sapiens GN=SCGB1A1 PE=1 SV=1	1	2	2	2	2	1	2	2	2	1	2	2	2	1	2	2	12.1	12.1	12.1	9.9937	91	91	0.00098232	4.9711	By MS/MS	By MS/MS	By MS/MS	By MS/MS	12.1	11	12.1	12.1	274354000	31325000	40153000	69653000	36800000	49949000	65843000	33620000	46815000	1
P11717	P11717	63	63	63	Cation-independent mannose-6-phosphate receptor	IGF2R	P11717 sp|P11717|MPRI_HUMAN Cation-independent mannose-6-phosphate receptor OS=Homo sapiens GN=IGF2R PE=1 SV=3	1	63	63	63	31	39	43	40	31	39	43	40	31	39	43	40	34.5	34.5	34.5	274.37	2491	2491	0	323.31	By MS/MS	By MS/MS	By MS/MS	By MS/MS	17.9	20.6	24.8	23.1	2319690000	223220000	489990000	962630000	272200000	387700000	521540000	470650000	354330000	29
P12109	P12109	17	17	17	Collagen alpha-1(VI) chain	COL6A1	P12109 sp|P12109|CO6A1_HUMAN Collagen alpha-1(VI) chain OS=Homo sapiens GN=COL6A1 PE=1 SV=3	1	17	17	17	8	10	13	10	8	10	13	10	8	10	13	10	23.5	23.5	23.5	108.53	1028	1028	0	323.31	By MS/MS	By MS/MS	By MS/MS	By MS/MS	11	15.4	17	14.3	988422000	115500000	203730000	392430000	94822000	165250000	235850000	204660000	181790000	9
P12110;P12110-3	P12110;P12110-3	10;9	10;9	1;0	Collagen alpha-2(VI) chain	COL6A2	P12110 sp|P12110|CO6A2_HUMAN Collagen alpha-2(VI) chain OS=Homo sapiens GN=COL6A2 PE=1 SV=4;P12110-3 sp|P12110-3|CO6A2_HUMAN Isoform 2C2A of Collagen alpha-2(VI) chain OS=Homo sapiens GN=COL6A2	2	10	10	1	3	2	3	2	3	2	3	2	0	0	0	0	11.7	11.7	1.3	108.58	1019	1019;828	0	42.536	By MS/MS	By MS/MS	By MS/MS	By MS/MS	3.5	2.6	4	2	89492400	5219000	912240	38037000	7749200	16556000	9212900	45991000	21583000	1
P12111;P12111-2;P12111-4;P12111-5;P12111-3	P12111;P12111-2;P12111-4	95;90;84;47;44	95;90;84;47;44	95;90;84;47;44	Collagen alpha-3(VI) chain	COL6A3	P12111 sp|P12111|CO6A3_HUMAN Collagen alpha-3(VI) chain OS=Homo sapiens GN=COL6A3 PE=1 SV=5;P12111-2 sp|P12111-2|CO6A3_HUMAN Isoform 2 of Collagen alpha-3(VI) chain OS=Homo sapiens GN=COL6A3;P12111-4 sp|P12111-4|CO6A3_HUMAN Isoform 4 of Collagen alpha-3(VI	5	95	95	95	60	58	72	65	60	58	72	65	60	58	72	65	38	38	38	343.67	3177	3177;2971;2570;1237;1036	0	323.31	By MS/MS	By MS/MS	By MS/MS	By MS/MS	22.6	22.7	30.2	26.9	6507010000	625720000	1223900000	2279600000	634590000	889890000	1263500000	1094000000	873350000	43
P12259	P12259	75	75	75	Coagulation factor V;Coagulation factor V heavy chain;Coagulation factor V light chain	F5	P12259 sp|P12259|FA5_HUMAN Coagulation factor V OS=Homo sapiens GN=F5 PE=1 SV=4	1	75	75	75	58	55	66	65	58	55	66	65	58	55	66	65	36.7	36.7	36.7	251.7	2224	2224	0	323.31	By MS/MS	By MS/MS	By MS/MS	By MS/MS	30.5	27.8	34.1	33.1	29508000000	2835100000	4779100000	11523000000	4054400000	3724500000	5995400000	5780900000	5845400000	69
P12318-2;P12318;P31995;P31995-4;P31995-3;P31995-2;P31994-2;P31994-3;P31994	P12318-2;P12318;P31995	4;4;2;1;1;1;1;1;1	4;4;2;1;1;1;1;1;1	4;4;2;1;1;1;1;1;1	Low affinity immunoglobulin gamma Fc region receptor II-a;Low affinity immunoglobulin gamma Fc region receptor II-c	FCGR2A;FCGR2C	P12318-2 sp|P12318-2|FCG2A_HUMAN Isoform 2 of Low affinity immunoglobulin gamma Fc region receptor II-a OS=Homo sapiens GN=FCGR2A;P12318 sp|P12318|FCG2A_HUMAN Low affinity immunoglobulin gamma Fc region receptor II-a OS=Homo sapiens GN=FCGR2A PE=1 SV=4;P31	9	4	4	4	3	1	2	2	3	1	2	2	3	1	2	2	20.3	20.3	20.3	34.929	316	316;317;323;234;267;276;291;303;310	0.0011455	10.161	By MS/MS	By matching	By MS/MS	By MS/MS	17.4	2.5	9.5	9.5	77197700	15042000	13194000	25613000	8603700	10885000	24173000	10061000	7363800	0
P12429	P12429	12	12	12	Annexin A3	ANXA3	P12429 sp|P12429|ANXA3_HUMAN Annexin A3 OS=Homo sapiens GN=ANXA3 PE=1 SV=3	1	12	12	12	2	1	4	2	2	1	4	2	2	1	4	2	40.6	40.6	40.6	36.375	323	323	0	76.066	By MS/MS	By matching	By MS/MS	By MS/MS	8.4	3.4	14.6	7.4	130538000	11025000	986380	48626000	1689400	17293000	6081000	49819000	9195600	0
P12814;P12814-3;P12814-2;P12814-4;P35609-2;Q08043	P12814;P12814-3;P12814-2;P12814-4	45;44;42;40;12;8	45;44;42;40;12;8	26;25;23;21;0;0	Alpha-actinin-1	ACTN1	P12814 sp|P12814|ACTN1_HUMAN Alpha-actinin-1 OS=Homo sapiens GN=ACTN1 PE=1 SV=2;P12814-3 sp|P12814-3|ACTN1_HUMAN Isoform 3 of Alpha-actinin-1 OS=Homo sapiens GN=ACTN1;P12814-2 sp|P12814-2|ACTN1_HUMAN Isoform 2 of Alpha-actinin-1 OS=Homo sapiens GN=ACTN1;P1	6	45	45	26	8	5	15	9	8	5	15	9	2	3	5	4	64.3	64.3	41.7	103.06	892	892;914;887;930;894;901	0	323.31	By MS/MS	By MS/MS	By MS/MS	By MS/MS	11.1	7.1	21.7	13	708453000	29140000	26789000	168020000	23024000	47311000	30605000	93118000	31865000	5
P12821-2;P12821;P12821-4;P12821-3	P12821-2;P12821;P12821-4;P12821-3	21;21;11;11	21;21;11;11	21;21;11;11	Angiotensin-converting enzyme;Angiotensin-converting enzyme, soluble form	ACE	P12821-2 sp|P12821-2|ACE_HUMAN Isoform Somatic-2 of Angiotensin-converting enzyme OS=Homo sapiens GN=ACE;P12821 sp|P12821|ACE_HUMAN Angiotensin-converting enzyme OS=Homo sapiens GN=ACE PE=1 SV=1;P12821-4 sp|P12821-4|ACE_HUMAN Isoform 4 of Angiotensin-conve	4	21	21	21	10	7	16	13	10	7	16	13	10	7	16	13	24.5	24.5	24.5	131.66	1145	1145;1306;691;732	0	323.31	By MS/MS	By MS/MS	By MS/MS	By MS/MS	12.8	7.5	19.7	14.1	1101290000	103020000	99413000	643050000	73794000	154840000	177970000	199870000	125650000	7
P12830;P12830-2;P22223-2;P22223	P12830;P12830-2	15;12;1;1	15;12;1;1	15;12;1;1	Cadherin-1;E-Cad/CTF1;E-Cad/CTF2;E-Cad/CTF3	CDH1	P12830 sp|P12830|CADH1_HUMAN Cadherin-1 OS=Homo sapiens GN=CDH1 PE=1 SV=3;P12830-2 sp|P12830-2|CADH1_HUMAN Isoform 2 of Cadherin-1 OS=Homo sapiens GN=CDH1	4	15	15	15	5	11	14	8	5	11	14	8	5	11	14	8	24.3	24.3	24.3	97.455	882	882;821;784;829	0	274.73	By MS/MS	By MS/MS	By MS/MS	By MS/MS	7.3	15.4	23.1	11.1	795304000	30629000	193750000	506630000	35544000	58423000	195030000	223110000	57709000	7
P12955;P12955-2;P12955-3	P12955;P12955-2;P12955-3	21;18;17	21;18;17	21;18;17	Xaa-Pro dipeptidase	PEPD	P12955 sp|P12955|PEPD_HUMAN Xaa-Pro dipeptidase OS=Homo sapiens GN=PEPD PE=1 SV=3;P12955-2 sp|P12955-2|PEPD_HUMAN Isoform 2 of Xaa-Pro dipeptidase OS=Homo sapiens GN=PEPD;P12955-3 sp|P12955-3|PEPD_HUMAN Isoform 3 of Xaa-Pro dipeptidase OS=Homo sapiens GN=P	3	21	21	21	15	13	16	17	15	13	16	17	15	13	16	17	52.5	52.5	52.5	54.548	493	493;452;429	0	323.31	By MS/MS	By MS/MS	By MS/MS	By MS/MS	32.9	30	40.6	47.1	4139380000	493180000	729670000	1644500000	531920000	699280000	1063500000	929350000	641250000	16
P13473-2;P13473;P13473-3	P13473-2;P13473;P13473-3	5;5;5	5;5;5	5;5;5	Lysosome-associated membrane glycoprotein 2	LAMP2	P13473-2 sp|P13473-2|LAMP2_HUMAN Isoform LAMP-2B of Lysosome-associated membrane glycoprotein 2 OS=Homo sapiens GN=LAMP2;P13473 sp|P13473|LAMP2_HUMAN Lysosome-associated membrane glycoprotein 2 OS=Homo sapiens GN=LAMP2 PE=1 SV=2;P13473-3 sp|P13473-3|LAMP2_	3	5	5	5	2	1	4	3	2	1	4	3	2	1	4	3	13.7	13.7	13.7	44.955	410	410;410;411	0.0011287	9.7246	By MS/MS	By MS/MS	By MS/MS	By MS/MS	5.1	2.2	9.3	7.3	271219000	25977000	62561000	91130000	26154000	50597000	85755000	43373000	41979000	1
P13489	P13489	17	17	17	Ribonuclease inhibitor	RNH1	P13489 sp|P13489|RINI_HUMAN Ribonuclease inhibitor OS=Homo sapiens GN=RNH1 PE=1 SV=2	1	17	17	17	11	9	16	14	11	9	16	14	11	9	16	14	59.4	59.4	59.4	49.973	461	461	0	323.31	By MS/MS	By MS/MS	By MS/MS	By MS/MS	35.6	30.4	53.4	46.9	708064000	94644000	149710000	336060000	108830000	171860000	178020000	164390000	166640000	6
P13497;P13497-4;P13497-5;P13497-2;P13497-6;P13497-3	P13497;P13497-4;P13497-5;P13497-2;P13497-6	7;5;5;5;5;2	7;5;5;5;5;2	7;5;5;5;5;2	Bone morphogenetic protein 1	BMP1	P13497 sp|P13497|BMP1_HUMAN Bone morphogenetic protein 1 OS=Homo sapiens GN=BMP1 PE=1 SV=2;P13497-4 sp|P13497-4|BMP1_HUMAN Isoform BMP1-5 of Bone morphogenetic protein 1 OS=Homo sapiens GN=BMP1;P13497-5 sp|P13497-5|BMP1_HUMAN Isoform BMP1-6 of Bone morphog	6	7	7	7	0	0	6	0	0	0	6	0	0	0	6	0	8.8	8.8	8.8	111.25	986	986;622;717;730;823;302	0	21.69			By MS/MS		0	0	7.7	0	24465000	0	0	10203000	0	0	0	0	0	0
P13591-4;P13591-1;P13591-3;P13591-6	P13591-4;P13591-1;P13591-3;P13591-6	27;27;26;15	27;27;26;15	1;1;1;0			P13591-4 sp|P13591-4|NCAM1_HUMAN Isoform 4 of Neural cell adhesion molecule 1 OS=Homo sapiens GN=NCAM1;P13591-1 sp|P13591-1|NCAM1_HUMAN Isoform 2 of Neural cell adhesion molecule 1 OS=Homo sapiens GN=NCAM1;P13591-3 sp|P13591-3|NCAM1_HUMAN Isoform 3 of Neur	4	27	27	1	18	17	21	18	18	17	21	18	1	1	1	0	47.7	47.7	1.2	80.311	726	726;848;761;364	0	323.31	By MS/MS	By MS/MS	By MS/MS	By MS/MS	31.4	30.9	40.6	40.1	6558690000	1096000000	1352700000	2318700000	567590000	1430700000	1458800000	992640000	1109400000	17
P13598	P13598	5	5	5	Intercellular adhesion molecule 2	ICAM2	P13598 sp|P13598|ICAM2_HUMAN Intercellular adhesion molecule 2 OS=Homo sapiens GN=ICAM2 PE=1 SV=2	1	5	5	5	4	5	5	5	4	5	5	5	4	5	5	5	20.7	20.7	20.7	30.654	275	275	0	104.94	By MS/MS	By MS/MS	By MS/MS	By MS/MS	14.9	20.7	20.7	20.7	1906280000	222410000	569710000	725740000	247830000	343630000	481400000	347880000	303090000	6
P13611-2;P13611-5;P13611;P13611-4;P13611-3	P13611-2;P13611-5;P13611;P13611-4;P13611-3	5;5;5;4;4	5;5;5;4;4	5;5;5;4;4	Versican core protein	VCAN	P13611-2 sp|P13611-2|CSPG2_HUMAN Isoform V1 of Versican core protein OS=Homo sapiens GN=VCAN;P13611-5 sp|P13611-5|CSPG2_HUMAN Isoform Vint of Versican core protein OS=Homo sapiens GN=VCAN;P13611 sp|P13611|CSPG2_HUMAN Versican core protein OS=Homo sapiens G	5	5	5	5	2	2	2	1	2	2	2	1	2	2	2	1	2.8	2.8	2.8	265.05	2409	2409;3370;3396;655;1642	0.0011261	9.5336	By MS/MS	By MS/MS	By MS/MS	By MS/MS	1.2	1.2	1.2	0.8	39498800	10287000	10094000	15772000	3345800	14827000	7639600	6469300	8069100	1
P13639	P13639	6	6	6	Elongation factor 2	EEF2	P13639 sp|P13639|EF2_HUMAN Elongation factor 2 OS=Homo sapiens GN=EEF2 PE=1 SV=4	1	6	6	6	0	2	1	0	0	2	1	0	0	2	1	0	8.5	8.5	8.5	95.337	858	858	0.0010627	7.4518		By matching	By MS/MS		0	2.6	1	0	5869900	0	4215300	1654600	0	0	7433400	0	0	0
P13645;Q7Z3Y7;Q7Z3Z0;Q7Z3Y8;Q2M2I5;O76013-2;P05783;Q14532;O76014;Q92764;O76013;Q7Z3Y9	P13645	35;3;2;2;2;1;1;1;1;1;1;1	35;3;2;2;2;1;1;1;1;1;1;1	29;1;1;1;0;0;0;0;0;0;0;0	Keratin, type I cytoskeletal 10	KRT10	P13645 sp|P13645|K1C10_HUMAN Keratin, type I cytoskeletal 10 OS=Homo sapiens GN=KRT10 PE=1 SV=6	12	35	35	29	24	27	27	28	24	27	27	28	19	22	21	23	63.7	63.7	57.5	58.826	584	584;464;450;459;525;417;430;448;449;455;467;468	0	323.31	By MS/MS	By MS/MS	By MS/MS	By MS/MS	42.3	44.2	46.2	48.1	25753900000	1725400000	6565700000	3071200000	12312000000	2787000000	7393800000	1548500000	17576000000	41
P13646-3;P13646;P13646-2;Q14525;Q15323	P13646-3;P13646;P13646-2	9;9;7;2;2	3;3;3;1;1	0;0;0;0;0	Keratin, type I cytoskeletal 13	KRT13	P13646-3 sp|P13646-3|K1C13_HUMAN Isoform 3 of Keratin, type I cytoskeletal 13 OS=Homo sapiens GN=KRT13;P13646 sp|P13646|K1C13_HUMAN Keratin, type I cytoskeletal 13 OS=Homo sapiens GN=KRT13 PE=1 SV=4;P13646-2 sp|P13646-2|K1C13_HUMAN Isoform 2 of Keratin, ty	5	9	3	0	7	6	4	5	2	1	0	0	0	0	0	0	18.1	8.1	0	45.867	420	420;458;355;404;416	0.0099728	3.1315	By MS/MS	By matching	By matching	By matching	11.9	10	7.4	10	8049800	6986500	1063300	0	0	10283000	2454200	0	0	0
P13647	P13647	34	26	19	Keratin, type II cytoskeletal 5	KRT5	P13647 sp|P13647|K2C5_HUMAN Keratin, type II cytoskeletal 5 OS=Homo sapiens GN=KRT5 PE=1 SV=3	1	34	26	19	17	21	13	24	11	15	8	17	7	11	6	12	44.4	35.9	26.9	62.378	590	590	0	137.04	By MS/MS	By MS/MS	By MS/MS	By MS/MS	23.6	27.6	18.5	32.4	15648700000	5694100000	235630000	106690000	9598200000	1369700000	2028400000	563790000	9526800000	10
P13667	P13667	6	6	6	Protein disulfide-isomerase A4	PDIA4	P13667 sp|P13667|PDIA4_HUMAN Protein disulfide-isomerase A4 OS=Homo sapiens GN=PDIA4 PE=1 SV=2	1	6	6	6	2	3	3	4	2	3	3	4	2	3	3	4	11.2	11.2	11.2	72.932	645	645	0.0011494	10.294	By MS/MS	By MS/MS	By MS/MS	By MS/MS	5.3	7	7	9.5	52112800	3685800	20602000	16855000	10970000	19584000	16581000	8588300	7359700	2
P13671	P13671	41	41	41	Complement component C6	C6	P13671 sp|P13671|CO6_HUMAN Complement component C6 OS=Homo sapiens GN=C6 PE=1 SV=3	1	41	41	41	34	32	36	37	34	32	36	37	34	32	36	37	51.9	51.9	51.9	104.79	934	934	0	323.31	By MS/MS	By MS/MS	By MS/MS	By MS/MS	44.8	45.6	47.3	51	218000000000	31126000000	40509000000	70987000000	39421000000	45799000000	49018000000	42686000000	49675000000	109
P13688-2;P13688-8;P13688-10;P13688;P13688-3;P13688-4;P13688-11;P13688-9;P13688-6;P13688-5;P13688-7;P31997	P13688-2;P13688-8;P13688-10;P13688;P13688-3;P13688-4;P13688-11;P13688-9;P13688-6;P13688-5	3;3;3;3;2;2;2;2;2;2;1;1	2;2;2;2;1;1;1;1;1;1;1;0	2;2;2;2;1;1;1;1;1;1;1;0	Carcinoembryonic antigen-related cell adhesion molecule 1	CEACAM1	P13688-2 sp|P13688-2|CEAM1_HUMAN Isoform 2 of Carcinoembryonic antigen-related cell adhesion molecule 1 OS=Homo sapiens GN=CEACAM1;P13688-8 sp|P13688-8|CEAM1_HUMAN Isoform 8 of Carcinoembryonic antigen-related cell adhesion molecule 1 OS=Homo sapiens GN=CE	12	3	2	2	2	1	2	3	2	0	1	2	2	0	1	2	11.3	9.1	9.1	45.95	417	417;464;468;526;321;351;368;399;430;461;252;349	0	13.071	By MS/MS	By matching	By MS/MS	By MS/MS	9.1	2.2	6.2	11.3	27707100	6864300	0	12047000	8795800	7441400	0	10583000	8899600	0
P13693;P13693-2;Q56UQ5	P13693;P13693-2;Q56UQ5	2;1;1	2;1;1	2;1;1	Translationally-controlled tumor protein;TPT1-like protein	TPT1	P13693 sp|P13693|TCTP_HUMAN Translationally-controlled tumor protein OS=Homo sapiens GN=TPT1 PE=1 SV=1;P13693-2 sp|P13693-2|TCTP_HUMAN Isoform 2 of Translationally-controlled tumor protein OS=Homo sapiens GN=TPT1;Q56UQ5 sp|Q56UQ5|TPT1L_HUMAN TPT1-like prot	3	2	2	2	1	1	1	1	1	1	1	1	1	1	1	1	12.2	12.2	12.2	19.595	172	172;138;140	0.00098717	5.0435	By matching	By matching	By matching	By matching	4.1	4.1	4.1	4.1	6663030	753440	2124300	2974000	811290	991970	2062100	1427600	1040500	0
P13716;P13716-2	P13716;P13716-2	13;12	13;12	13;12	Delta-aminolevulinic acid dehydratase	ALAD	P13716 sp|P13716|HEM2_HUMAN Delta-aminolevulinic acid dehydratase OS=Homo sapiens GN=ALAD PE=1 SV=1;P13716-2 sp|P13716-2|HEM2_HUMAN Isoform 2 of Delta-aminolevulinic acid dehydratase OS=Homo sapiens GN=ALAD	2	13	13	13	9	8	11	10	9	8	11	10	9	8	11	10	45.8	45.8	45.8	36.294	330	330;359	0	142.27	By MS/MS	By MS/MS	By MS/MS	By MS/MS	35.5	32.1	38.5	38.5	891162000	136540000	198490000	412420000	132660000	156140000	212960000	220830000	172230000	6
P13727;P13727-2	P13727;P13727-2	7;6	7;6	7;6	Bone marrow proteoglycan;Eosinophil granule major basic protein	PRG2	P13727 sp|P13727|PRG2_HUMAN Bone marrow proteoglycan OS=Homo sapiens GN=PRG2 PE=1 SV=2;P13727-2 sp|P13727-2|PRG2_HUMAN Isoform 2 of Bone marrow proteoglycan OS=Homo sapiens GN=PRG2	2	7	7	7	7	6	6	5	7	6	6	5	7	6	6	5	36.9	36.9	36.9	25.205	222	222;211	0	247.33	By MS/MS	By MS/MS	By MS/MS	By MS/MS	36.9	28.8	32.4	29.7	811831000	114480000	147940000	391970000	70946000	105040000	108140000	161850000	101770000	2
P13796;P13796-2;Q14651	P13796	39;10;2	39;10;2	34;10;1	Plastin-2	LCP1	P13796 sp|P13796|PLSL_HUMAN Plastin-2 OS=Homo sapiens GN=LCP1 PE=1 SV=6	3	39	39	34	32	31	35	33	32	31	35	33	27	27	32	29	73.7	73.7	66.7	70.288	627	627;196;629	0	323.31	By MS/MS	By MS/MS	By MS/MS	By MS/MS	57.4	57.6	69.2	67.9	11757500000	1141200000	2019100000	4234400000	1369100000	1629000000	2221400000	1985100000	1757300000	39
P13797-3;P13797-2;P13797	P13797-3;P13797-2;P13797	7;7;7	2;2;2	2;2;2	Plastin-3	PLS3	P13797-3 sp|P13797-3|PLST_HUMAN Isoform 3 of Plastin-3 OS=Homo sapiens GN=PLS3;P13797-2 sp|P13797-2|PLST_HUMAN Isoform 2 of Plastin-3 OS=Homo sapiens GN=PLS3;P13797 sp|P13797|PLST_HUMAN Plastin-3 OS=Homo sapiens GN=PLS3 PE=1 SV=4	3	7	2	2	5	5	5	6	0	1	2	2	0	1	2	2	13.8	6.3	6.3	65.632	585	585;617;630	0.01	3.168	By matching	By matching	By MS/MS	By matching	7.5	9.2	11.6	13.7	8273500	0	1303100	5791000	1179400	0	1574000	2478400	2054400	0
P13798	P13798	9	9	9	Acylamino-acid-releasing enzyme	APEH	P13798 sp|P13798|ACPH_HUMAN Acylamino-acid-releasing enzyme OS=Homo sapiens GN=APEH PE=1 SV=4	1	9	9	9	7	7	7	4	7	7	7	4	7	7	7	4	14.5	14.5	14.5	81.224	732	732	0	61.329	By MS/MS	By MS/MS	By MS/MS	By MS/MS	12.2	12.2	11.9	5.7	629619000	286020000	96873000	118990000	16156000	137940000	105470000	78911000	58489000	7
P13987	P13987	4	4	4	CD59 glycoprotein	CD59	P13987 sp|P13987|CD59_HUMAN CD59 glycoprotein OS=Homo sapiens GN=CD59 PE=1 SV=1	1	4	4	4	3	3	4	2	3	3	4	2	3	3	4	2	25	25	25	14.177	128	128	0	17.742	By MS/MS	By MS/MS	By MS/MS	By MS/MS	18.8	18.8	25	18.8	468799000	65770000	64709000	163380000	133690000	72928000	131780000	76460000	78771000	5
P14136-3;P14136;P14136-2	P14136-3;P14136;P14136-2	4;4;4	4;4;4	4;4;4	Glial fibrillary acidic protein	GFAP	P14136-3 sp|P14136-3|GFAP_HUMAN Isoform 3 of Glial fibrillary acidic protein OS=Homo sapiens GN=GFAP;P14136 sp|P14136|GFAP_HUMAN Glial fibrillary acidic protein OS=Homo sapiens GN=GFAP PE=1 SV=1;P14136-2 sp|P14136-2|GFAP_HUMAN Isoform 2 of Glial fibrillary	3	4	4	4	1	1	1	1	1	1	1	1	1	1	1	1	9.5	9.5	9.5	49.507	431	431;432;438	0.0010493	6.8875	By matching	By matching	By matching	By matching	2.3	2.3	2.3	2.3	245965000	55506000	52262000	67352000	22710000	91644000	78121000	69611000	74669000	0
P14151;P14151-2	P14151;P14151-2	9;9	9;9	9;9	L-selectin	SELL	P14151 sp|P14151|LYAM1_HUMAN L-selectin OS=Homo sapiens GN=SELL PE=1 SV=2;P14151-2 sp|P14151-2|LYAM1_HUMAN Isoform 2 of L-selectin OS=Homo sapiens GN=SELL	2	9	9	9	6	7	7	9	6	7	7	9	6	7	7	9	20.4	20.4	20.4	42.187	372	372;385	0	323.31	By MS/MS	By MS/MS	By MS/MS	By MS/MS	14.8	16.9	16.9	20.4	7426090000	747290000	1856800000	2555600000	913900000	1408400000	1793300000	1303800000	1362000000	13
P14174	P14174	2	2	2	Macrophage migration inhibitory factor	MIF	P14174 sp|P14174|MIF_HUMAN Macrophage migration inhibitory factor OS=Homo sapiens GN=MIF PE=1 SV=4	1	2	2	2	0	1	1	1	0	1	1	1	0	1	1	1	17.4	17.4	17.4	12.476	115	115	0	18.395		By matching	By MS/MS	By MS/MS	0	7.8	9.6	7.8	74372000	0	31592000	0	24043000	0	42641000	0	28774000	0
P14207;P41439-2;P41439	P14207	4;1;1	4;1;1	4;1;1	Folate receptor beta	FOLR2	P14207 sp|P14207|FOLR2_HUMAN Folate receptor beta OS=Homo sapiens GN=FOLR2 PE=1 SV=4	3	4	4	4	1	0	2	0	1	0	2	0	1	0	2	0	20.4	20.4	20.4	29.279	255	255;104;243	0.0010787	7.8731	By MS/MS		By MS/MS		8.6	0	12.9	0	31294600	3145700	0	22762000	0	9691400	0	14347000	0	0
P14222	P14222	2	2	2	Perforin-1	PRF1	P14222 sp|P14222|PERF_HUMAN Perforin-1 OS=Homo sapiens GN=PRF1 PE=1 SV=1	1	2	2	2	0	1	0	0	0	1	0	0	0	1	0	0	5.4	5.4	5.4	61.377	555	555	0.0028037	3.7959		By MS/MS			0	1.4	0	0	8212100	0	8212100	0	0	0	11292000	0	0	1
P14314-2;P14314	P14314-2;P14314	11;11	11;11	11;11	Glucosidase 2 subunit beta	PRKCSH	P14314-2 sp|P14314-2|GLU2B_HUMAN Isoform 2 of Glucosidase 2 subunit beta OS=Homo sapiens GN=PRKCSH;P14314 sp|P14314|GLU2B_HUMAN Glucosidase 2 subunit beta OS=Homo sapiens GN=PRKCSH PE=1 SV=2	2	11	11	11	3	4	8	3	3	4	8	3	3	4	8	3	25.3	25.3	25.3	59.177	525	525;528	0	115.46	By MS/MS	By MS/MS	By MS/MS	By MS/MS	8.4	10.9	20	8.4	223983000	14475000	47822000	141210000	8285600	28073000	51257000	43837000	18017000	3
P14324-2;P14324	P14324-2;P14324	3;3	3;3	3;3	Farnesyl pyrophosphate synthase	FDPS	P14324-2 sp|P14324-2|FPPS_HUMAN Isoform 2 of Farnesyl pyrophosphate synthase OS=Homo sapiens GN=FDPS;P14324 sp|P14324|FPPS_HUMAN Farnesyl pyrophosphate synthase OS=Homo sapiens GN=FDPS PE=1 SV=4	2	3	3	3	1	1	1	2	1	1	1	2	1	1	1	2	11	11	11	40.532	353	353;419	0	14.883	By MS/MS	By matching	By MS/MS	By MS/MS	5.1	2.8	2.8	7.9	17871700	0	3010300	4338900	9391600	0	6232600	3336200	9286900	0
P14384	P14384	2	2	2	Carboxypeptidase M	CPM	P14384 sp|P14384|CBPM_HUMAN Carboxypeptidase M OS=Homo sapiens GN=CPM PE=1 SV=2	1	2	2	2	1	1	1	0	1	1	1	0	1	1	1	0	10.6	10.6	10.6	50.513	443	443	0.00097656	4.7129	By MS/MS	By MS/MS	By MS/MS		4.3	4.3	4.3	0	13920500	1927000	3688000	4978400	0	2579200	3736400	3065600	0	1
P14543;P14543-2;Q14112-2;Q14112	P14543;P14543-2	37;35;1;1	37;35;1;1	37;35;1;1	Nidogen-1	NID1	P14543 sp|P14543|NID1_HUMAN Nidogen-1 OS=Homo sapiens GN=NID1 PE=1 SV=3;P14543-2 sp|P14543-2|NID1_HUMAN Isoform 2 of Nidogen-1 OS=Homo sapiens GN=NID1	4	37	37	37	24	22	30	26	24	22	30	26	24	22	30	26	38	38	38	136.38	1247	1247;1114;1274;1375	0	323.31	By MS/MS	By MS/MS	By MS/MS	By MS/MS	27.1	18.5	32.2	27.7	1896410000	209830000	386680000	752080000	230160000	270190000	484340000	317710000	310000000	22
P14550	P14550	4	4	4	Alcohol dehydrogenase [NADP(+)]	AKR1A1	P14550 sp|P14550|AK1A1_HUMAN Alcohol dehydrogenase [NADP(+)] OS=Homo sapiens GN=AKR1A1 PE=1 SV=3	1	4	4	4	0	1	2	3	0	1	2	3	0	1	2	3	19.4	19.4	19.4	36.573	325	325	0.0010893	8.304		By MS/MS	By MS/MS	By MS/MS	0	3.7	10.5	15.1	27687400	0	9770700	15109000	2807700	0	7945400	5371400	3173300	1
P14618;P14618-3	P14618;P14618-3	19;16	19;16	2;2	Pyruvate kinase PKM	PKM	P14618 sp|P14618|KPYM_HUMAN Pyruvate kinase PKM OS=Homo sapiens GN=PKM PE=1 SV=4;P14618-3 sp|P14618-3|KPYM_HUMAN Isoform 3 of Pyruvate kinase PKM OS=Homo sapiens GN=PKM	2	19	19	2	12	7	12	7	12	7	12	7	2	0	2	0	49.7	49.7	7.3	57.936	531	531;516	0	276.17	By MS/MS	By MS/MS	By MS/MS	By MS/MS	31.6	17.7	35.8	20.5	534476000	96984000	81358000	225560000	63931000	124570000	122200000	131860000	116130000	7
P14625;Q58FF3	P14625	32;3	32;3	30;3	Endoplasmin	HSP90B1	P14625 sp|P14625|ENPL_HUMAN Endoplasmin OS=Homo sapiens GN=HSP90B1 PE=1 SV=1	2	32	32	30	22	23	27	26	22	23	27	26	21	21	25	25	42.6	42.6	40.8	92.468	803	803;399	0	323.31	By MS/MS	By MS/MS	By MS/MS	By MS/MS	34.6	29.9	37.2	34.4	3002030000	278770000	621050000	1198200000	298420000	407720000	706240000	595490000	478910000	22
P14780	P14780	21	21	21	Matrix metalloproteinase-9;67 kDa matrix metalloproteinase-9;82 kDa matrix metalloproteinase-9	MMP9	P14780 sp|P14780|MMP9_HUMAN Matrix metalloproteinase-9 OS=Homo sapiens GN=MMP9 PE=1 SV=3	1	21	21	21	6	8	12	6	6	8	12	6	6	8	12	6	32.4	32.4	32.4	78.457	707	707	0	130.96	By MS/MS	By MS/MS	By MS/MS	By MS/MS	12.6	12.3	19.2	9.3	309001000	20881000	62372000	145680000	21362000	57410000	76416000	102490000	67057000	3
P14868;P14868-2	P14868;P14868-2	3;2	3;2	3;2	Aspartate--tRNA ligase, cytoplasmic	DARS	P14868 sp|P14868|SYDC_HUMAN Aspartate--tRNA ligase, cytoplasmic OS=Homo sapiens GN=DARS PE=1 SV=2;P14868-2 sp|P14868-2|SYDC_HUMAN Isoform 2 of Aspartate--tRNA ligase, cytoplasmic OS=Homo sapiens GN=DARS	2	3	3	3	0	0	1	1	0	0	1	1	0	0	1	1	11.2	11.2	11.2	57.136	501	501;401	0.0091158	3.2098			By MS/MS	By MS/MS	0	0	2.2	6.8	42381000	0	0	28266000	14115000	0	0	0	0	0
P14923	P14923	6	6	6	Junction plakoglobin	JUP	P14923 sp|P14923|PLAK_HUMAN Junction plakoglobin OS=Homo sapiens GN=JUP PE=1 SV=3	1	6	6	6	0	1	0	1	0	1	0	1	0	1	0	1	8.7	8.7	8.7	81.744	745	745	0	12.619		By matching		By matching	0	1.3	0	1.3	14589700	0	1816600	0	580130	0	4936500	0	3166200	0
P15085	P15085	4	4	4	Carboxypeptidase A1	CPA1	P15085 sp|P15085|CBPA1_HUMAN Carboxypeptidase A1 OS=Homo sapiens GN=CPA1 PE=1 SV=2	1	4	4	4	2	1	4	2	2	1	4	2	2	1	4	2	12.2	12.2	12.2	47.14	419	419	0	22.112	By MS/MS	By MS/MS	By MS/MS	By MS/MS	6	3.6	12.2	7.4	83311500	7183300	6372400	52854000	10487000	9343800	12348000	14329000	11243000	1
P15086	P15086	3	3	3	Carboxypeptidase B	CPB1	P15086 sp|P15086|CBPB1_HUMAN Carboxypeptidase B OS=Homo sapiens GN=CPB1 PE=1 SV=4	1	3	3	3	1	1	1	0	1	1	1	0	1	1	1	0	10.6	10.6	10.6	47.367	417	417	0.0010215	5.935	By MS/MS	By matching	By MS/MS		3.6	3.6	3.6	0	6224810	985710	2572100	2667000	0	2501500	4958800	2518800	0	0
P15090;P02689	P15090	4;1	4;1	4;1	Fatty acid-binding protein, adipocyte	FABP4	P15090 sp|P15090|FABP4_HUMAN Fatty acid-binding protein, adipocyte OS=Homo sapiens GN=FABP4 PE=1 SV=3	2	4	4	4	0	2	2	2	0	2	2	2	0	2	2	2	37.9	37.9	37.9	14.719	132	132;132	0	36.25		By MS/MS	By MS/MS	By MS/MS	0	15.2	25	25	119281000	0	65158000	39466000	6912300	0	82276000	26567000	13017000	2
P15144	P15144	43	43	43	Aminopeptidase N	ANPEP	P15144 sp|P15144|AMPN_HUMAN Aminopeptidase N OS=Homo sapiens GN=ANPEP PE=1 SV=4	1	43	43	43	33	30	38	32	33	30	38	32	33	30	38	32	46.8	46.8	46.8	109.54	967	967	0	323.31	By MS/MS	By MS/MS	By MS/MS	By MS/MS	34.5	35.7	46.2	36.2	6984830000	721640000	1350900000	3246300000	862750000	1016500000	1272500000	1568800000	1257500000	27
P15151-3;P15151-2;P15151-4;P15151	P15151-3;P15151-2;P15151-4;P15151	6;6;6;6	6;6;6;6	6;6;6;6	Poliovirus receptor	PVR	P15151-3 sp|P15151-3|PVR_HUMAN Isoform Gamma of Poliovirus receptor OS=Homo sapiens GN=PVR;P15151-2 sp|P15151-2|PVR_HUMAN Isoform Beta of Poliovirus receptor OS=Homo sapiens GN=PVR;P15151-4 sp|P15151-4|PVR_HUMAN Isoform Delta of Poliovirus receptor OS=Homo	4	6	6	6	5	5	5	5	5	5	5	5	5	5	5	5	17.6	17.6	17.6	39.304	364	364;372;392;417	0	323.31	By MS/MS	By MS/MS	By MS/MS	By MS/MS	17.6	17.6	17.6	17.6	3484150000	374040000	475870000	1022900000	516640000	651330000	567360000	623510000	852620000	8
P15153;P60763	P15153;P60763	2;1	2;1	1;0	Ras-related C3 botulinum toxin substrate 2;Ras-related C3 botulinum toxin substrate 3	RAC2;RAC3	P15153 sp|P15153|RAC2_HUMAN Ras-related C3 botulinum toxin substrate 2 OS=Homo sapiens GN=RAC2 PE=1 SV=1;P60763 sp|P60763|RAC3_HUMAN Ras-related C3 botulinum toxin substrate 3 OS=Homo sapiens GN=RAC3 PE=1 SV=1	2	2	2	1	0	0	1	0	0	0	1	0	0	0	1	0	12.5	12.5	7.3	21.429	192	192;192	0.0028064	3.8218			By MS/MS		0	0	7.3	0	8612300	0	0	2340500	0	0	0	1704200	0	0
P15169	P15169	16	16	16	Carboxypeptidase N catalytic chain	CPN1	P15169 sp|P15169|CBPN_HUMAN Carboxypeptidase N catalytic chain OS=Homo sapiens GN=CPN1 PE=1 SV=1	1	16	16	16	15	13	15	15	15	13	15	15	15	13	15	15	43	43	43	52.286	458	458	0	323.31	By MS/MS	By MS/MS	By MS/MS	By MS/MS	43	35.2	43	43	50670900000	7563300000	8780600000	19385000000	7040600000	9882800000	7938200000	10606000000	9520800000	43
P15291-2;P15291	P15291-2;P15291	5;5	5;5	5;5	Beta-1,4-galactosyltransferase 1;Lactose synthase A protein;N-acetyllactosamine synthase;Beta-N-acetylglucosaminylglycopeptide beta-1,4-galactosyltransferase;Beta-N-acetylglucosaminyl-glycolipid beta-1,4-galactosyltransferase;Processed beta-1,4-galactosyltransferase 1	B4GALT1	P15291-2 sp|P15291-2|B4GT1_HUMAN Isoform Short of Beta-1,4-galactosyltransferase 1 OS=Homo sapiens GN=B4GALT1;P15291 sp|P15291|B4GT1_HUMAN Beta-1,4-galactosyltransferase 1 OS=Homo sapiens GN=B4GALT1 PE=1 SV=5	2	5	5	5	0	0	2	3	0	0	2	3	0	0	2	3	24.2	24.2	24.2	42.537	385	385;398	0	40.839			By MS/MS	By MS/MS	0	0	8.6	17.9	51945000	0	0	11855000	13138000	0	0	11660000	9446400	0
P15374	P15374	3	3	3	Ubiquitin carboxyl-terminal hydrolase isozyme L3	UCHL3	P15374 sp|P15374|UCHL3_HUMAN Ubiquitin carboxyl-terminal hydrolase isozyme L3 OS=Homo sapiens GN=UCHL3 PE=1 SV=1	1	3	3	3	1	1	1	2	1	1	1	2	1	1	1	2	21.7	21.7	21.7	26.182	230	230	0.001003	5.4118	By MS/MS	By MS/MS	By MS/MS	By MS/MS	8.7	8.7	8.7	14.8	39435400	3387400	3834000	21850000	10364000	6417600	7965700	7340000	7706200	1
P15814	P15814	3	3	3	Immunoglobulin lambda-like polypeptide 1	IGLL1	P15814 sp|P15814|IGLL1_HUMAN Immunoglobulin lambda-like polypeptide 1 OS=Homo sapiens GN=IGLL1 PE=1 SV=1	1	3	3	3	1	1	2	1	1	1	2	1	1	1	2	1	23	23	23	22.963	213	213	0	45.209	By matching	By matching	By MS/MS	By MS/MS	7	7	14.1	7	301738000	4772700	6844400	15551000	0	14217000	15950000	19431000	0	0
P15924;P15924-2;P15924-3	P15924;P15924-2;P15924-3	13;10;10	13;10;10	13;10;10	Desmoplakin	DSP	P15924 sp|P15924|DESP_HUMAN Desmoplakin OS=Homo sapiens GN=DSP PE=1 SV=3;P15924-2 sp|P15924-2|DESP_HUMAN Isoform DPII of Desmoplakin OS=Homo sapiens GN=DSP;P15924-3 sp|P15924-3|DESP_HUMAN Isoform DSPIa of Desmoplakin OS=Homo sapiens GN=DSP	3	13	13	13	1	2	0	2	1	2	0	2	1	2	0	2	5.5	5.5	5.5	331.77	2871	2871;2272;2428	0	25.999	By matching	By matching		By MS/MS	0.3	0.9	0	0.9	7384560	767860	3069800	0	3546900	2353400	2368500	0	8306000	0
P16035	P16035	9	9	9	Metalloproteinase inhibitor 2	TIMP2	P16035 sp|P16035|TIMP2_HUMAN Metalloproteinase inhibitor 2 OS=Homo sapiens GN=TIMP2 PE=1 SV=2	1	9	9	9	7	7	7	8	7	7	7	8	7	7	7	8	39.1	39.1	39.1	24.399	220	220	0	305.23	By MS/MS	By MS/MS	By MS/MS	By MS/MS	19.5	19.5	25.9	30	572946000	66216000	103560000	271610000	59804000	71928000	93214000	101050000	67404000	5
P16070-15;P16070-18;P16070-12;P16070-14;P16070-13;P16070-11;P16070-10;P16070-16;P16070-8;P16070-9;P16070-17;P16070-6;P16070-4;P16070-3;P16070-7;P16070-5;P16070;P16070-19	P16070-15;P16070-18;P16070-12;P16070-14;P16070-13;P16070-11;P16070-10;P16070-16;P16070-8;P16070-9;P16070-17;P16070-6;P16070-4;P16070-3;P16070-7;P16070-5;P16070	4;4;4;4;4;4;4;4;4;4;4;4;4;4;4;4;4;1	4;4;4;4;4;4;4;4;4;4;4;4;4;4;4;4;4;1	4;4;4;4;4;4;4;4;4;4;4;4;4;4;4;4;4;1	CD44 antigen	CD44	P16070-15 sp|P16070-15|CD44_HUMAN Isoform 15 of CD44 antigen OS=Homo sapiens GN=CD44;P16070-18 sp|P16070-18|CD44_HUMAN Isoform 18 of CD44 antigen OS=Homo sapiens GN=CD44;P16070-12 sp|P16070-12|CD44_HUMAN Isoform 12 of CD44 antigen OS=Homo sapiens GN=CD44;P	18	4	4	4	3	3	4	3	3	3	4	3	3	3	4	3	18.7	18.7	18.7	32.074	294	294;340;361;396;425;429;493;668;674;675;691;699;699;711;713;734;742;139	0	158.2	By MS/MS	By MS/MS	By MS/MS	By MS/MS	10.5	15.6	18.7	10.5	2850070000	379220000	638270000	904510000	385660000	606170000	777820000	482740000	547430000	3
P16109	P16109	11	11	11	P-selectin	SELP	P16109 sp|P16109|LYAM3_HUMAN P-selectin OS=Homo sapiens GN=SELP PE=1 SV=3	1	11	11	11	5	7	9	8	5	7	9	8	5	7	9	8	18.7	18.7	18.7	90.833	830	830	0	155.13	By MS/MS	By MS/MS	By MS/MS	By MS/MS	8	10.4	13.7	14.1	306592000	24271000	45725000	125420000	42627000	40580000	58613000	64310000	46552000	4
P16112-3;P16112-2;P16112	P16112-3;P16112-2;P16112	3;3;3	3;3;3	3;3;3	Aggrecan core protein;Aggrecan core protein 2	ACAN	P16112-3 sp|P16112-3|PGCA_HUMAN Isoform 3 of Aggrecan core protein OS=Homo sapiens GN=ACAN;P16112-2 sp|P16112-2|PGCA_HUMAN Isoform 2 of Aggrecan core protein OS=Homo sapiens GN=ACAN;P16112 sp|P16112|PGCA_HUMAN Aggrecan core protein OS=Homo sapiens GN=ACAN	3	3	3	3	1	1	2	2	1	1	2	2	1	1	2	2	1.9	1.9	1.9	239.23	2316	2316;2377;2415	0	13.787	By MS/MS	By matching	By MS/MS	By MS/MS	0.6	0.6	1	1.4	39403900	4047100	3868200	22817000	8671600	7578300	5454700	6246600	11216000	0
P16152;P16152-2;O75828	P16152	5;2;1	5;2;1	5;2;1	Carbonyl reductase [NADPH] 1	CBR1	P16152 sp|P16152|CBR1_HUMAN Carbonyl reductase [NADPH] 1 OS=Homo sapiens GN=CBR1 PE=1 SV=3	3	5	5	5	1	0	2	1	1	0	2	1	1	0	2	1	31	31	31	30.375	277	277;173;277	0.0011236	9.4509	By MS/MS		By MS/MS	By MS/MS	4.7	0	10.8	4.7	14785600	2426900	0	9811700	2547000	0	0	0	0	0
P16157-10;P16157-8;P16157-5;P16157-16;P16157-3;P16157;P16157-21;P16157-12;P16157-14;P16157-11;P16157-9;P16157-6;P16157-7;P16157-4;P16157-13;P16157-15;P16157-2	P16157-10;P16157-8;P16157-5;P16157-16;P16157-3;P16157;P16157-21;P16157-12;P16157-14;P16157-11;P16157-9;P16157-6;P16157-7;P16157-4;P16157-13;P16157-15;P16157-2	4;4;4;4;4;4;4;4;4;3;3;3;3;3;3;3;2	4;4;4;4;4;4;4;4;4;3;3;3;3;3;3;3;2	4;4;4;4;4;4;4;4;4;3;3;3;3;3;3;3;2	Ankyrin-1	ANK1	P16157-10 sp|P16157-10|ANK1_HUMAN Isoform Er9 of Ankyrin-1 OS=Homo sapiens GN=ANK1;P16157-8 sp|P16157-8|ANK1_HUMAN Isoform Er7 of Ankyrin-1 OS=Homo sapiens GN=ANK1;P16157-5 sp|P16157-5|ANK1_HUMAN Isoform Er3 of Ankyrin-1 OS=Homo sapiens GN=ANK1;P16157-16 s	17	4	4	4	1	0	1	1	1	0	1	1	1	0	1	1	2.8	2.8	2.8	197.75	1806	1806;1834;1856;1858;1880;1881;1897;1905;1983;1644;1672;1694;1718;1719;1743;1821;1519	0.001046	6.8187	By matching		By matching	By matching	0.7	0	0.7	0.7	25869200	780920	0	2215400	2338900	1936300	0	2332700	3151700	0
P16233	P16233	3	3	3	Pancreatic triacylglycerol lipase	PNLIP	P16233 sp|P16233|LIPP_HUMAN Pancreatic triacylglycerol lipase OS=Homo sapiens GN=PNLIP PE=1 SV=1	1	3	3	3	1	0	1	0	1	0	1	0	1	0	1	0	9.9	9.9	9.9	51.156	465	465	0.002849	4.1782	By matching		By MS/MS		2.4	0	2.4	0	4802100	1457700	0	0	0	4489500	0	0	0	0
P16284-5;P16284-3;P16284-4;P16284-2;P16284-6;P16284	P16284-5;P16284-3;P16284-4;P16284-2;P16284-6;P16284	6;6;6;6;6;6	6;6;6;6;6;6	6;6;6;6;6;6	Platelet endothelial cell adhesion molecule	PECAM1	P16284-5 sp|P16284-5|PECA1_HUMAN Isoform Delta14-15 of Platelet endothelial cell adhesion molecule OS=Homo sapiens GN=PECAM1;P16284-3 sp|P16284-3|PECA1_HUMAN Isoform Delta13 of Platelet endothelial cell adhesion molecule OS=Homo sapiens GN=PECAM1;P16284-4	6	6	6	6	0	2	5	3	0	2	5	3	0	2	5	3	11.9	11.9	11.9	79.26	708	708;717;719;720;727;738	0	62.801		By MS/MS	By MS/MS	By MS/MS	0	3.8	9.9	5.8	63276400	0	6208400	45170000	10539000	0	13854000	26507000	16591000	1
P16581	P16581	5	5	5	E-selectin	SELE	P16581 sp|P16581|LYAM2_HUMAN E-selectin OS=Homo sapiens GN=SELE PE=1 SV=1	1	5	5	5	2	0	3	1	2	0	3	1	2	0	3	1	12.1	12.1	12.1	66.655	610	610	0	99.648	By MS/MS		By MS/MS	By MS/MS	5.7	0	8	3.3	39314200	6994100	0	29486000	2834100	5118800	0	17631000	9318500	0
P16930;P16930-2	P16930;P16930-2	16;12	16;12	16;12	Fumarylacetoacetase	FAH	P16930 sp|P16930|FAAA_HUMAN Fumarylacetoacetase OS=Homo sapiens GN=FAH PE=1 SV=2;P16930-2 sp|P16930-2|FAAA_HUMAN Isoform 2 of Fumarylacetoacetase OS=Homo sapiens GN=FAH	2	16	16	16	10	7	11	10	10	7	11	10	10	7	11	10	60.9	60.9	60.9	46.374	419	419;349	0	159.63	By MS/MS	By MS/MS	By MS/MS	By MS/MS	33.4	18.1	37.7	34.8	895200000	103690000	174930000	357520000	114960000	154020000	204700000	189270000	157600000	5
P17050	P17050	3	3	3	Alpha-N-acetylgalactosaminidase	NAGA	P17050 sp|P17050|NAGAB_HUMAN Alpha-N-acetylgalactosaminidase OS=Homo sapiens GN=NAGA PE=1 SV=2	1	3	3	3	0	1	1	1	0	1	1	1	0	1	1	1	8.3	8.3	8.3	46.564	411	411	0.0010764	7.8568		By MS/MS	By MS/MS	By MS/MS	0	2.7	2.7	2.7	21958400	0	0	0	1899400	0	0	0	5386400	1
P17066;P48741	P17066;P48741	7;5	2;2	2;2	Heat shock 70 kDa protein 6;Putative heat shock 70 kDa protein 7	HSPA6;HSPA7	P17066 sp|P17066|HSP76_HUMAN Heat shock 70 kDa protein 6 OS=Homo sapiens GN=HSPA6 PE=1 SV=2;P48741 sp|P48741|HSP77_HUMAN Putative heat shock 70 kDa protein 7 OS=Homo sapiens GN=HSPA7 PE=5 SV=2	2	7	2	2	4	5	3	4	1	1	1	1	1	1	1	1	13.5	3.3	3.3	71.027	643	643;367	0.0010163	5.779	By MS/MS	By MS/MS	By MS/MS	By MS/MS	7.6	10.1	6.2	7.6	413564000	64066000	114010000	119930000	41721000	104460000	145740000	67275000	96346000	2
P17174;P17174-2	P17174;P17174-2	14;13	14;13	14;13	Aspartate aminotransferase, cytoplasmic	GOT1	P17174 sp|P17174|AATC_HUMAN Aspartate aminotransferase, cytoplasmic OS=Homo sapiens GN=GOT1 PE=1 SV=3;P17174-2 sp|P17174-2|AATC_HUMAN Isoform 2 of Aspartate aminotransferase, cytoplasmic OS=Homo sapiens GN=GOT1	2	14	14	14	8	8	11	11	8	8	11	11	8	8	11	11	44.8	44.8	44.8	46.247	413	413;392	0	243.45	By MS/MS	By MS/MS	By MS/MS	By MS/MS	24.5	21.3	35.4	37.3	726772000	119590000	104140000	229200000	222660000	151940000	159640000	139560000	115420000	7
P17301	P17301	15	15	15	Integrin alpha-2	ITGA2	P17301 sp|P17301|ITA2_HUMAN Integrin alpha-2 OS=Homo sapiens GN=ITGA2 PE=1 SV=1	1	15	15	15	6	9	8	8	6	9	8	8	6	9	8	8	17	17	17	129.29	1181	1181	0	71.795	By MS/MS	By MS/MS	By MS/MS	By MS/MS	6	9.2	9.1	9.2	315632000	22582000	69369000	66811000	33370000	41765000	76987000	44003000	51423000	5
P17813-2;P17813	P17813-2;P17813	7;7	7;7	7;7	Endoglin	ENG	P17813-2 sp|P17813-2|EGLN_HUMAN Isoform Short of Endoglin OS=Homo sapiens GN=ENG;P17813 sp|P17813|EGLN_HUMAN Endoglin OS=Homo sapiens GN=ENG PE=1 SV=2	2	7	7	7	5	5	7	5	5	5	7	5	5	5	7	5	13.4	13.4	13.4	67.541	625	625;658	0	155.09	By MS/MS	By MS/MS	By MS/MS	By MS/MS	10.1	9.6	13.4	12.3	529384000	76531000	96210000	227540000	52882000	112130000	73029000	104750000	112700000	6
P17900	P17900	4	4	4	Ganglioside GM2 activator;Ganglioside GM2 activator isoform short	GM2A	P17900 sp|P17900|SAP3_HUMAN Ganglioside GM2 activator OS=Homo sapiens GN=GM2A PE=1 SV=4	1	4	4	4	2	2	2	2	2	2	2	2	2	2	2	2	33.2	33.2	33.2	20.838	193	193	0	46.429	By MS/MS	By MS/MS	By MS/MS	By MS/MS	10.9	10.9	10.9	15.5	137332000	9909600	15573000	19043000	6681200	12851000	22387000	12234000	13797000	2
P17927;Q2VPA4-3;Q2VPA4;Q2VPA4-2	P17927;Q2VPA4-3;Q2VPA4	7;4;4;3	7;4;4;3	7;4;4;3	Complement receptor type 1;Complement component receptor 1-like protein	CR1;CR1L	P17927 sp|P17927|CR1_HUMAN Complement receptor type 1 OS=Homo sapiens GN=CR1 PE=1 SV=3;Q2VPA4-3 sp|Q2VPA4-3|CR1L_HUMAN Isoform 3 of Complement component receptor 1-like protein OS=Homo sapiens GN=CR1L;Q2VPA4 sp|Q2VPA4|CR1L_HUMAN Complement component recept	4	7	7	7	1	2	2	3	1	2	2	3	1	2	2	3	10.6	10.6	10.6	223.66	2039	2039;444;569;181	0	32.161	By matching	By matching	By MS/MS	By matching	1.2	2.9	2.4	3.6	40674000	1127000	7298200	25185000	5979700	3115000	5338700	25023000	6489900	0
P17931	P17931	6	6	6	Galectin-3	LGALS3	P17931 sp|P17931|LEG3_HUMAN Galectin-3 OS=Homo sapiens GN=LGALS3 PE=1 SV=5	1	6	6	6	2	1	2	3	2	1	2	3	2	1	2	3	25.2	25.2	25.2	26.152	250	250	0	27.087	By MS/MS	By matching	By MS/MS	By MS/MS	10	5.2	8.4	15.2	109757000	21195000	4900800	11758000	14012000	19163000	17630000	18336000	34501000	0
P17936;P17936-2	P17936;P17936-2	14;14	14;14	14;14	Insulin-like growth factor-binding protein 3	IGFBP3	P17936 sp|P17936|IBP3_HUMAN Insulin-like growth factor-binding protein 3 OS=Homo sapiens GN=IGFBP3 PE=1 SV=2;P17936-2 sp|P17936-2|IBP3_HUMAN Isoform 2 of Insulin-like growth factor-binding protein 3 OS=Homo sapiens GN=IGFBP3	2	14	14	14	13	12	13	14	13	12	13	14	13	12	13	14	51.5	51.5	51.5	31.674	291	291;297	0	323.31	By MS/MS	By MS/MS	By MS/MS	By MS/MS	51.5	51.5	51.5	51.5	23931300000	2377000000	3813000000	9764800000	3333000000	3620900000	3931000000	4615800000	6335500000	17
P18065	P18065	14	14	14	Insulin-like growth factor-binding protein 2	IGFBP2	P18065 sp|P18065|IBP2_HUMAN Insulin-like growth factor-binding protein 2 OS=Homo sapiens GN=IGFBP2 PE=1 SV=2	1	14	14	14	12	9	11	10	12	9	11	10	12	9	11	10	61.8	61.8	61.8	34.814	325	325	0	323.31	By MS/MS	By MS/MS	By MS/MS	By MS/MS	60.3	41.8	47.1	55.1	3778880000	488410000	769960000	1684800000	495950000	671270000	802360000	849860000	557310000	11
P18135	P18135	6	3	0	Ig kappa chain V-III region HAH		P18135 sp|P18135|KV312_HUMAN Ig kappa chain V-III region HAH OS=Homo sapiens PE=2 SV=1	1	6	3	0	6	4	6	5	3	2	3	2	0	0	0	0	51.2	26.4	0	14.073	129	129	0	108.24	By MS/MS	By MS/MS	By MS/MS	By MS/MS	51.2	36.4	51.2	41.9	1827590000	102980000	59411000	139620000	127480000	132070000	62732000	76680000	161690000	2
P18206-2;P18206	P18206-2;P18206	49;49	49;49	40;40	Vinculin	VCL	P18206-2 sp|P18206-2|VINC_HUMAN Isoform 1 of Vinculin OS=Homo sapiens GN=VCL;P18206 sp|P18206|VINC_HUMAN Vinculin OS=Homo sapiens GN=VCL PE=1 SV=4	2	49	49	40	28	27	35	31	28	27	35	31	23	24	27	26	52.5	52.5	43	116.72	1066	1066;1134	0	323.31	By MS/MS	By MS/MS	By MS/MS	By MS/MS	33.4	32.5	39.1	36.7	3362150000	252380000	468350000	1019300000	243720000	420290000	489580000	564590000	506510000	24
P18428	P18428	12	12	12	Lipopolysaccharide-binding protein	LBP	P18428 sp|P18428|LBP_HUMAN Lipopolysaccharide-binding protein OS=Homo sapiens GN=LBP PE=1 SV=3	1	12	12	12	10	11	12	9	10	11	12	9	10	11	12	9	32.2	32.2	32.2	53.383	481	481	0	323.31	By MS/MS	By MS/MS	By MS/MS	By MS/MS	22.5	29.9	32.2	25.8	21222400000	1356900000	1837800000	11391000000	1645600000	2105100000	2407300000	3753600000	2981800000	21
P18669;P15259;Q8N0Y7	P18669;P15259	9;5;3	9;5;3	9;5;3	Phosphoglycerate mutase 1;Phosphoglycerate mutase 2	PGAM1;PGAM2	P18669 sp|P18669|PGAM1_HUMAN Phosphoglycerate mutase 1 OS=Homo sapiens GN=PGAM1 PE=1 SV=2;P15259 sp|P15259|PGAM2_HUMAN Phosphoglycerate mutase 2 OS=Homo sapiens GN=PGAM2 PE=1 SV=3	3	9	9	9	7	5	7	8	7	5	7	8	7	5	7	8	44.1	44.1	44.1	28.804	254	254;253;254	0	110.49	By MS/MS	By MS/MS	By MS/MS	By MS/MS	28.7	29.9	33.1	37	408987000	42909000	47933000	242980000	37135000	71354000	62427000	86546000	53926000	4
P18850	P18850	3	3	3	Cyclic AMP-dependent transcription factor ATF-6 alpha;Processed cyclic AMP-dependent transcription factor ATF-6 alpha	ATF6	P18850 sp|P18850|ATF6A_HUMAN Cyclic AMP-dependent transcription factor ATF-6 alpha OS=Homo sapiens GN=ATF6 PE=1 SV=3	1	3	3	3	1	2	2	2	1	2	2	2	1	2	2	2	5.4	5.4	5.4	74.584	670	670	0	38.801	By MS/MS	By MS/MS	By MS/MS	By MS/MS	2.1	3.6	3.3	3.6	81817400	5365400	33217000	29218000	11702000	15713000	33938000	18032000	27777000	2
P19021-3;P19021-4;P19021-6;P19021;P19021-5;P19021-2	P19021-3;P19021-4;P19021-6;P19021;P19021-5;P19021-2	17;16;16;16;16;14	17;16;16;16;16;14	17;16;16;16;16;14	Peptidyl-glycine alpha-amidating monooxygenase;Peptidylglycine alpha-hydroxylating monooxygenase;Peptidyl-alpha-hydroxyglycine alpha-amidating lyase	PAM	P19021-3 sp|P19021-3|AMD_HUMAN Isoform 3 of Peptidyl-glycine alpha-amidating monooxygenase OS=Homo sapiens GN=PAM;P19021-4 sp|P19021-4|AMD_HUMAN Isoform 4 of Peptidyl-glycine alpha-amidating monooxygenase OS=Homo sapiens GN=PAM;P19021-6 sp|P19021-6|AMD_HUM	6	17	17	17	9	9	12	10	9	9	12	10	9	9	12	10	25.3	25.3	25.3	100.82	905	905;887;955;973;974;866	0	84.676	By MS/MS	By MS/MS	By MS/MS	By MS/MS	12.2	12	17.9	14.7	439246000	37025000	65011000	127650000	31930000	66194000	96328000	77101000	49542000	6
P19022;P19022-2	P19022;P19022-2	13;12	13;12	13;12	Cadherin-2	CDH2	P19022 sp|P19022|CADH2_HUMAN Cadherin-2 OS=Homo sapiens GN=CDH2 PE=1 SV=4;P19022-2 sp|P19022-2|CADH2_HUMAN Isoform 2 of Cadherin-2 OS=Homo sapiens GN=CDH2	2	13	13	13	5	9	11	7	5	9	11	7	5	9	11	7	21.4	21.4	21.4	99.808	906	906;875	0	281.65	By MS/MS	By MS/MS	By MS/MS	By MS/MS	9.3	17.1	20	14.2	374870000	18099000	93463000	214750000	27851000	34178000	99466000	86350000	38638000	8
P19256-2;P19256-3;P19256	P19256-2;P19256-3;P19256	2;2;2	2;2;2	2;2;2	Lymphocyte function-associated antigen 3	CD58	P19256-2 sp|P19256-2|LFA3_HUMAN Isoform 2 of Lymphocyte function-associated antigen 3 OS=Homo sapiens GN=CD58;P19256-3 sp|P19256-3|LFA3_HUMAN Isoform 3 of Lymphocyte function-associated antigen 3 OS=Homo sapiens GN=CD58;P19256 sp|P19256|LFA3_HUMAN Lymphocy	3	2	2	2	0	0	2	1	0	0	2	1	0	0	2	1	7.6	7.6	7.6	26.66	237	237;248;250	0.00098135	4.9597			By MS/MS	By MS/MS	0	0	7.6	4.2	60193800	0	0	50282000	9911800	0	0	21625000	17609000	0
P19320;P19320-2;P19320-3	P19320;P19320-2;P19320-3	34;30;28	34;30;28	34;30;28	Vascular cell adhesion protein 1	VCAM1	P19320 sp|P19320|VCAM1_HUMAN Vascular cell adhesion protein 1 OS=Homo sapiens GN=VCAM1 PE=1 SV=1;P19320-2 sp|P19320-2|VCAM1_HUMAN Isoform 2 of Vascular cell adhesion protein 1 OS=Homo sapiens GN=VCAM1;P19320-3 sp|P19320-3|VCAM1_HUMAN Isoform 3 of Vascular	3	34	34	34	20	18	27	25	20	18	27	25	20	18	27	25	60.5	60.5	60.5	81.275	739	739;647;677	0	323.31	By MS/MS	By MS/MS	By MS/MS	By MS/MS	34.1	30.9	52	49.9	7066660000	639980000	1176700000	2673400000	562080000	846800000	1746600000	1258000000	891300000	28
P19652	P19652	13	9	9	Alpha-1-acid glycoprotein 2	ORM2	P19652 sp|P19652|A1AG2_HUMAN Alpha-1-acid glycoprotein 2 OS=Homo sapiens GN=ORM2 PE=1 SV=2	1	13	9	9	10	8	9	9	8	6	7	7	8	6	7	7	59.7	43.3	43.3	23.602	201	201	0	323.31	By MS/MS	By MS/MS	By MS/MS	By MS/MS	50.2	47.3	49.8	49.8	223000000000	17668000000	43028000000	81927000000	25323000000	30524000000	43308000000	33786000000	35175000000	88
P19823	P19823	43	43	43	Inter-alpha-trypsin inhibitor heavy chain H2	ITIH2	P19823 sp|P19823|ITIH2_HUMAN Inter-alpha-trypsin inhibitor heavy chain H2 OS=Homo sapiens GN=ITIH2 PE=1 SV=2	1	43	43	43	31	29	32	33	31	29	32	33	31	29	32	33	51.7	51.7	51.7	106.46	946	946	0	323.31	By MS/MS	By MS/MS	By MS/MS	By MS/MS	41	37.6	43.7	42.3	997000000000	152000000000	155000000000	304000000000	157000000000	185000000000	171000000000	152000000000	248000000000	429
;359104;359105;359106;359107;359108;359109;359110;359111;359112;359113;359114;359115;359116;359117;359118;359119;359120;359121;359122;359123;359124;359125;359126;359127;359128;359129;359130;359131;359132;359133;359134;359135;359136;359137;359138;359139;359140;359141;359142;359143;359144;359145;359146;359147;359148;359149;359150;359151;359152;359153;359154;359155;359156;359157;359158;359159;359160…	7913;7914;7915;7916;7917;7918;7919;7920;7921;7922;7923;7924;7925;7926;7927;7928;7929;7930;7931;7932;7933;7934;7935;7936;7937;7938;7939;7940;7941;7942;7943;7944;7945;7946;7947;7948;7949;7950;7951;7952;7953;7954;7955;7956;7957;7958;7959;7960;7961;7962;7963;7964;7965;7966;7967;7968;7969;7970;7971;7972;7973;7974;7975;7976;7977;7978;7979;7980;7981;7982;7983;7984;7985;7986;7987;7988;7989;7990;7991;7992…
3859;343860;343861;343862;343863;343864;343865;343866;343867;343868;343869;343870;343871;343872;343873;343874;343875;343876;343877;343878;343879;343880;343881;343882;343883;343884;343885;343886;343887;343888;343889;343890;343891;343892;343893;343894;343895;343896;343897;343898;343899;343900;343901;343902;343903;343904;343905;343906;343907;343908;343909;343910;343911;343912;343913;343914;343915;34…	7937;14910;16019;16687;24183;71870;88515;88519;96712;96910;113674;116279;116287;123185;146984;146991;149508;174954;181449;181520;182497;187696;199109;199117;229179;238050;242595;248892;256449;259404;268261;293459;313220;315486;318450;323877;323985;337805;343872;343890;360750;386477;398673	753;754;755;756;757;758;759;760;761	63;64;85;89;162;453;562;615;639	2390000000000	5659
P19827	P19827	45	45	9	Inter-alpha-trypsin inhibitor heavy chain H1	ITIH1	P19827 sp|P19827|ITIH1_HUMAN Inter-alpha-trypsin inhibitor heavy chain H1 OS=Homo sapiens GN=ITIH1 PE=1 SV=3	1	45	45	9	40	36	39	42	40	36	39	42	8	8	8	8	61.4	61.4	10.3	101.39	911	911	0	323.31	By MS/MS	By MS/MS	By MS/MS	By MS/MS	52.8	49.1	57.2	57.5	782000000000	120000000000	142000000000	269000000000	115000000000	155000000000	134000000000	138000000000	159000000000	445
52497;352498;352499;352500;352501;352502;352503;352504;352505;352506;352507;352508;352509;352510;352511;352512;352513;352514;352515;352516;352517;352518;352519;352520;352521;352522;352523;352524;352525;352526;352527;352528;352529;352530;352531;352532;352533;352534;352535;352536;352537;352538;352539;352540;352541;352542;352543;352544;352545;352546;352547;352548;352549;352550;352551;352552;352553;3…	916;917;918;919;920;921;922;923;924;925;926;927;928;929;930;931;932;933;934;935;936;937;938;939;940;941;942;943;944;945;946;947;948;949;950;951;952;953;954;955;956;957;958;959;960;961;962;963;964;965;966;967;968;969;970;971;972;973;974;975;976;977;978;979;980;981;982;983;984;985;986;987;988;989;990;991;992;993;994;995;996;997;998;999;1000;1001;1002;1003;1004;1005;1006;1007;1008;1009;1010;1011;101…
895;331896;331897;331898;331899;331900;331901;331902;331903;331904;331905;331906;331907;331908;331909;331910;331911;331912;331913;331914;331915;331916;331917;331918;331919;331920;331921;331922;331923;331924;331925;331926;331927;331928;331929;331930;331931;331932;331933;331934;331935;331936;331937;331938;331939;331940;331941;331942;331943;331944;331945;331946;331947;331948;331949;331950;331951;331…	984;6606;6752;25388;85112;85170;94931;98336;104863;128909;131958;132110;134913;140120;140804;141752;164004;170842;181030;183259;198135;238098;258987;268565;271432;272758;274449;275196;275201;281053;285468;295057;297203;298857;321259;331693;331951;339380;348260;388323;393228;393313;393657;396251;396275	762;763;764;765;766;767;768;769;770;771;772;773	143;173;289;303;322;447;449;547;557;596;614;636	1760000000000	5759
P19957	P19957	2	2	2	Elafin	PI3	P19957 sp|P19957|ELAF_HUMAN Elafin OS=Homo sapiens GN=PI3 PE=1 SV=3	1	2	2	2	0	0	1	1	0	0	1	1	0	0	1	1	23.9	23.9	23.9	12.269	117	117	0.0091408	3.2723			By matching	By MS/MS	0	0	13.7	13.7	8065200	0	0	6443100	1622100	0	0	3301600	2218600	0
P19971;P19971-2	P19971;P19971-2	2;2	2;2	2;2	Thymidine phosphorylase	TYMP	P19971 sp|P19971|TYPH_HUMAN Thymidine phosphorylase OS=Homo sapiens GN=TYMP PE=1 SV=2;P19971-2 sp|P19971-2|TYPH_HUMAN Isoform 2 of Thymidine phosphorylase OS=Homo sapiens GN=TYMP	2	2	2	2	1	0	1	1	1	0	1	1	1	0	1	1	6.2	6.2	6.2	49.955	482	482;487	0.0028986	4.427	By matching		By MS/MS	By MS/MS	3.1	0	3.1	3.1	5218890	593140	0	2963100	520750	1907300	0	3277900	2371600	0
P20023-4;P20023-3;P20023;P20023-2	P20023-4;P20023-3;P20023;P20023-2	19;19;18;17	19;19;18;17	19;19;18;17	Complement receptor type 2	CR2	P20023-4 sp|P20023-4|CR2_HUMAN Isoform D of Complement receptor type 2 OS=Homo sapiens GN=CR2;P20023-3 sp|P20023-3|CR2_HUMAN Isoform C of Complement receptor type 2 OS=Homo sapiens GN=CR2;P20023 sp|P20023|CR2_HUMAN Complement receptor type 2 OS=Homo sapien	4	19	19	19	8	9	10	11	8	9	10	11	8	9	10	11	22.3	22.3	22.3	118.28	1084	1084;1092;1033;1007	0	77.069	By MS/MS	By MS/MS	By MS/MS	By MS/MS	7.9	9.2	11.9	12.5	446021000	52808000	99498000	181590000	66478000	103700000	110960000	90441000	121980000	3
P20062-2;P20062	P20062-2;P20062	3;3	3;3	3;3	Transcobalamin-2	TCN2	P20062-2 sp|P20062-2|TCO2_HUMAN Isoform 2 of Transcobalamin-2 OS=Homo sapiens GN=TCN2;P20062 sp|P20062|TCO2_HUMAN Transcobalamin-2 OS=Homo sapiens GN=TCN2 PE=1 SV=3	2	3	3	3	1	2	1	1	1	2	1	1	1	2	1	1	8.5	8.5	8.5	44.421	400	400;427	0	11.142	By MS/MS	By matching	By MS/MS	By MS/MS	3.5	6.2	3.5	3.5	14572200	2944400	2578100	7204300	1845400	5262700	2567800	5013400	3615000	0
P20138-2;P20138;P20138-3	P20138-2;P20138;P20138-3	3;3;2	3;3;2	3;3;2	Myeloid cell surface antigen CD33	CD33	P20138-2 sp|P20138-2|CD33_HUMAN Isoform 2 of Myeloid cell surface antigen CD33 OS=Homo sapiens GN=CD33;P20138 sp|P20138|CD33_HUMAN Myeloid cell surface antigen CD33 OS=Homo sapiens GN=CD33 PE=1 SV=2;P20138-3 sp|P20138-3|CD33_HUMAN Isoform 3 of Myeloid cell	3	3	3	3	2	2	1	2	2	2	1	2	2	2	1	2	11.3	11.3	11.3	33.889	310	310;364;237	0.0010929	8.3405	By matching	By matching	By matching	By MS/MS	7.1	7.1	3.2	7.1	58789800	9266100	19229000	13755000	12845000	19135000	23136000	15668000	15237000	0
P20618	P20618	8	8	8	Proteasome subunit beta type-1	PSMB1	P20618 sp|P20618|PSB1_HUMAN Proteasome subunit beta type-1 OS=Homo sapiens GN=PSMB1 PE=1 SV=2	1	8	8	8	4	5	4	6	4	5	4	6	4	5	4	6	43.6	43.6	43.6	26.489	241	241	0	90.271	By MS/MS	By MS/MS	By MS/MS	By MS/MS	22	27.8	22	31.5	395463000	30943000	104060000	99807000	51623000	81929000	127290000	80514000	126190000	3
P20742;P20742-2	P20742;P20742-2	62;53	53;44	53;44	Pregnancy zone protein	PZP	P20742 sp|P20742|PZP_HUMAN Pregnancy zone protein OS=Homo sapiens GN=PZP PE=1 SV=4;P20742-2 sp|P20742-2|PZP_HUMAN Isoform 2 of Pregnancy zone protein OS=Homo sapiens GN=PZP	2	62	53	53	52	52	53	51	43	43	45	43	43	43	45	43	56.7	50.1	50.1	163.86	1482	1482;1268	0	323.31	By MS/MS	By MS/MS	By MS/MS	By MS/MS	46.4	45	48.7	46.9	44489400000	5503700000	11118000000	15482000000	3317700000	7708300000	10496000000	8180900000	5122800000	63
P20774	P20774	9	9	9	Mimecan	OGN	P20774 sp|P20774|MIME_HUMAN Mimecan OS=Homo sapiens GN=OGN PE=1 SV=1	1	9	9	9	5	6	7	6	5	6	7	6	5	6	7	6	30.9	30.9	30.9	33.922	298	298	0	97.822	By MS/MS	By MS/MS	By MS/MS	By MS/MS	19.5	21.5	25.8	22.8	396575000	34730000	107100000	156210000	31549000	61226000	125850000	85446000	39069000	6
P20810-3;P20810-4;P20810-8;P20810-2;P20810;P20810-9;P20810-5;P20810-10;P20810-7;P20810-6	P20810-3;P20810-4;P20810-8;P20810-2;P20810;P20810-9;P20810-5;P20810-10;P20810-7;P20810-6	8;8;8;8;8;8;8;8;8;8	8;8;8;8;8;8;8;8;8;8	8;8;8;8;8;8;8;8;8;8	Calpastatin	CAST	P20810-3 sp|P20810-3|ICAL_HUMAN Isoform 3 of Calpastatin OS=Homo sapiens GN=CAST;P20810-4 sp|P20810-4|ICAL_HUMAN Isoform 4 of Calpastatin OS=Homo sapiens GN=CAST;P20810-8 sp|P20810-8|ICAL_HUMAN Isoform 8 of Calpastatin OS=Homo sapiens GN=CAST;P20810-2 sp|P	10	8	8	8	3	3	5	4	3	3	5	4	3	3	5	4	18.1	18.1	18.1	63.665	590	590;667;686;695;708;750;756;769;772;791	0	60.781	By MS/MS	By MS/MS	By MS/MS	By MS/MS	7.5	4.6	12	9.7	128408000	10068000	25885000	60632000	26800000	13151000	41068000	21786000	15880000	2
P20827-2;P20827	P20827-2;P20827	2;2	2;2	2;2	Ephrin-A1;Ephrin-A1, secreted form	EFNA1	P20827-2 sp|P20827-2|EFNA1_HUMAN Isoform 2 of Ephrin-A1 OS=Homo sapiens GN=EFNA1;P20827 sp|P20827|EFNA1_HUMAN Ephrin-A1 OS=Homo sapiens GN=EFNA1 PE=1 SV=2	2	2	2	2	2	2	2	2	2	2	2	2	2	2	2	2	9.8	9.8	9.8	21.246	183	183;205	0.003714	3.6797	By MS/MS	By MS/MS	By MS/MS	By MS/MS	9.8	9.8	9.8	9.8	31037600	1862100	12729000	11897000	4549500	2721500	9378600	4150200	4433000	1
P20851-2;P20851	P20851-2;P20851	12;12	12;12	12;12	C4b-binding protein beta chain	C4BPB	P20851-2 sp|P20851-2|C4BPB_HUMAN Isoform 2 of C4b-binding protein beta chain OS=Homo sapiens GN=C4BPB;P20851 sp|P20851|C4BPB_HUMAN C4b-binding protein beta chain OS=Homo sapiens GN=C4BPB PE=1 SV=1	2	12	12	12	11	10	11	10	11	10	11	10	11	10	11	10	64.5	64.5	64.5	28.286	251	251;252	0	323.31	By MS/MS	By MS/MS	By MS/MS	By MS/MS	61.8	51.8	54.6	51.8	59281400000	6867200000	12158000000	21447000000	8889300000	10271000000	11909000000	11189000000	13769000000	30
P20908	P20908	4	4	4	Collagen alpha-1(V) chain	COL5A1	P20908 sp|P20908|CO5A1_HUMAN Collagen alpha-1(V) chain OS=Homo sapiens GN=COL5A1 PE=1 SV=3	1	4	4	4	1	1	2	1	1	1	2	1	1	1	2	1	3.4	3.4	3.4	183.56	1838	1838	0.0011587	10.798	By MS/MS	By matching	By MS/MS	By matching	0.5	0.5	1.5	1	16953300	2519900	2183500	5396800	776600	3721400	5849600	2633000	6416500	0
P20933	P20933	4	4	4	N(4)-(beta-N-acetylglucosaminyl)-L-asparaginase;Glycosylasparaginase alpha chain;Glycosylasparaginase beta chain	AGA	P20933 sp|P20933|ASPG_HUMAN N(4)-(beta-N-acetylglucosaminyl)-L-asparaginase OS=Homo sapiens GN=AGA PE=1 SV=2	1	4	4	4	3	3	4	1	3	3	4	1	3	3	4	1	18.5	18.5	18.5	37.208	346	346	0	24.036	By MS/MS	By MS/MS	By MS/MS	By matching	15	9.5	18.5	2	60306500	7845600	11289000	37641000	1591300	18274000	9849700	13528000	7902300	1
P21291	P21291	4	4	4	Cysteine and glycine-rich protein 1	CSRP1	P21291 sp|P21291|CSRP1_HUMAN Cysteine and glycine-rich protein 1 OS=Homo sapiens GN=CSRP1 PE=1 SV=3	1	4	4	4	0	0	0	0	0	0	0	0	0	0	0	0	30.1	30.1	30.1	20.567	193	193	0	14.576					0	0	0	0	0	0	0	0	0	0	0	0	0	0
P21333-2;P21333	P21333-2;P21333	62;62	62;62	57;57	Filamin-A	FLNA	P21333-2 sp|P21333-2|FLNA_HUMAN Isoform 2 of Filamin-A OS=Homo sapiens GN=FLNA;P21333 sp|P21333|FLNA_HUMAN Filamin-A OS=Homo sapiens GN=FLNA PE=1 SV=4	2	62	62	57	7	4	17	1	7	4	17	1	6	4	16	1	32.9	32.9	31	280.01	2639	2639;2647	0	323.31	By MS/MS	By matching	By MS/MS	By matching	4	1.9	9.4	0.6	601761000	36294000	29384000	126830000	702740	41260000	5829800	134580000	7604900	0
P21399	P21399	2	2	2	Cytoplasmic aconitate hydratase	ACO1	P21399 sp|P21399|ACOC_HUMAN Cytoplasmic aconitate hydratase OS=Homo sapiens GN=ACO1 PE=1 SV=3	1	2	2	2	0	0	1	0	0	0	1	0	0	0	1	0	3.3	3.3	3.3	98.398	889	889	0.010009	3.1868			By MS/MS		0	0	1.6	0	4813900	0	0	4813900	0	0	0	0	0	0
P21695-2;P21695	P21695-2;P21695	3;3	3;3	3;3	Glycerol-3-phosphate dehydrogenase [NAD(+)], cytoplasmic	GPD1	P21695-2 sp|P21695-2|GPDA_HUMAN Isoform 2 of Glycerol-3-phosphate dehydrogenase [NAD(+)], cytoplasmic OS=Homo sapiens GN=GPD1;P21695 sp|P21695|GPDA_HUMAN Glycerol-3-phosphate dehydrogenase [NAD(+)], cytoplasmic OS=Homo sapiens GN=GPD1 PE=1 SV=4	2	3	3	3	0	1	0	0	0	1	0	0	0	1	0	0	11.3	11.3	11.3	35.139	326	326;349	0.0010152	5.6998		By matching			0	4.6	0	0	6075300	0	1338200	0	0	0	10154000	0	0	0
P21709-3;P21709-2;P21709	P21709-3;P21709-2;P21709	3;3;3	3;3;3	3;3;3	Ephrin type-A receptor 1	EPHA1	P21709-3 sp|P21709-3|EPHA1_HUMAN Isoform 3 of Ephrin type-A receptor 1 OS=Homo sapiens GN=EPHA1;P21709-2 sp|P21709-2|EPHA1_HUMAN Isoform 2 of Ephrin type-A receptor 1 OS=Homo sapiens GN=EPHA1;P21709 sp|P21709|EPHA1_HUMAN Ephrin type-A receptor 1 OS=Homo sa	3	3	3	3	2	2	2	2	2	2	2	2	2	2	2	2	9.1	9.1	9.1	51.068	474	474;490;976	0	16.925	By matching	By MS/MS	By matching	By MS/MS	6.5	6.5	6.5	6.5	46905500	7134800	11121000	23664000	4985700	8181400	13741000	9542400	9777100	1
P21926	P21926	2	2	2	CD9 antigen	CD9	P21926 sp|P21926|CD9_HUMAN CD9 antigen OS=Homo sapiens GN=CD9 PE=1 SV=4	1	2	2	2	0	0	0	0	0	0	0	0	0	0	0	0	15.4	15.4	15.4	25.416	228	228	0.0010449	6.8021					0	0	0	0	33816000	0	0	0	0	0	0	0	0	0
P22061;P22061-2	P22061;P22061-2	6;6	6;6	6;6	Protein-L-isoaspartate(D-aspartate) O-methyltransferase	PCMT1	P22061 sp|P22061|PIMT_HUMAN Protein-L-isoaspartate(D-aspartate) O-methyltransferase OS=Homo sapiens GN=PCMT1 PE=1 SV=4;P22061-2 sp|P22061-2|PIMT_HUMAN Isoform 2 of Protein-L-isoaspartate(D-aspartate) O-methyltransferase OS=Homo sapiens GN=PCMT1	2	6	6	6	3	3	2	2	3	3	2	2	3	3	2	2	45.4	45.4	45.4	24.636	227	227;228	0	94.497	By MS/MS	By MS/MS	By MS/MS	By MS/MS	18.9	18.9	14.5	14.5	80684400	8007400	26842000	27511000	11110000	13624000	22086000	25556000	23511000	2
P22105-3;P22105;P22105-2;Q16473	P22105-3;P22105	71;71;28;14	71;71;28;14	71;71;28;14	Tenascin-X	TNXB	P22105-3 sp|P22105-3|TENX_HUMAN Isoform 3 of Tenascin-X OS=Homo sapiens GN=TNXB;P22105 sp|P22105|TENX_HUMAN Tenascin-X OS=Homo sapiens GN=TNXB PE=1 SV=3	4	71	71	71	43	46	47	45	43	46	47	45	43	46	47	45	26.6	26.6	26.6	458.22	4242	4242;4289;673;311	0	323.31	By MS/MS	By MS/MS	By MS/MS	By MS/MS	17.4	19.1	20.8	19.7	9829900000	1168500000	2042200000	3750800000	1126200000	1728900000	2272900000	1926000000	1804100000	47
P22304;P22304-3;P22304-2	P22304	5;1;1	5;1;1	5;1;1	Iduronate 2-sulfatase;Iduronate 2-sulfatase 42 kDa chain;Iduronate 2-sulfatase 14 kDa chain	IDS	P22304 sp|P22304|IDS_HUMAN Iduronate 2-sulfatase OS=Homo sapiens GN=IDS PE=1 SV=1	3	5	5	5	0	0	2	0	0	0	2	0	0	0	2	0	15.1	15.1	15.1	61.872	550	550;312;343	0	11.275			By MS/MS		0	0	6.7	0	12138700	0	0	10148000	0	0	0	8634000	0	0
P22314-2;P22314	P22314-2;P22314	11;11	11;11	11;11	Ubiquitin-like modifier-activating enzyme 1	UBA1	P22314-2 sp|P22314-2|UBA1_HUMAN Isoform 2 of Ubiquitin-like modifier-activating enzyme 1 OS=Homo sapiens GN=UBA1;P22314 sp|P22314|UBA1_HUMAN Ubiquitin-like modifier-activating enzyme 1 OS=Homo sapiens GN=UBA1 PE=1 SV=3	2	11	11	11	4	4	6	3	4	4	6	3	4	4	6	3	17.5	17.5	17.5	113.8	1018	1018;1058	0	100.52	By MS/MS	By MS/MS	By MS/MS	By MS/MS	6	5.5	10	3.8	95762800	12666000	35122000	35224000	7012300	16602000	32547000	18196000	18612000	4
P22352	P22352	8	8	8	Glutathione peroxidase 3	GPX3	P22352 sp|P22352|GPX3_HUMAN Glutathione peroxidase 3 OS=Homo sapiens GN=GPX3 PE=1 SV=2	1	8	8	8	7	7	7	7	7	7	7	7	7	7	7	7	44.7	44.7	44.7	25.552	226	226	0	166.29	By MS/MS	By MS/MS	By MS/MS	By MS/MS	32.3	32.3	32.3	32.3	37441700000	4096000000	5654000000	16583000000	3896900000	4360100000	7001600000	6246600000	4812700000	20
P22392-2;P22392;O60361	P22392-2;P22392	9;7;4	9;7;4	3;3;2	Nucleoside diphosphate kinase B	NME2	P22392-2 sp|P22392-2|NDKB_HUMAN Isoform 3 of Nucleoside diphosphate kinase B OS=Homo sapiens GN=NME2;P22392 sp|P22392|NDKB_HUMAN Nucleoside diphosphate kinase B OS=Homo sapiens GN=NME2 PE=1 SV=1	3	9	9	3	5	5	5	6	5	5	5	6	1	0	1	2	55.1	55.1	13.1	30.137	267	267;152;137	0	57.984	By MS/MS	By MS/MS	By MS/MS	By MS/MS	33	35.2	37.8	41.9	419188000	58758000	107530000	153950000	84137000	94379000	120760000	82901000	104170000	4
P22455-2;P22455;P22455-3	P22455-2;P22455;P22455-3	2;2;1	2;2;1	2;2;1	Fibroblast growth factor receptor 4	FGFR4	P22455-2 sp|P22455-2|FGFR4_HUMAN Isoform 2 of Fibroblast growth factor receptor 4 OS=Homo sapiens GN=FGFR4;P22455 sp|P22455|FGFR4_HUMAN Fibroblast growth factor receptor 4 OS=Homo sapiens GN=FGFR4 PE=1 SV=2;P22455-3 sp|P22455-3|FGFR4_HUMAN Isoform 3 of Fib	3	2	2	2	2	2	2	1	2	2	2	1	2	2	2	1	2.8	2.8	2.8	83.451	762	762;802;592	0.0073327	3.3537	By MS/MS	By MS/MS	By MS/MS	By matching	2.8	2.8	2.8	1.4	17039200	2839400	3763800	7706500	1467600	3209500	6170200	3656200	3162200	1
P22626-2;P22626	P22626-2;P22626	3;3	3;3	3;3	Heterogeneous nuclear ribonucleoproteins A2/B1	HNRNPA2B1	P22626-2 sp|P22626-2|ROA2_HUMAN Isoform A2 of Heterogeneous nuclear ribonucleoproteins A2/B1 OS=Homo sapiens GN=HNRNPA2B1;P22626 sp|P22626|ROA2_HUMAN Heterogeneous nuclear ribonucleoproteins A2/B1 OS=Homo sapiens GN=HNRNPA2B1 PE=1 SV=2	2	3	3	3	0	0	1	1	0	0	1	1	0	0	1	1	11.4	11.4	11.4	36.006	341	341;353	0.0055351	3.4387			By MS/MS	By matching	0	0	4.7	3.8	5013000	0	0	2808600	2204400	0	0	0	5993500	0
P22692;P22692-2	P22692;P22692-2	7;5	7;5	7;5	Insulin-like growth factor-binding protein 4	IGFBP4	P22692 sp|P22692|IBP4_HUMAN Insulin-like growth factor-binding protein 4 OS=Homo sapiens GN=IGFBP4 PE=1 SV=2;P22692-2 sp|P22692-2|IBP4_HUMAN Isoform 2 of Insulin-like growth factor-binding protein 4 OS=Homo sapiens GN=IGFBP4	2	7	7	7	6	5	6	5	6	5	6	5	6	5	6	5	36.4	36.4	36.4	27.934	258	258;158	0	186.63	By MS/MS	By MS/MS	By MS/MS	By MS/MS	31.8	22.5	31.8	27.1	2785040000	311090000	321660000	891060000	372660000	426070000	424100000	462190000	543130000	4
P22735;P22735-2	P22735;P22735-2	2;1	2;1	2;1	Protein-glutamine gamma-glutamyltransferase K	TGM1	P22735 sp|P22735|TGM1_HUMAN Protein-glutamine gamma-glutamyltransferase K OS=Homo sapiens GN=TGM1 PE=1 SV=4;P22735-2 sp|P22735-2|TGM1_HUMAN Isoform 2 of Protein-glutamine gamma-glutamyltransferase K OS=Homo sapiens GN=TGM1	2	2	2	2	0	0	0	1	0	0	0	1	0	0	0	1	3.4	3.4	3.4	89.786	817	817;375	0.0010101	5.6368				By MS/MS	0	0	0	2.2	2446500	0	0	0	2446500	0	0	0	0	0
P22792	P22792	17	17	17	Carboxypeptidase N subunit 2	CPN2	P22792 sp|P22792|CPN2_HUMAN Carboxypeptidase N subunit 2 OS=Homo sapiens GN=CPN2 PE=1 SV=3	1	17	17	17	14	17	17	17	14	17	17	17	14	17	17	17	33.8	33.8	33.8	60.556	545	545	0	323.31	By MS/MS	By MS/MS	By MS/MS	By MS/MS	32.3	33.8	33.8	33.8	88907000000	12438000000	22358000000	28681000000	12374000000	16256000000	22101000000	20608000000	20012000000	66
P22891;P22891-2	P22891;P22891-2	14;14	14;14	14;14	Vitamin K-dependent protein Z	PROZ	P22891 sp|P22891|PROZ_HUMAN Vitamin K-dependent protein Z OS=Homo sapiens GN=PROZ PE=1 SV=2;P22891-2 sp|P22891-2|PROZ_HUMAN Isoform 2 of Vitamin K-dependent protein Z OS=Homo sapiens GN=PROZ	2	14	14	14	12	11	12	12	12	11	12	12	12	11	12	12	47	47	47	44.743	400	400;422	0	323.31	By MS/MS	By MS/MS	By MS/MS	By MS/MS	40.8	37	43.2	39.2	10736600000	1177300000	1952600000	4042700000	1316300000	1317200000	2007600000	2110000000	1641400000	21
P22897;P22897-2	P22897	46;18	46;18	46;18	Macrophage mannose receptor 1	MRC1	P22897 sp|P22897|MRC1_HUMAN Macrophage mannose receptor 1 OS=Homo sapiens GN=MRC1 PE=1 SV=1	2	46	46	46	36	30	33	30	36	30	33	30	36	30	33	30	36.8	36.8	36.8	166.01	1456	1456;498	0	323.31	By MS/MS	By MS/MS	By MS/MS	By MS/MS	27.7	24	27.3	24.3	2735760000	420970000	654980000	1021800000	257220000	565200000	610340000	602060000	483590000	20
P23083	P23083	4	4	4	Ig heavy chain V-I region V35		P23083 sp|P23083|HV103_HUMAN Ig heavy chain V-I region V35 OS=Homo sapiens PE=1 SV=1	1	4	4	4	2	4	4	4	2	4	4	4	2	4	4	4	41.9	41.9	41.9	13.009	117	117	0	41.197	By MS/MS	By MS/MS	By MS/MS	By MS/MS	21.4	41.9	41.9	41.9	1134820000	63341000	118380000	473690000	97281000	175790000	128900000	155740000	155500000	3
P23141-3;P23141;P23141-2;Q9UKY3-2;Q9UKY3	P23141-3;P23141;P23141-2	15;15;15;1;1	15;15;15;1;1	15;15;15;1;1	Liver carboxylesterase 1	CES1	P23141-3 sp|P23141-3|EST1_HUMAN Isoform 3 of Liver carboxylesterase 1 OS=Homo sapiens GN=CES1;P23141 sp|P23141|EST1_HUMAN Liver carboxylesterase 1 OS=Homo sapiens GN=CES1 PE=1 SV=2;P23141-2 sp|P23141-2|EST1_HUMAN Isoform 2 of Liver carboxylesterase 1 OS=Ho	5	15	15	15	4	7	9	7	4	7	9	7	4	7	9	7	32.7	32.7	32.7	62.392	566	566;567;568;151;287	0	212.74	By MS/MS	By MS/MS	By MS/MS	By MS/MS	6.2	14	19.6	15.5	206579000	17807000	21691000	126320000	31481000	40257000	31140000	55685000	51387000	5
P23142;P23142-2;P23142-3	P23142;P23142-2;P23142-3	27;19;19	27;19;19	8;0;0	Fibulin-1	FBLN1	P23142 sp|P23142|FBLN1_HUMAN Fibulin-1 OS=Homo sapiens GN=FBLN1 PE=1 SV=4;P23142-2 sp|P23142-2|FBLN1_HUMAN Isoform A of Fibulin-1 OS=Homo sapiens GN=FBLN1;P23142-3 sp|P23142-3|FBLN1_HUMAN Isoform B of Fibulin-1 OS=Homo sapiens GN=FBLN1	3	27	27	8	25	23	27	25	25	23	27	25	7	6	8	7	52.3	52.3	13.7	77.213	703	703;566;601	0	323.31	By MS/MS	By MS/MS	By MS/MS	By MS/MS	48.5	39.3	52.3	49.1	18880800000	2059800000	3255800000	6551200000	1879500000	2795100000	3369800000	4368600000	2649600000	39
P23142-4	P23142-4	25	6	6	Fibulin-1	FBLN1	P23142-4 sp|P23142-4|FBLN1_HUMAN Isoform C of Fibulin-1 OS=Homo sapiens GN=FBLN1	1	25	6	6	23	22	24	22	5	5	5	4	5	5	5	4	52.1	12.3	12.3	74.433	683	683	0	323.31	By MS/MS	By MS/MS	By MS/MS	By MS/MS	49.2	44.7	52	49.6	3653760000	521400000	673650000	1608300000	410460000	484080000	605840000	835510000	459230000	9
P23280;P23280-3;P23280-2	P23280;P23280-3;P23280-2	6;5;4	6;5;4	6;5;4	Carbonic anhydrase 6	CA6	P23280 sp|P23280|CAH6_HUMAN Carbonic anhydrase 6 OS=Homo sapiens GN=CA6 PE=1 SV=3;P23280-3 sp|P23280-3|CAH6_HUMAN Isoform 3 of Carbonic anhydrase 6 OS=Homo sapiens GN=CA6;P23280-2 sp|P23280-2|CAH6_HUMAN Isoform 2 of Carbonic anhydrase 6 OS=Homo sapiens GN=	3	6	6	6	3	2	3	4	3	2	3	4	3	2	3	4	19.5	19.5	19.5	35.366	308	308;248;313	0	23.417	By matching	By MS/MS	By MS/MS	By MS/MS	13.3	7.1	13.6	16.2	72613900	8074000	8533900	23289000	20844000	10677000	13965000	13840000	18177000	1
P23284	P23284	8	8	8	Peptidyl-prolyl cis-trans isomerase B	PPIB	P23284 sp|P23284|PPIB_HUMAN Peptidyl-prolyl cis-trans isomerase B OS=Homo sapiens GN=PPIB PE=1 SV=2	1	8	8	8	2	2	2	3	2	2	2	3	2	2	2	3	32.9	32.9	32.9	23.742	216	216	0	16.653	By MS/MS	By MS/MS	By MS/MS	By MS/MS	9.7	9.7	9.7	13.9	125918000	6522900	15629000	21116000	4021800	10475000	22261000	20085000	10339000	1
P23381;P23381-2	P23381;P23381-2	10;9	10;9	10;9	Tryptophan--tRNA ligase, cytoplasmic;T1-TrpRS;T2-TrpRS	WARS	P23381 sp|P23381|SYWC_HUMAN Tryptophan--tRNA ligase, cytoplasmic OS=Homo sapiens GN=WARS PE=1 SV=2;P23381-2 sp|P23381-2|SYWC_HUMAN Isoform 2 of Tryptophan--tRNA ligase, cytoplasmic OS=Homo sapiens GN=WARS	2	10	10	10	5	5	7	5	5	5	7	5	5	5	7	5	30.6	30.6	30.6	53.165	471	471;430	0	83.086	By MS/MS	By MS/MS	By MS/MS	By MS/MS	13.6	15.5	23.4	15.7	167055000	20945000	28685000	83270000	17825000	27663000	35400000	35236000	16216000	3
P23435	P23435	3	3	3	Cerebellin-1;Cerebellin;[des-Ser1]-cerebellin	CBLN1	P23435 sp|P23435|CBLN1_HUMAN Cerebellin-1 OS=Homo sapiens GN=CBLN1 PE=1 SV=1	1	3	3	3	1	1	0	1	1	1	0	1	1	1	0	1	14	14	14	21.097	193	193	0.0010616	7.4141	By MS/MS	By MS/MS		By MS/MS	3.6	3.6	0	3.6	41316200	4299000	15139000	0	3325200	9180000	24416000	0	7352900	1
P23467-4;P23467;P23467-3;P23467-2	P23467-4;P23467;P23467-3;P23467-2	5;5;5;4	5;5;5;4	5;5;5;4	Receptor-type tyrosine-protein phosphatase beta	PTPRB	P23467-4 sp|P23467-4|PTPRB_HUMAN Isoform 4 of Receptor-type tyrosine-protein phosphatase beta OS=Homo sapiens GN=PTPRB;P23467 sp|P23467|PTPRB_HUMAN Receptor-type tyrosine-protein phosphatase beta OS=Homo sapiens GN=PTPRB PE=1 SV=3;P23467-3 sp|P23467-3|PTPR	4	5	5	5	3	2	0	0	3	2	0	0	3	2	0	0	2.9	2.9	2.9	214.5	1907	1907;1997;2215;1907	0.0010352	6.2993	By MS/MS	By MS/MS			1.7	1.2	0	0	7215780	511780	6704000	0	0	4247800	8679700	0	0	1
P23470-2;P23470	P23470-2;P23470	11;11	11;11	11;11	Receptor-type tyrosine-protein phosphatase gamma	PTPRG	P23470-2 sp|P23470-2|PTPRG_HUMAN Isoform 2 of Receptor-type tyrosine-protein phosphatase gamma OS=Homo sapiens GN=PTPRG;P23470 sp|P23470|PTPRG_HUMAN Receptor-type tyrosine-protein phosphatase gamma OS=Homo sapiens GN=PTPRG PE=1 SV=4	2	11	11	11	9	8	11	9	9	8	11	9	9	8	11	9	11.8	11.8	11.8	158.77	1416	1416;1445	0	240.53	By MS/MS	By MS/MS	By MS/MS	By MS/MS	9.9	7.8	11.8	10.6	2008420000	207240000	419450000	807420000	149810000	310160000	445800000	395740000	259800000	9
P23471-3;P23471-2;P23471	P23471-3;P23471-2;P23471	7;7;7	7;7;7	7;7;7	Receptor-type tyrosine-protein phosphatase zeta	PTPRZ1	P23471-3 sp|P23471-3|PTPRZ_HUMAN Isoform 3 of Receptor-type tyrosine-protein phosphatase zeta OS=Homo sapiens GN=PTPRZ1;P23471-2 sp|P23471-2|PTPRZ_HUMAN Isoform 2 of Receptor-type tyrosine-protein phosphatase zeta OS=Homo sapiens GN=PTPRZ1;P23471 sp|P23471	3	7	7	7	1	4	4	3	1	4	4	3	1	4	4	3	5.4	5.4	5.4	162.66	1448	1448;2308;2315	0	45.584	By MS/MS	By MS/MS	By MS/MS	By MS/MS	0.9	2.9	2.9	2.3	95396800	5470800	36016000	34115000	13840000	11362000	23048000	22476000	19957000	3
P23526;P23526-2	P23526;P23526-2	8;7	8;7	8;7	Adenosylhomocysteinase	AHCY	P23526 sp|P23526|SAHH_HUMAN Adenosylhomocysteinase OS=Homo sapiens GN=AHCY PE=1 SV=4;P23526-2 sp|P23526-2|SAHH_HUMAN Isoform 2 of Adenosylhomocysteinase OS=Homo sapiens GN=AHCY	2	8	8	8	3	1	5	5	3	1	5	5	3	1	5	5	20.4	20.4	20.4	47.716	432	432;404	0	27.116	By MS/MS	By MS/MS	By MS/MS	By MS/MS	8.3	2.8	12.5	11.6	98860800	12187000	10704000	47229000	19316000	16896000	16895000	35953000	24011000	1
P23528;Q9Y281-3;Q9Y281	P23528	11;2;2	11;2;2	11;2;2	Cofilin-1	CFL1	P23528 sp|P23528|COF1_HUMAN Cofilin-1 OS=Homo sapiens GN=CFL1 PE=1 SV=3	3	11	11	11	6	6	8	5	6	6	8	5	6	6	8	5	64.5	64.5	64.5	18.502	166	166;149;166	0	253.06	By MS/MS	By MS/MS	By MS/MS	By MS/MS	41	38.6	57.8	39.8	768369000	77555000	109580000	310120000	65464000	122820000	194810000	191340000	148840000	6
P24043	P24043	34	34	33	Laminin subunit alpha-2	LAMA2	P24043 sp|P24043|LAMA2_HUMAN Laminin subunit alpha-2 OS=Homo sapiens GN=LAMA2 PE=1 SV=4	1	34	34	33	13	10	19	10	13	10	19	10	13	10	18	10	15.3	15.3	15.1	343.9	3122	3122	0	215.67	By MS/MS	By MS/MS	By MS/MS	By MS/MS	6.3	3.9	7.8	4.8	355765000	53270000	43097000	138530000	29198000	125640000	108140000	120340000	91268000	7
P24298;Q8TD30-2	P24298	11;1	11;1	10;0	Alanine aminotransferase 1	GPT	P24298 sp|P24298|ALAT1_HUMAN Alanine aminotransferase 1 OS=Homo sapiens GN=GPT PE=1 SV=3	2	11	11	10	1	4	6	5	1	4	6	5	1	4	6	4	34.3	34.3	30.6	54.636	496	496;423	0	40.728	By MS/MS	By MS/MS	By MS/MS	By MS/MS	2	11.1	19	17.5	196764000	1130400	22372000	50617000	9674700	6631700	31978000	38987000	23672000	3
P24387	P24387	8	8	8	Corticotropin-releasing factor-binding protein	CRHBP	P24387 sp|P24387|CRHBP_HUMAN Corticotropin-releasing factor-binding protein OS=Homo sapiens GN=CRHBP PE=1 SV=2	1	8	8	8	5	3	3	3	5	3	3	3	5	3	3	3	29.2	29.2	29.2	36.144	322	322	0	18.254	By MS/MS	By MS/MS	By MS/MS	By MS/MS	21.7	15.8	13.4	9	123573000	25427000	16905000	32446000	15558000	26879000	32612000	27504000	27272000	2
P24592	P24592	9	9	9	Insulin-like growth factor-binding protein 6	IGFBP6	P24592 sp|P24592|IBP6_HUMAN Insulin-like growth factor-binding protein 6 OS=Homo sapiens GN=IGFBP6 PE=1 SV=1	1	9	9	9	6	6	6	6	6	6	6	6	6	6	6	6	49.2	49.2	49.2	25.322	240	240	0	323.31	By MS/MS	By MS/MS	By MS/MS	By MS/MS	39.6	34.6	35.4	34.2	1803320000	228270000	390750000	765650000	231620000	312530000	368870000	353270000	299910000	6
P24593	P24593	11	11	11	Insulin-like growth factor-binding protein 5	IGFBP5	P24593 sp|P24593|IBP5_HUMAN Insulin-like growth factor-binding protein 5 OS=Homo sapiens GN=IGFBP5 PE=1 SV=1	1	11	11	11	7	6	9	8	7	6	9	8	7	6	9	8	52.6	52.6	52.6	30.57	272	272	0	323.31	By MS/MS	By MS/MS	By MS/MS	By MS/MS	32	27.2	37.1	35.7	1009130000	132530000	202190000	305520000	80616000	196020000	199270000	159520000	237870000	6
P24666;P24666-4;P24666-3;P24666-2	P24666;P24666-4;P24666-3;P24666-2	4;2;2;2	4;2;2;2	4;2;2;2	Low molecular weight phosphotyrosine protein phosphatase	ACP1	P24666 sp|P24666|PPAC_HUMAN Low molecular weight phosphotyrosine protein phosphatase OS=Homo sapiens GN=ACP1 PE=1 SV=3;P24666-4 sp|P24666-4|PPAC_HUMAN Isoform 4 of Low molecular weight phosphotyrosine protein phosphatase OS=Homo sapiens GN=ACP1;P24666-3 sp	4	4	4	4	2	1	3	1	2	1	3	1	2	1	3	1	37.3	37.3	37.3	18.042	158	158;112;124;158	0	27.327	By MS/MS	By MS/MS	By MS/MS	By MS/MS	14.6	7.6	25.9	11.4	147501000	3039900	11319000	58918000	748170	3666400	10311000	11621000	5921700	1
P24821;P24821-3;P24821-5;P24821-6	P24821;P24821-3;P24821-5;P24821-6	61;51;49;45	61;51;49;45	1;1;0;0	Tenascin	TNC	P24821 sp|P24821|TENA_HUMAN Tenascin OS=Homo sapiens GN=TNC PE=1 SV=3;P24821-3 sp|P24821-3|TENA_HUMAN Isoform 3 of Tenascin OS=Homo sapiens GN=TNC;P24821-5 sp|P24821-5|TENA_HUMAN Isoform 5 of Tenascin OS=Homo sapiens GN=TNC;P24821-6 sp|P24821-6|TENA_HUMAN	4	61	61	1	35	33	45	32	35	33	45	32	0	0	1	0	39.2	39.2	1.1	240.85	2201	2201;1837;1655;1564	0	323.31	By MS/MS	By MS/MS	By MS/MS	By MS/MS	24.3	21.6	31.6	23.1	3684930000	410200000	815870000	1429900000	310940000	674660000	924490000	777670000	589060000	35
P25311	P25311	28	28	28	Zinc-alpha-2-glycoprotein	AZGP1	P25311 sp|P25311|ZA2G_HUMAN Zinc-alpha-2-glycoprotein OS=Homo sapiens GN=AZGP1 PE=1 SV=2	1	28	28	28	27	23	27	27	27	23	27	27	27	23	27	27	70.5	70.5	70.5	34.258	298	298	0	323.31	By MS/MS	By MS/MS	By MS/MS	By MS/MS	69.5	61.1	69.5	69.5	410000000000	70344000000	79905000000	143000000000	53372000000	79762000000	87497000000	71552000000	78974000000	147
P25325;P25325-2	P25325;P25325-2	5;5	5;5	5;5	3-mercaptopyruvate sulfurtransferase	MPST	P25325 sp|P25325|THTM_HUMAN 3-mercaptopyruvate sulfurtransferase OS=Homo sapiens GN=MPST PE=1 SV=3;P25325-2 sp|P25325-2|THTM_HUMAN Isoform 2 of 3-mercaptopyruvate sulfurtransferase OS=Homo sapiens GN=MPST	2	5	5	5	2	3	1	2	2	3	1	2	2	3	1	2	24.2	24.2	24.2	33.178	297	297;317	0.0010741	7.8146	By MS/MS	By MS/MS	By matching	By MS/MS	9.4	13.1	5.4	9.1	21441500	4007400	6626800	3555600	3915100	4697800	6167800	4209700	5601500	1
P25774;P25774-2	P25774;P25774-2	10;9	10;9	10;9	Cathepsin S	CTSS	P25774 sp|P25774|CATS_HUMAN Cathepsin S OS=Homo sapiens GN=CTSS PE=1 SV=3;P25774-2 sp|P25774-2|CATS_HUMAN Isoform 2 of Cathepsin S OS=Homo sapiens GN=CTSS	2	10	10	10	7	5	9	7	7	5	9	7	7	5	9	7	40.5	40.5	40.5	37.495	331	331;281	0	323.31	By MS/MS	By MS/MS	By MS/MS	By MS/MS	29.3	15.1	37.8	23.9	765525000	107530000	154820000	324550000	78834000	111440000	189460000	134430000	108010000	6
P25786;P25786-2	P25786;P25786-2	8;8	8;8	8;8	Proteasome subunit alpha type-1	PSMA1	P25786 sp|P25786|PSA1_HUMAN Proteasome subunit alpha type-1 OS=Homo sapiens GN=PSMA1 PE=1 SV=1;P25786-2 sp|P25786-2|PSA1_HUMAN Isoform Long of Proteasome subunit alpha type-1 OS=Homo sapiens GN=PSMA1	2	8	8	8	4	7	6	3	4	7	6	3	4	7	6	3	35.7	35.7	35.7	29.555	263	263;269	0	25.492	By MS/MS	By MS/MS	By MS/MS	By MS/MS	15.6	33.1	29.7	11	165039000	18497000	72819000	45303000	12579000	26966000	39499000	32413000	21111000	2
P25787	P25787	6	6	6	Proteasome subunit alpha type-2	PSMA2	P25787 sp|P25787|PSA2_HUMAN Proteasome subunit alpha type-2 OS=Homo sapiens GN=PSMA2 PE=1 SV=2	1	6	6	6	2	3	4	3	2	3	4	3	2	3	4	3	34.2	34.2	34.2	25.898	234	234	0	24.001	By MS/MS	By MS/MS	By MS/MS	By MS/MS	13.7	19.7	27.8	22.2	118823000	15449000	29378000	48687000	25309000	23726000	20389000	16070000	32153000	2
P25788-2;P25788	P25788-2;P25788	8;8	8;8	8;8	Proteasome subunit alpha type-3	PSMA3	P25788-2 sp|P25788-2|PSA3_HUMAN Isoform 2 of Proteasome subunit alpha type-3 OS=Homo sapiens GN=PSMA3;P25788 sp|P25788|PSA3_HUMAN Proteasome subunit alpha type-3 OS=Homo sapiens GN=PSMA3 PE=1 SV=2	2	8	8	8	4	1	3	2	4	1	3	2	4	1	3	2	34.3	34.3	34.3	27.647	248	248;255	0	15.262	By MS/MS	By MS/MS	By MS/MS	By MS/MS	17.3	3.6	12.5	8.5	79192000	16759000	8407000	34938000	19088000	23631000	19650000	40439000	27812000	1
P25789;P25789-2	P25789;P25789-2	7;4	7;4	7;4	Proteasome subunit alpha type-4	PSMA4	P25789 sp|P25789|PSA4_HUMAN Proteasome subunit alpha type-4 OS=Homo sapiens GN=PSMA4 PE=1 SV=1;P25789-2 sp|P25789-2|PSA4_HUMAN Isoform 2 of Proteasome subunit alpha type-4 OS=Homo sapiens GN=PSMA4	2	7	7	7	5	3	5	6	5	3	5	6	5	3	5	6	37.5	37.5	37.5	29.483	261	261;190	0	21.654	By MS/MS	By MS/MS	By MS/MS	By MS/MS	25.7	12.6	27.6	33.7	120135000	25632000	27443000	16463000	43352000	28915000	34999000	17150000	79663000	1
P26022	P26022	3	3	3	Pentraxin-related protein PTX3	PTX3	P26022 sp|P26022|PTX3_HUMAN Pentraxin-related protein PTX3 OS=Homo sapiens GN=PTX3 PE=1 SV=3	1	3	3	3	1	2	2	1	1	2	2	1	1	2	2	1	9.7	9.7	9.7	41.975	381	381	0.0010183	5.8442	By matching	By MS/MS	By MS/MS	By matching	3.7	6.3	7.1	3.7	18479500	786350	654880	9113200	1958000	4493700	3900800	5192900	6351100	1
P26038;P35241;P35241-5;P35241-4;P35241-3	P26038	29;7;7;5;1	29;7;7;5;1	23;1;1;1;0	Moesin	MSN	P26038 sp|P26038|MOES_HUMAN Moesin OS=Homo sapiens GN=MSN PE=1 SV=3	5	29	29	23	16	13	18	19	16	13	18	19	12	9	12	14	47	47	37.3	67.819	577	577;583;604;447;200	0	189.68	By MS/MS	By MS/MS	By MS/MS	By MS/MS	26	23.1	35.2	34.1	996144000	85304000	155270000	381560000	142900000	167260000	235320000	247930000	230640000	7
P26447	P26447	3	3	3	Protein S100-A4	S100A4	P26447 sp|P26447|S10A4_HUMAN Protein S100-A4 OS=Homo sapiens GN=S100A4 PE=1 SV=1	1	3	3	3	1	3	3	2	1	3	3	2	1	3	3	2	27.7	27.7	27.7	11.728	101	101	0	20.54	By MS/MS	By MS/MS	By MS/MS	By MS/MS	10.9	27.7	27.7	19.8	764089000	88809000	171090000	370540000	113210000	123040000	220480000	188560000	184760000	4
P26572	P26572	3	3	3	Alpha-1,3-mannosyl-glycoprotein 2-beta-N-acetylglucosaminyltransferase	MGAT1	P26572 sp|P26572|MGAT1_HUMAN Alpha-1,3-mannosyl-glycoprotein 2-beta-N-acetylglucosaminyltransferase OS=Homo sapiens GN=MGAT1 PE=1 SV=2	1	3	3	3	1	0	2	1	1	0	2	1	1	0	2	1	6.3	6.3	6.3	50.878	445	445	0.001004	5.4175	By MS/MS		By MS/MS	By MS/MS	2	0	4.5	2	55115600	1624900	0	18168000	3716700	4775600	0	7577700	7573300	0
P26583;B2RPK0;P09429	P26583	3;1;1	3;1;1	3;1;1	High mobility group protein B2	HMGB2	P26583 sp|P26583|HMGB2_HUMAN High mobility group protein B2 OS=Homo sapiens GN=HMGB2 PE=1 SV=2	3	3	3	3	1	0	2	0	1	0	2	0	1	0	2	0	17.2	17.2	17.2	24.033	209	209;211;215	0.00098522	5.0277	By MS/MS		By MS/MS		6.2	0	11	0	6124900	2121200	0	4003700	0	2146400	0	0	0	0
P26641;P26641-2	P26641;P26641-2	2;2	2;2	2;2	Elongation factor 1-gamma	EEF1G	P26641 sp|P26641|EF1G_HUMAN Elongation factor 1-gamma OS=Homo sapiens GN=EEF1G PE=1 SV=3;P26641-2 sp|P26641-2|EF1G_HUMAN Isoform 2 of Elongation factor 1-gamma OS=Homo sapiens GN=EEF1G	2	2	2	2	0	0	0	0	0	0	0	0	0	0	0	0	5.9	5.9	5.9	50.118	437	437;487	0.001002	5.3938					0	0	0	0	0	0	0	0	0	0	0	0	0	0
P26927;Q2TV78;Q2TV78-2	P26927	39;17;16	39;17;16	39;17;16	Hepatocyte growth factor-like protein;Hepatocyte growth factor-like protein alpha chain;Hepatocyte growth factor-like protein beta chain	MST1	P26927 sp|P26927|HGFL_HUMAN Hepatocyte growth factor-like protein OS=Homo sapiens GN=MST1 PE=1 SV=2	3	39	39	39	31	24	36	34	31	24	36	34	31	24	36	34	63.9	63.9	63.9	80.319	711	711;715;689	0	323.31	By MS/MS	By MS/MS	By MS/MS	By MS/MS	53	39.8	61.7	60.6	34037400000	4785800000	6517300000	13894000000	3969900000	7240400000	7168200000	7072700000	6614000000	43
P26992	P26992	8	8	8	Ciliary neurotrophic factor receptor subunit alpha	CNTFR	P26992 sp|P26992|CNTFR_HUMAN Ciliary neurotrophic factor receptor subunit alpha OS=Homo sapiens GN=CNTFR PE=1 SV=2	1	8	8	8	4	3	6	4	4	3	6	4	4	3	6	4	36.8	36.8	36.8	40.633	372	372	0	144.73	By MS/MS	By MS/MS	By MS/MS	By MS/MS	14.5	11	24.7	14.5	282425000	47482000	25814000	132490000	22585000	58593000	60398000	48117000	47748000	2
P27105-2;P27105	P27105-2;P27105	3;3	3;3	3;3	Erythrocyte band 7 integral membrane protein	STOM	P27105-2 sp|P27105-2|STOM_HUMAN Isoform 2 of Erythrocyte band 7 integral membrane protein OS=Homo sapiens GN=STOM;P27105 sp|P27105|STOM_HUMAN Erythrocyte band 7 integral membrane protein OS=Homo sapiens GN=STOM PE=1 SV=3	2	3	3	3	0	0	1	0	0	0	1	0	0	0	1	0	32.5	32.5	32.5	13.475	123	123;288	0.0011161	8.9724			By matching		0	0	13	0	27919100	0	0	18226000	0	0	0	20960000	0	0
P27169	P27169	16	16	16	Serum paraoxonase/arylesterase 1	PON1	P27169 sp|P27169|PON1_HUMAN Serum paraoxonase/arylesterase 1 OS=Homo sapiens GN=PON1 PE=1 SV=3	1	16	16	16	14	12	12	13	14	12	12	13	14	12	12	13	65.4	65.4	65.4	39.731	355	355	0	323.31	By MS/MS	By MS/MS	By MS/MS	By MS/MS	64.8	54.4	60.8	63.4	141000000000	12081000000	20202000000	58423000000	15695000000	15907000000	26113000000	29915000000	22010000000	45
P27348	P27348	6	4	4	14-3-3 protein theta	YWHAQ	P27348 sp|P27348|1433T_HUMAN 14-3-3 protein theta OS=Homo sapiens GN=YWHAQ PE=1 SV=1	1	6	4	4	4	3	5	4	2	2	3	2	2	2	3	2	27.8	20.4	20.4	27.764	245	245	0	45.972	By MS/MS	By MS/MS	By MS/MS	By MS/MS	18	13.9	22.9	18	38944200	2181600	16027000	10755000	7360500	5329600	19480000	10150000	12733000	2
P27487	P27487	9	9	9	Dipeptidyl peptidase 4;Dipeptidyl peptidase 4 membrane form;Dipeptidyl peptidase 4 soluble form	DPP4	P27487 sp|P27487|DPP4_HUMAN Dipeptidyl peptidase 4 OS=Homo sapiens GN=DPP4 PE=1 SV=2	1	9	9	9	4	3	4	4	4	3	4	4	4	3	4	4	11.4	11.4	11.4	88.278	766	766	0	36.264	By MS/MS	By MS/MS	By MS/MS	By MS/MS	5.5	4.3	4.8	5	131796000	8863800	33374000	26320000	14667000	30787000	57088000	33178000	33494000	1
P27797	P27797	11	11	11	Calreticulin	CALR	P27797 sp|P27797|CALR_HUMAN Calreticulin OS=Homo sapiens GN=CALR PE=1 SV=1	1	11	11	11	9	7	8	9	9	7	8	9	9	7	8	9	43.2	43.2	43.2	48.141	417	417	0	323.31	By MS/MS	By MS/MS	By MS/MS	By MS/MS	32.1	27.8	36.7	33.6	1130830000	175930000	193090000	465570000	93509000	200220000	198400000	283260000	162320000	13
P27824;P27824-2;P27824-3	P27824;P27824-2;P27824-3	3;3;2	3;3;2	3;3;2	Calnexin	CANX	P27824 sp|P27824|CALX_HUMAN Calnexin OS=Homo sapiens GN=CANX PE=1 SV=2;P27824-2 sp|P27824-2|CALX_HUMAN Isoform 2 of Calnexin OS=Homo sapiens GN=CANX;P27824-3 sp|P27824-3|CALX_HUMAN Isoform 3 of Calnexin OS=Homo sapiens GN=CANX	3	3	3	3	0	0	1	0	0	0	1	0	0	0	1	0	6.8	6.8	6.8	67.567	592	592;627;484	0.0010081	5.6245			By MS/MS		0	0	2.5	0	5435900	0	0	5435900	0	0	0	2655300	0	0
P27918	P27918	13	13	13	Properdin	CFP	P27918 sp|P27918|PROP_HUMAN Properdin OS=Homo sapiens GN=CFP PE=1 SV=2	1	13	13	13	11	9	10	11	11	9	10	11	11	9	10	11	32.4	32.4	32.4	51.276	469	469	0	323.31	By MS/MS	By MS/MS	By MS/MS	By MS/MS	32	29.6	29.9	31.8	32610200000	5626900000	3759100000	12272000000	4568300000	9331400000	2991000000	6109500000	7511700000	32
P27930;P27930-2	P27930;P27930-2	7;6	7;6	7;6	Interleukin-1 receptor type 2;Interleukin-1 receptor type 2, membrane form;Interleukin-1 receptor type 2, soluble form	IL1R2	P27930 sp|P27930|IL1R2_HUMAN Interleukin-1 receptor type 2 OS=Homo sapiens GN=IL1R2 PE=1 SV=1;P27930-2 sp|P27930-2|IL1R2_HUMAN Isoform Short of Interleukin-1 receptor type 2 OS=Homo sapiens GN=IL1R2	2	7	7	7	3	5	7	3	3	5	7	3	3	5	7	3	27.4	27.4	27.4	45.421	398	398;296	0	86.895	By MS/MS	By MS/MS	By MS/MS	By MS/MS	8.3	16.1	27.4	11.1	210970000	9956400	40229000	103290000	7543700	15566000	43092000	42266000	17889000	4
P28062-2;P28062	P28062-2;P28062	4;4	4;4	4;4	Proteasome subunit beta type-8	PSMB8	P28062-2 sp|P28062-2|PSB8_HUMAN Isoform 2 of Proteasome subunit beta type-8 OS=Homo sapiens GN=PSMB8;P28062 sp|P28062|PSB8_HUMAN Proteasome subunit beta type-8 OS=Homo sapiens GN=PSMB8 PE=1 SV=3	2	4	4	4	1	1	2	2	1	1	2	2	1	1	2	2	19.9	19.9	19.9	29.769	272	272;276	0.0011614	10.901	By matching	By MS/MS	By MS/MS	By MS/MS	5.1	5.1	9.6	10.3	23281000	3662700	6623700	6080600	6914000	9859300	6798700	12668000	21427000	1
P28065-2;P28065	P28065-2;P28065	2;2	2;2	2;2	Proteasome subunit beta type-9	PSMB9	P28065-2 sp|P28065-2|PSB9_HUMAN Isoform LMP2.S of Proteasome subunit beta type-9 OS=Homo sapiens GN=PSMB9;P28065 sp|P28065|PSB9_HUMAN Proteasome subunit beta type-9 OS=Homo sapiens GN=PSMB9 PE=1 SV=2	2	2	2	2	1	0	1	1	1	0	1	1	1	0	1	1	10.5	10.5	10.5	22.328	209	209;219	0.0055249	3.4256	By matching		By matching	By MS/MS	4.8	0	4.8	4.8	9283900	1050300	0	1822300	1679200	1672700	0	1222200	4288500	0
P28066;P28066-2	P28066;P28066-2	8;5	8;5	8;5	Proteasome subunit alpha type-5	PSMA5	P28066 sp|P28066|PSA5_HUMAN Proteasome subunit alpha type-5 OS=Homo sapiens GN=PSMA5 PE=1 SV=3;P28066-2 sp|P28066-2|PSA5_HUMAN Isoform 2 of Proteasome subunit alpha type-5 OS=Homo sapiens GN=PSMA5	2	8	8	8	6	6	5	5	6	6	5	5	6	6	5	5	46.5	46.5	46.5	26.411	241	241;183	0	156.82	By MS/MS	By MS/MS	By MS/MS	By MS/MS	35.7	38.2	31.5	30.3	337162000	52388000	100780000	96005000	70442000	68164000	75701000	47599000	96795000	5
P28070	P28070	7	7	7	Proteasome subunit beta type-4	PSMB4	P28070 sp|P28070|PSB4_HUMAN Proteasome subunit beta type-4 OS=Homo sapiens GN=PSMB4 PE=1 SV=4	1	7	7	7	2	0	1	2	2	0	1	2	2	0	1	2	40.2	40.2	40.2	29.204	264	264	0	21.703	By MS/MS		By MS/MS	By MS/MS	12.1	0	3.8	12.1	605758000	591880000	0	8811800	5065700	84436000	0	38874000	98712000	0
P28072	P28072	3	3	3	Proteasome subunit beta type-6	PSMB6	P28072 sp|P28072|PSB6_HUMAN Proteasome subunit beta type-6 OS=Homo sapiens GN=PSMB6 PE=1 SV=4	1	3	3	3	0	1	1	1	0	1	1	1	0	1	1	1	15.9	15.9	15.9	25.357	239	239	0.00098912	5.1203		By MS/MS	By MS/MS	By MS/MS	0	4.6	4.6	4.6	109271000	0	15596000	21172000	0	0	15900000	13119000	0	1
P28074;P28074-3;P28074-2	P28074;P28074-3	8;6;3	8;6;3	8;6;3	Proteasome subunit beta type-5	PSMB5	P28074 sp|P28074|PSB5_HUMAN Proteasome subunit beta type-5 OS=Homo sapiens GN=PSMB5 PE=1 SV=3;P28074-3 sp|P28074-3|PSB5_HUMAN Isoform 3 of Proteasome subunit beta type-5 OS=Homo sapiens GN=PSMB5	3	8	8	8	2	3	3	5	2	3	3	5	2	3	3	5	36.9	36.9	36.9	28.48	263	263;160;203	0	76.387	By MS/MS	By MS/MS	By MS/MS	By MS/MS	8.4	13.3	12.5	20.2	87945100	589100	20975000	34171000	32210000	10038000	50485000	34339000	38142000	2
P28799;P28799-2;P28799-3	P28799;P28799-2;P28799-3	6;4;3	6;4;3	6;4;3	Granulins;Acrogranin;Paragranulin;Granulin-1;Granulin-2;Granulin-3;Granulin-4;Granulin-5;Granulin-6;Granulin-7	GRN	P28799 sp|P28799|GRN_HUMAN Granulins OS=Homo sapiens GN=GRN PE=1 SV=2;P28799-2 sp|P28799-2|GRN_HUMAN Isoform 2 of Granulins OS=Homo sapiens GN=GRN;P28799-3 sp|P28799-3|GRN_HUMAN Isoform 3 of Granulins OS=Homo sapiens GN=GRN	3	6	6	6	6	4	5	6	6	4	5	6	6	4	5	6	11.6	11.6	11.6	63.544	593	593;438;413	0	61.567	By MS/MS	By MS/MS	By MS/MS	By MS/MS	11.6	8.9	11.3	11.6	222707000	45898000	23141000	114510000	26797000	47446000	24200000	51213000	35076000	1
P28827;P28827-2	P28827;P28827-2	10;10	10;10	10;10	Receptor-type tyrosine-protein phosphatase mu	PTPRM	P28827 sp|P28827|PTPRM_HUMAN Receptor-type tyrosine-protein phosphatase mu OS=Homo sapiens GN=PTPRM PE=1 SV=2;P28827-2 sp|P28827-2|PTPRM_HUMAN Isoform 2 of Receptor-type tyrosine-protein phosphatase mu OS=Homo sapiens GN=PTPRM	2	10	10	10	4	4	6	2	4	4	6	2	4	4	6	2	10.2	10.2	10.2	163.68	1452	1452;1465	0	165.11	By MS/MS	By MS/MS	By MS/MS	By MS/MS	3.9	3.8	5.3	2.3	206609000	14909000	47555000	113950000	8521600	31151000	48932000	47743000	26538000	4
P28906;P28906-2	P28906;P28906-2	2;1	2;1	2;1	Hematopoietic progenitor cell antigen CD34	CD34	P28906 sp|P28906|CD34_HUMAN Hematopoietic progenitor cell antigen CD34 OS=Homo sapiens GN=CD34 PE=1 SV=2;P28906-2 sp|P28906-2|CD34_HUMAN Isoform CD34-T of Hematopoietic progenitor cell antigen CD34 OS=Homo sapiens GN=CD34	2	2	2	2	1	1	1	1	1	1	1	1	1	1	1	1	7.5	7.5	7.5	40.716	385	385;328	0	223.12	By MS/MS	By MS/MS	By MS/MS	By MS/MS	5.2	5.2	5.2	5.2	140732000	24631000	16555000	32953000	10523000	29117000	17161000	23079000	23778000	2
P29350-2;P29350;P29350-3;P29350-4	P29350-2;P29350;P29350-3;P29350-4	2;2;2;2	2;2;2;2	2;2;2;2	Tyrosine-protein phosphatase non-receptor type 6	PTPN6	P29350-2 sp|P29350-2|PTN6_HUMAN Isoform 3 of Tyrosine-protein phosphatase non-receptor type 6 OS=Homo sapiens GN=PTPN6;P29350 sp|P29350|PTN6_HUMAN Tyrosine-protein phosphatase non-receptor type 6 OS=Homo sapiens GN=PTPN6 PE=1 SV=1;P29350-3 sp|P29350-3|PTN6	4	2	2	2	0	0	0	0	0	0	0	0	0	0	0	0	5	5	5	63.124	556	556;595;597;624	0.0028708	4.2622					0	0	0	0	0	0	0	0	0	0	0	0	0	0
P29401;P29401-2	P29401;P29401-2	21;21	21;21	21;21	Transketolase	TKT	P29401 sp|P29401|TKT_HUMAN Transketolase OS=Homo sapiens GN=TKT PE=1 SV=3;P29401-2 sp|P29401-2|TKT_HUMAN Isoform 2 of Transketolase OS=Homo sapiens GN=TKT	2	21	21	21	16	12	16	13	16	12	16	13	16	12	16	13	46.4	46.4	46.4	67.877	623	623;631	0	323.31	By MS/MS	By MS/MS	By MS/MS	By MS/MS	33.4	28.7	38.4	31.1	1203980000	156400000	161400000	490360000	109900000	179630000	144400000	227690000	187550000	8
P29622	P29622	27	27	27	Kallistatin	SERPINA4	P29622 sp|P29622|KAIN_HUMAN Kallistatin OS=Homo sapiens GN=SERPINA4 PE=1 SV=3	1	27	27	27	24	21	22	24	24	21	22	24	24	21	22	24	67.2	67.2	67.2	48.541	427	427	0	323.31	By MS/MS	By MS/MS	By MS/MS	By MS/MS	58.3	50.4	60.7	62.5	109000000000	15839000000	19950000000	40088000000	14727000000	20632000000	19263000000	20074000000	19371000000	51
P29966	P29966	4	4	4	Myristoylated alanine-rich C-kinase substrate	MARCKS	P29966 sp|P29966|MARCS_HUMAN Myristoylated alanine-rich C-kinase substrate OS=Homo sapiens GN=MARCKS PE=1 SV=4	1	4	4	4	3	2	3	3	3	2	3	3	3	2	3	3	25.3	25.3	25.3	31.554	332	332	0	45.779	By MS/MS	By MS/MS	By MS/MS	By MS/MS	19.6	11.1	15.7	20.8	75130500	6052500	13323000	30617000	10970000	13105000	13965000	13314000	11907000	1
P30041	P30041	17	17	17	Peroxiredoxin-6	PRDX6	P30041 sp|P30041|PRDX6_HUMAN Peroxiredoxin-6 OS=Homo sapiens GN=PRDX6 PE=1 SV=3	1	17	17	17	9	10	14	10	9	10	14	10	9	10	14	10	71.9	71.9	71.9	25.035	224	224	0	159.15	By MS/MS	By MS/MS	By MS/MS	By MS/MS	59.8	46.9	63.8	60.3	1092070000	109160000	211420000	536090000	163090000	175480000	246000000	245650000	165520000	8
P30043	P30043	12	12	12	Flavin reductase (NADPH)	BLVRB	P30043 sp|P30043|BLVRB_HUMAN Flavin reductase (NADPH) OS=Homo sapiens GN=BLVRB PE=1 SV=3	1	12	12	12	12	12	11	12	12	12	11	12	12	12	11	12	67.5	67.5	67.5	22.119	206	206	0	323.31	By MS/MS	By MS/MS	By MS/MS	By MS/MS	67.5	67.5	67.5	67.5	6034230000	871540000	948410000	2380100000	1378300000	1129100000	1142600000	1031300000	1394200000	21
P30044-2;P30044;P30044-3;P30044-4	P30044-2;P30044;P30044-3	3;3;2;1	3;3;2;1	3;3;2;1	Peroxiredoxin-5, mitochondrial	PRDX5	P30044-2 sp|P30044-2|PRDX5_HUMAN Isoform Cytoplasmic+peroxisomal of Peroxiredoxin-5, mitochondrial OS=Homo sapiens GN=PRDX5;P30044 sp|P30044|PRDX5_HUMAN Peroxiredoxin-5, mitochondrial OS=Homo sapiens GN=PRDX5 PE=1 SV=4;P30044-3 sp|P30044-3|PRDX5_HUMAN Isof	4	3	3	3	0	0	0	0	0	0	0	0	0	0	0	0	24.1	24.1	24.1	17.031	162	162;214;170;125	0.0010309	6.1322					0	0	0	0	3972300	0	0	0	0	0	0	0	0	0
P30046;P30046-2;A6NHG4	P30046;P30046-2;A6NHG4	7;6;6	7;6;6	7;6;6	D-dopachrome decarboxylase;D-dopachrome decarboxylase-like protein	DDT;DDTL	P30046 sp|P30046|DOPD_HUMAN D-dopachrome decarboxylase OS=Homo sapiens GN=DDT PE=1 SV=3;P30046-2 sp|P30046-2|DOPD_HUMAN Isoform 2 of D-dopachrome decarboxylase OS=Homo sapiens GN=DDT;A6NHG4 sp|A6NHG4|DDTL_HUMAN D-dopachrome decarboxylase-like protein OS=Ho	3	7	7	7	3	5	6	4	3	5	6	4	3	5	6	4	56.8	56.8	56.8	12.712	118	118;107;134	0	90.734	By MS/MS	By MS/MS	By MS/MS	By MS/MS	27.1	39.8	50.8	43.2	352958000	27606000	35770000	220800000	35485000	74171000	61172000	130060000	113140000	3
P30086	P30086	8	8	8	Phosphatidylethanolamine-binding protein 1;Hippocampal cholinergic neurostimulating peptide	PEBP1	P30086 sp|P30086|PEBP1_HUMAN Phosphatidylethanolamine-binding protein 1 OS=Homo sapiens GN=PEBP1 PE=1 SV=3	1	8	8	8	6	4	6	7	6	4	6	7	6	4	6	7	69	69	69	21.057	187	187	0	140.16	By MS/MS	By MS/MS	By MS/MS	By MS/MS	52.4	31	54.5	59.4	526978000	50972000	54477000	248890000	58289000	79160000	96780000	118910000	76032000	4
P30101	P30101	22	22	22	Protein disulfide-isomerase A3	PDIA3	P30101 sp|P30101|PDIA3_HUMAN Protein disulfide-isomerase A3 OS=Homo sapiens GN=PDIA3 PE=1 SV=4	1	22	22	22	13	12	18	9	13	12	18	9	13	12	18	9	56	56	56	56.782	505	505	0	264.37	By MS/MS	By MS/MS	By MS/MS	By MS/MS	34.9	32.9	49.5	23.8	716848000	83867000	172430000	234560000	59021000	116420000	199960000	138490000	125270000	10
P30153	P30153	2	2	2	Serine/threonine-protein phosphatase 2A 65 kDa regulatory subunit A alpha isoform	PPP2R1A	P30153 sp|P30153|2AAA_HUMAN Serine/threonine-protein phosphatase 2A 65 kDa regulatory subunit A alpha isoform OS=Homo sapiens GN=PPP2R1A PE=1 SV=4	1	2	2	2	0	0	2	1	0	0	2	1	0	0	2	1	5.1	5.1	5.1	65.308	589	589	0.00097943	4.8935			By MS/MS	By matching	0	0	5.1	3.4	8346600	0	0	7007100	1339500	0	0	2625700	1949000	0
P30462;P18463	P30462;P18463	8;7	2;1	0;0	HLA class I histocompatibility antigen, B-14 alpha chain;HLA class I histocompatibility antigen, B-37 alpha chain	HLA-B	P30462 sp|P30462|1B14_HUMAN HLA class I histocompatibility antigen, B-14 alpha chain OS=Homo sapiens GN=HLA-B PE=1 SV=1;P18463 sp|P18463|1B37_HUMAN HLA class I histocompatibility antigen, B-37 alpha chain OS=Homo sapiens GN=HLA-B PE=1 SV=1	2	8	2	0	4	4	3	5	0	0	0	0	0	0	0	0	33.7	7.5	0	40.358	362	362;362	0.0028436	4.1602	By matching	By matching	By matching	By matching	16.3	14.9	11.6	22.9	4433200	0	0	0	0	0	0	0	0	0
P30530-2;P30530	P30530-2;P30530	4;4	4;4	4;4	Tyrosine-protein kinase receptor UFO	AXL	P30530-2 sp|P30530-2|UFO_HUMAN Isoform Short of Tyrosine-protein kinase receptor UFO OS=Homo sapiens GN=AXL;P30530 sp|P30530|UFO_HUMAN Tyrosine-protein kinase receptor UFO OS=Homo sapiens GN=AXL PE=1 SV=3	2	4	4	4	2	1	2	2	2	1	2	2	2	1	2	2	6.7	6.7	6.7	97.376	885	885;894	0.0010593	7.2738	By MS/MS	By matching	By MS/MS	By MS/MS	3.2	1.4	2.8	2.8	54646900	2977700	9250900	28007000	8644800	4615900	13496000	10081000	7060900	0
P30613-2;P30613	P30613-2;P30613	5;5	4;4	4;4	Pyruvate kinase PKLR	PKLR	P30613-2 sp|P30613-2|KPYR_HUMAN Isoform L-type of Pyruvate kinase PKLR OS=Homo sapiens GN=PKLR;P30613 sp|P30613|KPYR_HUMAN Pyruvate kinase PKLR OS=Homo sapiens GN=PKLR PE=1 SV=2	2	5	4	4	3	2	2	2	2	1	1	1	2	1	1	1	15.5	13.4	13.4	58.494	543	543;574	0.0010395	6.3482	By MS/MS	By MS/MS	By MS/MS	By matching	8.5	5	5	5	19456500	5162100	5070400	6519900	2704100	4081100	6086700	4757000	4001400	1
P30626-3;P30626-2;P30626	P30626-3;P30626-2;P30626	4;4;4	4;4;4	4;4;4	Sorcin	SRI	P30626-3 sp|P30626-3|SORCN_HUMAN Isoform 3 of Sorcin OS=Homo sapiens GN=SRI;P30626-2 sp|P30626-2|SORCN_HUMAN Isoform 2 of Sorcin OS=Homo sapiens GN=SRI;P30626 sp|P30626|SORCN_HUMAN Sorcin OS=Homo sapiens GN=SRI PE=1 SV=1	3	4	4	4	3	3	4	3	3	3	4	3	3	3	4	3	23.3	23.3	23.3	20.006	180	180;183;198	0.0010858	8.144	By MS/MS	By MS/MS	By MS/MS	By MS/MS	18.9	16.7	23.3	18.9	106734000	16633000	19089000	46858000	19527000	17022000	20635000	19852000	25833000	1
P30740;P30740-2;P50452-2;P50452;P50453;O75830	P30740;P30740-2	11;6;1;1;1;1	11;6;1;1;1;1	11;6;1;1;1;1	Leukocyte elastase inhibitor	SERPINB1	P30740 sp|P30740|ILEU_HUMAN Leukocyte elastase inhibitor OS=Homo sapiens GN=SERPINB1 PE=1 SV=1;P30740-2 sp|P30740-2|ILEU_HUMAN Isoform 2 of Leukocyte elastase inhibitor OS=Homo sapiens GN=SERPINB1	6	11	11	11	1	2	2	2	1	2	2	2	1	2	2	2	30.9	30.9	30.9	42.741	379	379;228;242;374;376;405	0	74.932	By MS/MS	By MS/MS	By MS/MS	By MS/MS	2.6	5.3	5.5	5.5	148687000	954520	8532600	22660000	2469400	17289000	15784000	141200000	17844000	0
P31025;Q5VSP4	P31025	4;1	4;1	4;1	Lipocalin-1	LCN1	P31025 sp|P31025|LCN1_HUMAN Lipocalin-1 OS=Homo sapiens GN=LCN1 PE=1 SV=1	2	4	4	4	0	0	0	1	0	0	0	1	0	0	0	1	27.3	27.3	27.3	19.25	176	176;162	0.0010299	6.0731				By MS/MS	0	0	0	6.2	16493900	0	0	0	4112900	0	0	0	4732200	0
P31146	P31146	10	10	10	Coronin-1A	CORO1A	P31146 sp|P31146|COR1A_HUMAN Coronin-1A OS=Homo sapiens GN=CORO1A PE=1 SV=4	1	10	10	10	8	5	7	7	8	5	7	7	8	5	7	7	25.6	25.6	25.6	51.026	461	461	0	60.218	By MS/MS	By MS/MS	By MS/MS	By MS/MS	19.1	11.3	16.7	16.7	450545000	49321000	63618000	161780000	30746000	77239000	72748000	75509000	46426000	3
P31150	P31150	13	4	4	Rab GDP dissociation inhibitor alpha	GDI1	P31150 sp|P31150|GDIA_HUMAN Rab GDP dissociation inhibitor alpha OS=Homo sapiens GN=GDI1 PE=1 SV=2	1	13	4	4	5	4	8	6	0	0	0	0	0	0	0	0	32	10.5	10.5	50.582	447	447	0	22.472	By matching	By matching	By matching	By matching	13.4	11	21.3	17	9926900	0	0	0	0	0	0	0	0	0
P31151;Q86SG5	P31151	3;1	3;1	3;1	Protein S100-A7	S100A7	P31151 sp|P31151|S10A7_HUMAN Protein S100-A7 OS=Homo sapiens GN=S100A7 PE=1 SV=4	2	3	3	3	2	1	1	0	2	1	1	0	2	1	1	0	23.8	23.8	23.8	11.471	101	101;101	0	89.192	By MS/MS	By matching	By MS/MS		23.8	11.9	11.9	0	17768700	7000300	5918500	0	0	8569900	8657100	0	0	0
P31939-2;P31939	P31939-2;P31939	11;11	11;11	11;11	Bifunctional purine biosynthesis protein PURH;Phosphoribosylaminoimidazolecarboxamide formyltransferase;IMP cyclohydrolase	ATIC	P31939-2 sp|P31939-2|PUR9_HUMAN Isoform 2 of Bifunctional purine biosynthesis protein PURH OS=Homo sapiens GN=ATIC;P31939 sp|P31939|PUR9_HUMAN Bifunctional purine biosynthesis protein PURH OS=Homo sapiens GN=ATIC PE=1 SV=3	2	11	11	11	3	0	7	6	3	0	7	6	3	0	7	6	30.5	30.5	30.5	64.523	591	591;592	0	25.792	By MS/MS		By MS/MS	By MS/MS	8.3	0	21	17.1	443237000	4105600	0	199670000	37611000	59618000	0	87376000	76008000	0
P31944	P31944	8	8	8	Caspase-14;Caspase-14 subunit p17, mature form;Caspase-14 subunit p10, mature form;Caspase-14 subunit p20, intermediate form;Caspase-14 subunit p8, intermediate form	CASP14	P31944 sp|P31944|CASPE_HUMAN Caspase-14 OS=Homo sapiens GN=CASP14 PE=1 SV=2	1	8	8	8	2	4	2	5	2	4	2	5	2	4	2	5	33.9	33.9	33.9	27.679	242	242	0	25.094	By matching	By MS/MS	By MS/MS	By MS/MS	9.5	19.4	8.3	24.4	202105000	10022000	17235000	68055000	31887000	13473000	33127000	14406000	58337000	2
P31946-2;P31946	P31946-2;P31946	9;9	7;7	6;6	14-3-3 protein beta/alpha;14-3-3 protein beta/alpha, N-terminally processed	YWHAB	P31946-2 sp|P31946-2|1433B_HUMAN Isoform Short of 14-3-3 protein beta/alpha OS=Homo sapiens GN=YWHAB;P31946 sp|P31946|1433B_HUMAN 14-3-3 protein beta/alpha OS=Homo sapiens GN=YWHAB PE=1 SV=3	2	9	7	6	7	5	7	8	5	4	5	6	4	3	4	6	49.2	41.8	38.1	27.85	244	244;246	0	143.98	By MS/MS	By MS/MS	By MS/MS	By MS/MS	36.9	25	36.9	45.5	286565000	32790000	74402000	103490000	30737000	41299000	88169000	56389000	55405000	2
P31948-3;P31948;P31948-2	P31948-3;P31948;P31948-2	4;4;4	4;4;4	4;4;4	Stress-induced-phosphoprotein 1	STIP1	P31948-3 sp|P31948-3|STIP1_HUMAN Isoform 3 of Stress-induced-phosphoprotein 1 OS=Homo sapiens GN=STIP1;P31948 sp|P31948|STIP1_HUMAN Stress-induced-phosphoprotein 1 OS=Homo sapiens GN=STIP1 PE=1 SV=1;P31948-2 sp|P31948-2|STIP1_HUMAN Isoform 2 of Stress-indu	3	4	4	4	2	2	2	1	2	2	2	1	2	2	2	1	10.4	10.4	10.4	59.777	519	519;543;590	0.0011173	9.0387	By MS/MS	By MS/MS	By MS/MS	By matching	6	4.4	4.8	2.3	84697700	12124000	10480000	56506000	5587700	3651300	9849800	9521500	5795400	2
P31949	P31949	5	5	5	Protein S100-A11;Protein S100-A11, N-terminally processed	S100A11	P31949 sp|P31949|S10AB_HUMAN Protein S100-A11 OS=Homo sapiens GN=S100A11 PE=1 SV=2	1	5	5	5	2	3	3	3	2	3	3	3	2	3	3	3	49.5	49.5	49.5	11.74	105	105	0.0010695	7.687	By MS/MS	By MS/MS	By MS/MS	By MS/MS	25.7	25.7	30.5	30.5	90636100	1379000	7130100	39816000	12346000	7481400	10107000	47078000	32272000	1
P32004-3;P32004-2;P32004	P32004-3;P32004-2;P32004	9;9;9	9;9;9	9;9;9	Neural cell adhesion molecule L1	L1CAM	P32004-3 sp|P32004-3|L1CAM_HUMAN Isoform 3 of Neural cell adhesion molecule L1 OS=Homo sapiens GN=L1CAM;P32004-2 sp|P32004-2|L1CAM_HUMAN Isoform 2 of Neural cell adhesion molecule L1 OS=Homo sapiens GN=L1CAM;P32004 sp|P32004|L1CAM_HUMAN Neural cell adhesio	3	9	9	9	0	3	4	1	0	3	4	1	0	3	4	1	10.7	10.7	10.7	138.91	1248	1248;1253;1257	0	31.721		By MS/MS	By MS/MS	By MS/MS	0	3.1	4.6	1.2	73150700	0	12122000	30694000	1625700	0	13254000	15686000	9759900	1
P32119;P32119-2	P32119	17;2	17;2	16;2	Peroxiredoxin-2	PRDX2	P32119 sp|P32119|PRDX2_HUMAN Peroxiredoxin-2 OS=Homo sapiens GN=PRDX2 PE=1 SV=5	2	17	17	16	14	11	11	13	14	11	11	13	13	10	10	12	67.2	67.2	61.6	21.892	198	198;142	0	323.31	By MS/MS	By MS/MS	By MS/MS	By MS/MS	63.6	51.5	59.6	67.2	24029900000	3579100000	4523800000	11190000000	3696000000	4730900000	4710600000	4080100000	4905600000	17
P32320	P32320	3	3	3	Cytidine deaminase	CDA	P32320 sp|P32320|CDD_HUMAN Cytidine deaminase OS=Homo sapiens GN=CDA PE=1 SV=2	1	3	3	3	1	1	2	1	1	1	2	1	1	1	2	1	41.1	41.1	41.1	16.185	146	146	0	56.799	By matching	By matching	By MS/MS	By MS/MS	14.4	14.4	29.5	14.4	41925900	5006500	3771200	28707000	2902800	6860200	5153300	13446000	5242000	0
P32754-2;P32754	P32754-2;P32754	8;8	8;8	8;8	4-hydroxyphenylpyruvate dioxygenase	HPD	P32754-2 sp|P32754-2|HPPD_HUMAN Isoform 2 of 4-hydroxyphenylpyruvate dioxygenase OS=Homo sapiens GN=HPD;P32754 sp|P32754|HPPD_HUMAN 4-hydroxyphenylpyruvate dioxygenase OS=Homo sapiens GN=HPD PE=1 SV=2	2	8	8	8	6	6	6	4	6	6	6	4	6	6	6	4	30.2	30.2	30.2	40.497	354	354;393	0	51.949	By MS/MS	By MS/MS	By MS/MS	By MS/MS	22.9	22.9	24	15.8	204914000	12635000	34690000	56124000	15016000	24308000	37212000	34639000	29317000	5
P32942	P32942	7	7	7	Intercellular adhesion molecule 3	ICAM3	P32942 sp|P32942|ICAM3_HUMAN Intercellular adhesion molecule 3 OS=Homo sapiens GN=ICAM3 PE=1 SV=2	1	7	7	7	5	3	5	4	5	3	5	4	5	3	5	4	14.6	14.6	14.6	59.54	547	547	0	107.99	By MS/MS	By MS/MS	By MS/MS	By MS/MS	9.9	6.9	9.9	9.9	264062000	35674000	30889000	111380000	13187000	54066000	43217000	46756000	26626000	3
P33151;P33151-2	P33151;P33151-2	15;11	15;11	15;11	Cadherin-5	CDH5	P33151 sp|P33151|CADH5_HUMAN Cadherin-5 OS=Homo sapiens GN=CDH5 PE=1 SV=5;P33151-2 sp|P33151-2|CADH5_HUMAN Isoform 2 of Cadherin-5 OS=Homo sapiens GN=CDH5	2	15	15	15	9	11	12	8	9	11	12	8	9	11	12	8	25.4	25.4	25.4	87.527	784	784;669	0	263.9	By MS/MS	By MS/MS	By MS/MS	By MS/MS	12.9	16.6	20.9	14	3706130000	186010000	1024900000	2096800000	119310000	260130000	978900000	920950000	229550000	14
P33908;P33908-2	P33908;P33908-2	18;11	18;11	18;11	Mannosyl-oligosaccharide 1,2-alpha-mannosidase IA	MAN1A1	P33908 sp|P33908|MA1A1_HUMAN Mannosyl-oligosaccharide 1,2-alpha-mannosidase IA OS=Homo sapiens GN=MAN1A1 PE=1 SV=3;P33908-2 sp|P33908-2|MA1A1_HUMAN Isoform 2 of Mannosyl-oligosaccharide 1,2-alpha-mannosidase IA OS=Homo sapiens GN=MAN1A1	2	18	18	18	13	6	15	13	13	6	15	13	13	6	15	13	32.9	32.9	32.9	72.968	653	653;367	0	315.79	By MS/MS	By MS/MS	By MS/MS	By MS/MS	21.9	10.6	30.8	27.9	12725500000	350210000	545780000	11133000000	363970000	696360000	1193600000	1160600000	790860000	7
P34096	P34096	6	6	6	Ribonuclease 4	RNASE4	P34096 sp|P34096|RNAS4_HUMAN Ribonuclease 4 OS=Homo sapiens GN=RNASE4 PE=1 SV=3	1	6	6	6	5	4	6	4	5	4	6	4	5	4	6	4	34.7	34.7	34.7	16.84	147	147	0	128.42	By MS/MS	By MS/MS	By MS/MS	By MS/MS	34.7	25.2	34.7	25.2	1666550000	181220000	257420000	786610000	236380000	268730000	271980000	330680000	262550000	5
P34932;P34932-2	P34932	15;3	15;3	14;3	Heat shock 70 kDa protein 4	HSPA4	P34932 sp|P34932|HSP74_HUMAN Heat shock 70 kDa protein 4 OS=Homo sapiens GN=HSPA4 PE=1 SV=4	2	15	15	14	4	6	6	5	4	6	6	5	4	5	5	5	26.7	26.7	25	94.33	840	840;148	0	198.38	By MS/MS	By MS/MS	By MS/MS	By MS/MS	7	11.1	10.6	8.9	115411000	5149000	17520000	41261000	23064000	14092000	15836000	29459000	36843000	1
P35247	P35247	3	3	3	Pulmonary surfactant-associated protein D	SFTPD	P35247 sp|P35247|SFTPD_HUMAN Pulmonary surfactant-associated protein D OS=Homo sapiens GN=SFTPD PE=1 SV=3	1	3	3	3	2	2	2	2	2	2	2	2	2	2	2	2	16.5	16.5	16.5	37.728	375	375	0	14.64	By MS/MS	By matching	By MS/MS	By matching	9.6	9.6	9.6	9.6	22356000	3881800	3219300	12135000	3119900	3899900	4129900	4132000	3958200	0
P35443	P35443	29	25	24	Thrombospondin-4	THBS4	P35443 sp|P35443|TSP4_HUMAN Thrombospondin-4 OS=Homo sapiens GN=THBS4 PE=1 SV=2	1	29	25	24	24	20	26	24	20	17	22	20	19	16	21	19	45.8	41.7	40.4	105.87	961	961	0	323.31	By MS/MS	By MS/MS	By MS/MS	By MS/MS	39.1	32.7	43.4	40.3	3221480000	373530000	468340000	1171400000	365280000	452070000	508650000	574030000	498160000	17
P35527	P35527	35	34	34	Keratin, type I cytoskeletal 9	KRT9	P35527 sp|P35527|K1C9_HUMAN Keratin, type I cytoskeletal 9 OS=Homo sapiens GN=KRT9 PE=1 SV=3	1	35	34	34	23	28	30	27	22	27	29	26	22	27	29	26	65.5	65.5	65.5	62.064	623	623	0	323.31	By MS/MS	By MS/MS	By MS/MS	By MS/MS	53.5	52.5	56.7	54.3	7803980000	1159900000	3090400000	2173300000	812380000	1494500000	2614500000	1213600000	1268900000	34
P35542	P35542	5	5	5	Serum amyloid A-4 protein	SAA4	P35542 sp|P35542|SAA4_HUMAN Serum amyloid A-4 protein OS=Homo sapiens GN=SAA4 PE=1 SV=2	1	5	5	5	3	3	4	3	3	3	4	3	3	3	4	3	50.8	50.8	50.8	14.746	130	130	0	265.46	By MS/MS	By MS/MS	By MS/MS	By MS/MS	26.9	26.9	44.6	26.9	40702200000	4962500000	8471200000	13645000000	5668100000	7301800000	7635300000	6744300000	9273600000	14
P35555;P35556;P35556-2	P35555	51;2;1	51;2;1	51;2;1	Fibrillin-1	FBN1	P35555 sp|P35555|FBN1_HUMAN Fibrillin-1 OS=Homo sapiens GN=FBN1 PE=1 SV=3	3	51	51	51	29	32	31	27	29	32	31	27	29	32	31	27	24.6	24.6	24.6	312.24	2871	2871;2912;1473	0	323.31	By MS/MS	By MS/MS	By MS/MS	By MS/MS	15.2	16.5	15.6	13.9	1748690000	218310000	311640000	753680000	197170000	305380000	302460000	306000000	294750000	24
P35579;P35579-2;P35749-4;P35749-3;P35749;P35749-2;P35580;P35580-5;P35580-2;P35580-3;P35580-4;REV__Q9UKV3-5;REV__Q9UKV3	P35579;P35579-2	51;31;7;7;7;7;6;6;6;6;6;1;1	51;31;7;7;7;7;6;6;6;6;6;1;1	47;28;3;3;3;3;4;4;4;4;4;1;1	Myosin-9	MYH9	P35579 sp|P35579|MYH9_HUMAN Myosin-9 OS=Homo sapiens GN=MYH9 PE=1 SV=4;P35579-2 sp|P35579-2|MYH9_HUMAN Isoform 2 of Myosin-9 OS=Homo sapiens GN=MYH9	13	51	51	47	11	16	25	16	11	16	25	16	10	14	22	14	32.5	32.5	29.9	226.53	1960	1960;1382;1938;1945;1972;1979;1976;1985;1992;1997;2007;1328;1341	0	323.31	By MS/MS	By MS/MS	By MS/MS	By MS/MS	9	10.8	18	11.8	533856000	32490000	107280000	296430000	60793000	48391000	100630000	140360000	78654000	5
P35590;P35590-2;P35590-3	P35590;P35590-2	17;9;8	17;9;8	17;9;8	Tyrosine-protein kinase receptor Tie-1	TIE1	P35590 sp|P35590|TIE1_HUMAN Tyrosine-protein kinase receptor Tie-1 OS=Homo sapiens GN=TIE1 PE=1 SV=1;P35590-2 sp|P35590-2|TIE1_HUMAN Isoform 2 of Tyrosine-protein kinase receptor Tie-1 OS=Homo sapiens GN=TIE1	3	17	17	17	10	6	11	9	10	6	11	9	10	6	11	9	20.3	20.3	20.3	125.09	1138	1138;379;317	0	130.59	By MS/MS	By MS/MS	By MS/MS	By MS/MS	12.2	7.1	12.7	10.6	343422000	68318000	40918000	137640000	45709000	89307000	85388000	89291000	76849000	5
P35613-3;P35613-4;P35613-2;P35613	P35613-3;P35613-4;P35613-2;P35613	4;4;4;4	4;4;4;4	4;4;4;4	Basigin	BSG	P35613-3 sp|P35613-3|BASI_HUMAN Isoform 3 of Basigin OS=Homo sapiens GN=BSG;P35613-4 sp|P35613-4|BASI_HUMAN Isoform 4 of Basigin OS=Homo sapiens GN=BSG;P35613-2 sp|P35613-2|BASI_HUMAN Isoform 2 of Basigin OS=Homo sapiens GN=BSG;P35613 sp|P35613|BASI_HUMAN	4	4	4	4	1	1	2	2	1	1	2	2	1	1	2	2	34.1	34.1	34.1	19.438	176	176;205;269;385	0.0010776	7.8648	By matching	By matching	By matching	By matching	9.7	9.7	18.8	14.8	215997000	45753000	62167000	76994000	27090000	44886000	45470000	34922000	26056000	0
P35754	P35754	5	5	5	Glutaredoxin-1	GLRX	P35754 sp|P35754|GLRX1_HUMAN Glutaredoxin-1 OS=Homo sapiens GN=GLRX PE=1 SV=2	1	5	5	5	3	3	5	4	3	3	5	4	3	3	5	4	50.9	50.9	50.9	11.776	106	106	0	62.216	By MS/MS	By MS/MS	By MS/MS	By MS/MS	42.5	42.5	50.9	43.4	92570000	10564000	30951000	36536000	14519000	12688000	18142000	20677000	15293000	2
P35858;P35858-2	P35858;P35858-2	30;30	30;30	30;30	Insulin-like growth factor-binding protein complex acid labile subunit	IGFALS	P35858 sp|P35858|ALS_HUMAN Insulin-like growth factor-binding protein complex acid labile subunit OS=Homo sapiens GN=IGFALS PE=1 SV=1;P35858-2 sp|P35858-2|ALS_HUMAN Isoform 2 of Insulin-like growth factor-binding protein complex acid labile subunit OS=Homo	2	30	30	30	25	23	25	25	25	23	25	25	25	23	25	25	52.2	52.2	52.2	66.034	605	605;643	0	323.31	By MS/MS	By MS/MS	By MS/MS	By MS/MS	48.3	44.6	49.8	49.8	93258000000	12705000000	12390000000	33512000000	13913000000	17720000000	12555000000	16965000000	22071000000	56
P35908;Q01546	P35908	50;8	47;8	38;0	Keratin, type II cytoskeletal 2 epidermal	KRT2	P35908 sp|P35908|K22E_HUMAN Keratin, type II cytoskeletal 2 epidermal OS=Homo sapiens GN=KRT2 PE=1 SV=2	2	50	47	38	29	29	21	39	27	27	19	37	20	21	15	29	76.1	72.3	62.6	65.432	639	639;638	0	323.31	By MS/MS	By MS/MS	By MS/MS	By MS/MS	49.3	46.5	36.8	58.8	8821900000	653300000	1902600000	722460000	5373400000	1083800000	1985000000	517730000	6393100000	28
P35916-1;P35916;P35916-3	P35916-1;P35916;P35916-3	23;23;21	23;23;21	23;23;21	Vascular endothelial growth factor receptor 3	FLT4	P35916-1 sp|P35916-1|VGFR3_HUMAN Isoform 2 of Vascular endothelial growth factor receptor 3 OS=Homo sapiens GN=FLT4;P35916 sp|P35916|VGFR3_HUMAN Vascular endothelial growth factor receptor 3 OS=Homo sapiens GN=FLT4 PE=1 SV=3;P35916-3 sp|P35916-3|VGFR3_HUMA	3	23	23	23	15	15	17	15	15	15	17	15	15	15	17	15	23	23	23	145.6	1298	1298;1363;830	0	323.31	By MS/MS	By MS/MS	By MS/MS	By MS/MS	17.7	17.3	20.2	18.7	1089700000	172450000	222950000	428310000	88308000	240240000	245710000	264180000	216470000	11
P35968-2;P35968-3;P35968	P35968-2;P35968-3;P35968	4;4;4	4;4;4	4;4;4	Vascular endothelial growth factor receptor 2	KDR	P35968-2 sp|P35968-2|VGFR2_HUMAN Isoform 2 of Vascular endothelial growth factor receptor 2 OS=Homo sapiens GN=KDR;P35968-3 sp|P35968-3|VGFR2_HUMAN Isoform 3 of Vascular endothelial growth factor receptor 2 OS=Homo sapiens GN=KDR;P35968 sp|P35968|VGFR2_HUM	3	4	4	4	1	2	1	1	1	2	1	1	1	2	1	1	8.6	8.6	8.6	75.895	678	678;712;1356	0.0011148	8.9547	By MS/MS	By MS/MS	By MS/MS	By MS/MS	1.5	4.3	1.5	1.8	15438200	3148100	10455000	0	1835100	5497500	10996000	0	4112200	2
P36222	P36222	12	12	12	Chitinase-3-like protein 1	CHI3L1	P36222 sp|P36222|CH3L1_HUMAN Chitinase-3-like protein 1 OS=Homo sapiens GN=CHI3L1 PE=1 SV=2	1	12	12	12	9	6	10	7	9	6	10	7	9	6	10	7	41.3	41.3	41.3	42.625	383	383	0	129.22	By MS/MS	By MS/MS	By MS/MS	By MS/MS	30.8	20.4	36	22.7	341613000	34866000	62893000	165300000	22233000	46771000	74678000	64393000	37099000	6
P36269-2;P36269;P36269-3	P36269-2;P36269;P36269-3	4;4;4	4;4;4	4;4;4	Gamma-glutamyltransferase 5;Gamma-glutamyltransferase 5 heavy chain;Gamma-glutamyltransferase 5 light chain	GGT5	P36269-2 sp|P36269-2|GGT5_HUMAN Isoform 2 of Gamma-glutamyltransferase 5 OS=Homo sapiens GN=GGT5;P36269 sp|P36269|GGT5_HUMAN Gamma-glutamyltransferase 5 OS=Homo sapiens GN=GGT5 PE=1 SV=2;P36269-3 sp|P36269-3|GGT5_HUMAN Isoform 3 of Gamma-glutamyltransferas	3	4	4	4	1	1	2	0	1	1	2	0	1	1	2	0	9.6	9.6	9.6	58.992	554	554;586;587	0	15.645	By MS/MS	By matching	By MS/MS		2.7	2.7	4.9	0	12988600	1985300	2965400	6966200	0	2583900	3262600	2759100	0	0
P36871;P36871-2;P36871-3	P36871;P36871-2;P36871-3	8;6;4	8;6;4	8;6;4	Phosphoglucomutase-1	PGM1	P36871 sp|P36871|PGM1_HUMAN Phosphoglucomutase-1 OS=Homo sapiens GN=PGM1 PE=1 SV=3;P36871-2 sp|P36871-2|PGM1_HUMAN Isoform 2 of Phosphoglucomutase-1 OS=Homo sapiens GN=PGM1;P36871-3 sp|P36871-3|PGM1_HUMAN Isoform 3 of Phosphoglucomutase-1 OS=Homo sapiens G	3	8	8	8	1	2	3	2	1	2	3	2	1	2	3	2	20.5	20.5	20.5	61.448	562	562;580;365	0	29.923	By matching	By MS/MS	By MS/MS	By matching	2.7	5.9	8.5	5.9	52098200	5108900	10157000	33142000	3690300	13092000	12736000	15089000	7408500	1
P36955	P36955	17	17	17	Pigment epithelium-derived factor	SERPINF1	P36955 sp|P36955|PEDF_HUMAN Pigment epithelium-derived factor OS=Homo sapiens GN=SERPINF1 PE=1 SV=4	1	17	17	17	16	15	15	16	16	15	15	16	16	15	15	16	60	60	60	46.312	418	418	0	323.31	By MS/MS	By MS/MS	By MS/MS	By MS/MS	50.5	46.4	46.4	50.5	119000000000	13984000000	29455000000	40915000000	12872000000	19329000000	29337000000	22994000000	22528000000	52
P36980-2;P36980	P36980-2;P36980	11;11	4;4	4;4	Complement factor H-related protein 2	CFHR2	P36980-2 sp|P36980-2|FHR2_HUMAN Isoform Short of Complement factor H-related protein 2 OS=Homo sapiens GN=CFHR2;P36980 sp|P36980|FHR2_HUMAN Complement factor H-related protein 2 OS=Homo sapiens GN=CFHR2 PE=1 SV=1	2	11	4	4	10	8	10	10	4	4	4	4	4	4	4	4	57.2	18.9	18.9	27.896	243	243;270	0	67.14	By MS/MS	By MS/MS	By MS/MS	By MS/MS	57.2	43.2	57.2	57.2	7202240000	992610000	1611900000	2327900000	1393600000	1109400000	2360600000	874060000	1890700000	9
P37802;P37802-2;Q9UI15	P37802;P37802-2	12;12;1	12;12;1	12;12;1	Transgelin-2	TAGLN2	P37802 sp|P37802|TAGL2_HUMAN Transgelin-2 OS=Homo sapiens GN=TAGLN2 PE=1 SV=3;P37802-2 sp|P37802-2|TAGL2_HUMAN Isoform 2 of Transgelin-2 OS=Homo sapiens GN=TAGLN2	3	12	12	12	4	5	7	8	4	5	7	8	4	5	7	8	70.9	70.9	70.9	22.391	199	199;220;199	0	88.482	By MS/MS	By MS/MS	By MS/MS	By MS/MS	20.6	26.1	41.2	48.2	662758000	22972000	42887000	109920000	40089000	59628000	90819000	111560000	72985000	4
P37837	P37837	7	7	7	Transaldolase	TALDO1	P37837 sp|P37837|TALDO_HUMAN Transaldolase OS=Homo sapiens GN=TALDO1 PE=1 SV=2	1	7	7	7	5	6	4	4	5	6	4	4	5	6	4	4	23.1	23.1	23.1	37.54	337	337	0	22.831	By MS/MS	By MS/MS	By MS/MS	By MS/MS	16	19.6	13.9	13.6	300866000	47805000	58085000	97122000	43825000	59320000	83208000	91058000	78392000	5
P37840-2;P37840;P37840-3;Q16143	P37840-2;P37840;P37840-3	4;4;2;1	4;4;2;1	4;4;2;1	Alpha-synuclein	SNCA	P37840-2 sp|P37840-2|SYUA_HUMAN Isoform 2-4 of Alpha-synuclein OS=Homo sapiens GN=SNCA;P37840 sp|P37840|SYUA_HUMAN Alpha-synuclein OS=Homo sapiens GN=SNCA PE=1 SV=1;P37840-3 sp|P37840-3|SYUA_HUMAN Isoform 2-5 of Alpha-synuclein OS=Homo sapiens GN=SNCA	4	4	4	4	1	1	4	2	1	1	4	2	1	1	4	2	51.8	51.8	51.8	11.372	112	112;140;126;134	0	93.19	By MS/MS	By MS/MS	By MS/MS	By MS/MS	11.6	17.9	51.8	25.9	194740000	21234000	12557000	90776000	9047100	47075000	13657000	64765000	27962000	0
P39059	P39059	4	4	4	Collagen alpha-1(XV) chain;Restin;Restin-2;Restin-3;Restin-4	COL15A1	P39059 sp|P39059|COFA1_HUMAN Collagen alpha-1(XV) chain OS=Homo sapiens GN=COL15A1 PE=1 SV=2	1	4	4	4	1	1	3	1	1	1	3	1	1	1	3	1	3.7	3.7	3.7	141.72	1388	1388	0	59.607	By MS/MS	By MS/MS	By MS/MS	By MS/MS	1.2	1.2	3	1.2	155563000	5003000	11028000	20413000	1939400	36017000	48773000	19060000	15783000	1
P39060-2;P39060-1;P39060	P39060-2;P39060-1;P39060	15;15;15	15;15;15	15;15;15	Collagen alpha-1(XVIII) chain;Endostatin	COL18A1	P39060-2 sp|P39060-2|COIA1_HUMAN Isoform 3 of Collagen alpha-1(XVIII) chain OS=Homo sapiens GN=COL18A1;P39060-1 sp|P39060-1|COIA1_HUMAN Isoform 2 of Collagen alpha-1(XVIII) chain OS=Homo sapiens GN=COL18A1;P39060 sp|P39060|COIA1_HUMAN Collagen alpha-1(XVII	3	15	15	15	8	9	10	9	8	9	10	9	8	9	10	9	14.6	14.6	14.6	135.76	1339	1339;1519;1754	0	323.31	By MS/MS	By MS/MS	By MS/MS	By MS/MS	7.2	6.7	11.4	10.3	1417420000	118400000	275120000	447940000	116860000	189890000	313550000	238620000	190630000	9
P39687;O43423	P39687;O43423	2;1	2;1	2;1	Acidic leucine-rich nuclear phosphoprotein 32 family member A;Acidic leucine-rich nuclear phosphoprotein 32 family member C	ANP32A;ANP32C	P39687 sp|P39687|AN32A_HUMAN Acidic leucine-rich nuclear phosphoprotein 32 family member A OS=Homo sapiens GN=ANP32A PE=1 SV=1;O43423 sp|O43423|AN32C_HUMAN Acidic leucine-rich nuclear phosphoprotein 32 family member C OS=Homo sapiens GN=ANP32C PE=2 SV=1	2	2	2	2	0	0	0	0	0	0	0	0	0	0	0	0	12.9	12.9	12.9	28.585	249	249;234	0.0099638	3.1244					0	0	0	0	5382800	0	0	0	0	0	0	0	0	0
P40189;P40189-3;P40189-2	P40189;P40189-3	15;11;4	15;11;4	15;11;4	Interleukin-6 receptor subunit beta	IL6ST	P40189 sp|P40189|IL6RB_HUMAN Interleukin-6 receptor subunit beta OS=Homo sapiens GN=IL6ST PE=1 SV=2;P40189-3 sp|P40189-3|IL6RB_HUMAN Isoform 3 of Interleukin-6 receptor subunit beta OS=Homo sapiens GN=IL6ST	3	15	15	15	11	11	14	13	11	11	14	13	11	11	14	13	22.4	22.4	22.4	103.54	918	918;857;329	0	245.1	By MS/MS	By MS/MS	By MS/MS	By MS/MS	17.3	14.3	19.9	20.4	1605660000	144820000	187290000	737620000	140060000	195330000	206260000	323000000	201620000	7
P40197	P40197	12	12	12	Platelet glycoprotein V	GP5	P40197 sp|P40197|GPV_HUMAN Platelet glycoprotein V OS=Homo sapiens GN=GP5 PE=1 SV=1	1	12	12	12	4	5	6	7	4	5	6	7	4	5	6	7	26.4	26.4	26.4	60.958	560	560	0	143.72	By MS/MS	By MS/MS	By MS/MS	By MS/MS	7.3	10.7	15.5	18.9	1128030000	24840000	20206000	71522000	45615000	60153000	30948000	106440000	91599000	1
P40925;P40925-3;P40925-2	P40925;P40925-3;P40925-2	10;10;8	10;10;8	10;10;8	Malate dehydrogenase, cytoplasmic	MDH1	P40925 sp|P40925|MDHC_HUMAN Malate dehydrogenase, cytoplasmic OS=Homo sapiens GN=MDH1 PE=1 SV=4;P40925-3 sp|P40925-3|MDHC_HUMAN Isoform 3 of Malate dehydrogenase, cytoplasmic OS=Homo sapiens GN=MDH1;P40925-2 sp|P40925-2|MDHC_HUMAN Isoform 2 of Malate dehyd	3	10	10	10	7	6	6	6	7	6	6	6	7	6	6	6	35	35	35	36.426	334	334;352;245	0	140.12	By MS/MS	By MS/MS	By MS/MS	By MS/MS	27.2	24.9	24.9	24.3	565609000	77113000	122040000	223200000	76819000	111880000	149520000	140520000	106030000	5
P40967-3;P40967-4;P40967-5;P40967;P40967-2	P40967-3;P40967-4;P40967-5;P40967;P40967-2	2;2;2;2;2	2;2;2;2;2	2;2;2;2;2	Melanocyte protein PMEL;M-alpha;M-beta	PMEL	P40967-3 sp|P40967-3|PMEL_HUMAN Isoform 3 of Melanocyte protein PMEL OS=Homo sapiens GN=PMEL;P40967-4 sp|P40967-4|PMEL_HUMAN Isoform 4 of Melanocyte protein PMEL OS=Homo sapiens GN=PMEL;P40967-5 sp|P40967-5|PMEL_HUMAN Isoform 5 of Melanocyte protein PMEL O	5	2	2	2	1	0	0	0	1	0	0	0	1	0	0	0	7.8	7.8	7.8	60.581	575	575;619;626;661;668	0.0027933	3.7625	By matching				4.9	0	0	0	1107700	1107700	0	0	0	1077900	0	0	0	0
P41222	P41222	4	4	4	Prostaglandin-H2 D-isomerase	PTGDS	P41222 sp|P41222|PTGDS_HUMAN Prostaglandin-H2 D-isomerase OS=Homo sapiens GN=PTGDS PE=1 SV=1	1	4	4	4	3	3	4	4	3	3	4	4	3	3	4	4	36.3	36.3	36.3	21.029	190	190	0	269.98	By MS/MS	By MS/MS	By MS/MS	By MS/MS	21.1	21.1	36.3	36.3	5305030000	477680000	1215700000	2133800000	353350000	800440000	1304800000	1306100000	739430000	6
P42126-2;P42126	P42126-2;P42126	5;5	5;5	5;5	Enoyl-CoA delta isomerase 1, mitochondrial	ECI1	P42126-2 sp|P42126-2|ECI1_HUMAN Isoform 2 of Enoyl-CoA delta isomerase 1, mitochondrial OS=Homo sapiens GN=ECI1;P42126 sp|P42126|ECI1_HUMAN Enoyl-CoA delta isomerase 1, mitochondrial OS=Homo sapiens GN=ECI1 PE=1 SV=1	2	5	5	5	2	2	3	2	2	2	3	2	2	2	3	2	18.6	18.6	18.6	30.895	285	285;302	0	15.206	By MS/MS	By MS/MS	By MS/MS	By MS/MS	8.1	8.1	10.5	7	27416700	1923700	3819300	16510000	4068700	5637900	4057000	5142400	6192000	1
P42785;P42785-2	P42785;P42785-2	10;9	10;9	10;9	Lysosomal Pro-X carboxypeptidase	PRCP	P42785 sp|P42785|PCP_HUMAN Lysosomal Pro-X carboxypeptidase OS=Homo sapiens GN=PRCP PE=1 SV=1;P42785-2 sp|P42785-2|PCP_HUMAN Isoform 2 of Lysosomal Pro-X carboxypeptidase OS=Homo sapiens GN=PRCP	2	10	10	10	7	6	7	5	7	6	7	5	7	6	7	5	26.8	26.8	26.8	55.799	496	496;517	0	110.52	By MS/MS	By MS/MS	By MS/MS	By MS/MS	19.8	15.5	20.6	14.5	347221000	50113000	80696000	167060000	18972000	66565000	100800000	66037000	59622000	4
P43034	P43034	2	2	2	Platelet-activating factor acetylhydrolase IB subunit alpha	PAFAH1B1	P43034 sp|P43034|LIS1_HUMAN Platelet-activating factor acetylhydrolase IB subunit alpha OS=Homo sapiens GN=PAFAH1B1 PE=1 SV=2	1	2	2	2	0	0	2	0	0	0	2	0	0	0	2	0	7.6	7.6	7.6	46.637	410	410	0	28.31			By MS/MS		0	0	7.6	0	25964000	0	0	25964000	0	0	0	11441000	0	0
P43121;P43121-2	P43121;P43121-2	21;11	21;11	21;11	Cell surface glycoprotein MUC18	MCAM	P43121 sp|P43121|MUC18_HUMAN Cell surface glycoprotein MUC18 OS=Homo sapiens GN=MCAM PE=1 SV=2;P43121-2 sp|P43121-2|MUC18_HUMAN Isoform 2 of Cell surface glycoprotein MUC18 OS=Homo sapiens GN=MCAM	2	21	21	21	17	16	17	14	17	16	17	14	17	16	17	14	35	35	35	71.607	646	646;527	0	323.31	By MS/MS	By MS/MS	By MS/MS	By MS/MS	30.7	30.2	34.7	27.6	3646610000	422720000	774380000	1530600000	296380000	576660000	729550000	669770000	518410000	14
P43251-4;P43251;P43251-3;P43251-2	P43251-4;P43251;P43251-3;P43251-2	14;14;14;14	14;14;14;14	14;14;14;14	Biotinidase	BTD	P43251-4 sp|P43251-4|BTD_HUMAN Isoform 4 of Biotinidase OS=Homo sapiens GN=BTD;P43251 sp|P43251|BTD_HUMAN Biotinidase OS=Homo sapiens GN=BTD PE=1 SV=2;P43251-3 sp|P43251-3|BTD_HUMAN Isoform 3 of Biotinidase OS=Homo sapiens GN=BTD;P43251-2 sp|P43251-2|BTD_H	4	14	14	14	14	12	13	14	14	12	13	14	14	12	13	14	37.5	37.5	37.5	58.913	523	523;543;545;545	0	323.31	By MS/MS	By MS/MS	By MS/MS	By MS/MS	37.5	30.6	35.8	37.5	22151600000	2641800000	4458400000	7336700000	2821200000	3532700000	4558600000	5343600000	4272800000	33
P43487-2;P43487;Q9C010;Q9C010-2	P43487-2;P43487	5;5;1;1	5;5;1;1	5;5;1;1	Ran-specific GTPase-activating protein	RANBP1	P43487-2 sp|P43487-2|RANG_HUMAN Isoform 2 of Ran-specific GTPase-activating protein OS=Homo sapiens GN=RANBP1;P43487 sp|P43487|RANG_HUMAN Ran-specific GTPase-activating protein OS=Homo sapiens GN=RANBP1 PE=1 SV=1	4	5	5	5	3	1	2	2	3	1	2	2	3	1	2	2	30.5	30.5	30.5	23.239	200	200;201;78;85	0.0011211	9.3091	By MS/MS	By MS/MS	By MS/MS	By MS/MS	21.5	5.5	16	16	25597900	9610800	4739900	5235000	6012200	10128000	0	11194000	13936000	1
P43652	P43652	39	39	39	Afamin	AFM	P43652 sp|P43652|AFAM_HUMAN Afamin OS=Homo sapiens GN=AFM PE=1 SV=1	1	39	39	39	32	29	32	33	32	29	32	33	32	29	32	33	62.6	62.6	62.6	69.068	599	599	0	323.31	By MS/MS	By MS/MS	By MS/MS	By MS/MS	54.8	51.8	57.6	60.3	367000000000	59023000000	59843000000	111000000000	54972000000	88875000000	55257000000	58610000000	88724000000	166
P45974-2;P45974	P45974-2;P45974	2;2	2;2	2;2	Ubiquitin carboxyl-terminal hydrolase 5	USP5	P45974-2 sp|P45974-2|UBP5_HUMAN Isoform Short of Ubiquitin carboxyl-terminal hydrolase 5 OS=Homo sapiens GN=USP5;P45974 sp|P45974|UBP5_HUMAN Ubiquitin carboxyl-terminal hydrolase 5 OS=Homo sapiens GN=USP5 PE=1 SV=2	2	2	2	2	2	2	2	2	2	2	2	2	2	2	2	2	3.4	3.4	3.4	93.307	835	835;858	0	18.412	By MS/MS	By matching	By MS/MS	By matching	3.4	3.4	3.4	3.4	26561800	2216100	4440900	14720000	5184800	3201600	5821000	7758000	7687700	0
P46531	P46531	9	9	9	Neurogenic locus notch homolog protein 1;Notch 1 extracellular truncation;Notch 1 intracellular domain	NOTCH1	P46531 sp|P46531|NOTC1_HUMAN Neurogenic locus notch homolog protein 1 OS=Homo sapiens GN=NOTCH1 PE=1 SV=4	1	9	9	9	4	4	5	5	4	4	5	5	4	4	5	5	6	6	6	272.5	2555	2555	0	165.17	By MS/MS	By MS/MS	By MS/MS	By MS/MS	2.3	2.1	3.1	3.2	198296000	24246000	27271000	60228000	23539000	72450000	32868000	42976000	57057000	2
P47756-2;P47756	P47756-2;P47756	5;5	5;5	5;5	F-actin-capping protein subunit beta	CAPZB	P47756-2 sp|P47756-2|CAPZB_HUMAN Isoform 2 of F-actin-capping protein subunit beta OS=Homo sapiens GN=CAPZB;P47756 sp|P47756|CAPZB_HUMAN F-actin-capping protein subunit beta OS=Homo sapiens GN=CAPZB PE=1 SV=4	2	5	5	5	1	3	3	1	1	3	3	1	1	3	3	1	22.8	22.8	22.8	30.628	272	272;277	0	55.645	By MS/MS	By MS/MS	By MS/MS	By MS/MS	5.9	14.3	14.3	3.7	95921000	2169600	12791000	52187000	3434400	6901800	23608000	23464000	12309000	3
P48059;P48059-4;P48059-2;P48059-5;P48059-3	P48059;P48059-4;P48059-2;P48059-5;P48059-3	2;2;2;2;2	2;2;2;2;2	2;2;2;2;2	LIM and senescent cell antigen-like-containing domain protein 1	LIMS1	P48059 sp|P48059|LIMS1_HUMAN LIM and senescent cell antigen-like-containing domain protein 1 OS=Homo sapiens GN=LIMS1 PE=1 SV=4;P48059-4 sp|P48059-4|LIMS1_HUMAN Isoform 4 of LIM and senescent cell antigen-like-containing domain protein 1 OS=Homo sapiens GN	5	2	2	2	0	0	1	0	0	0	1	0	0	0	1	0	8.6	8.6	8.6	37.251	325	325;329;337;362;387	0.0028599	4.2253			By MS/MS		0	0	4.9	0	12410200	0	0	2321200	0	0	0	0	0	0
P48357-5;P48357-2;P48357-4;P48357-3;P48357	P48357-5;P48357-2;P48357-4;P48357-3;P48357	7;7;7;7;7	7;7;7;7;7	7;7;7;7;7	Leptin receptor	LEPR	P48357-5 sp|P48357-5|LEPR_HUMAN Isoform E of Leptin receptor OS=Homo sapiens GN=LEPR;P48357-2 sp|P48357-2|LEPR_HUMAN Isoform A of Leptin receptor OS=Homo sapiens GN=LEPR;P48357-4 sp|P48357-4|LEPR_HUMAN Isoform D of Leptin receptor OS=Homo sapiens GN=LEPR;P	5	7	7	7	1	1	2	2	1	1	2	2	1	1	2	2	12.2	12.2	12.2	96.04	839	839;896;906;958;1165	0.0010846	8.1372	By MS/MS	By matching	By MS/MS	By MS/MS	2.1	1.3	2.7	3.5	55905800	3836100	12947000	16706000	8948700	9027900	12274000	11601000	8919500	0
P48506	P48506	8	8	8	Glutamate--cysteine ligase catalytic subunit	GCLC	P48506 sp|P48506|GSH1_HUMAN Glutamate--cysteine ligase catalytic subunit OS=Homo sapiens GN=GCLC PE=1 SV=2	1	8	8	8	4	3	5	2	4	3	5	2	4	3	5	2	17.4	17.4	17.4	72.765	637	637	0	16.824	By MS/MS	By MS/MS	By MS/MS	By MS/MS	10.2	6.1	9.7	2.7	93436200	23303000	20270000	39436000	5750600	29921000	23236000	17005000	15102000	1
P48507;P48507-2	P48507	3;1	3;1	3;1	Glutamate--cysteine ligase regulatory subunit	GCLM	P48507 sp|P48507|GSH0_HUMAN Glutamate--cysteine ligase regulatory subunit OS=Homo sapiens GN=GCLM PE=1 SV=1	2	3	3	3	1	1	2	3	1	1	2	3	1	1	2	3	16.4	16.4	16.4	30.727	274	274;252	0.0011351	9.8325	By matching	By MS/MS	By MS/MS	By MS/MS	5.8	4.7	10.6	16.4	19404900	1391600	5998900	5338100	6676300	3495500	6206200	4110400	2719700	1
P48637;P48637-2	P48637;P48637-2	15;12	15;12	15;12	Glutathione synthetase	GSS	P48637 sp|P48637|GSHB_HUMAN Glutathione synthetase OS=Homo sapiens GN=GSS PE=1 SV=1;P48637-2 sp|P48637-2|GSHB_HUMAN Isoform 2 of Glutathione synthetase OS=Homo sapiens GN=GSS	2	15	15	15	6	4	6	7	6	4	6	7	6	4	6	7	39.5	39.5	39.5	52.384	474	474;363	0	135.8	By MS/MS	By MS/MS	By MS/MS	By MS/MS	15.2	9.1	17.1	20.3	222377000	21470000	53957000	50358000	37168000	45236000	52789000	32363000	59602000	3
P48668	P48668	31	15	0	Keratin, type II cytoskeletal 6C	KRT6C	P48668 sp|P48668|K2C6C_HUMAN Keratin, type II cytoskeletal 6C OS=Homo sapiens GN=KRT6C PE=1 SV=3	1	31	15	0	17	25	10	15	6	14	2	2	0	0	0	0	46.6	27	0	60.024	564	564	0	48.171	By MS/MS	By MS/MS	By MS/MS	By matching	25.2	37.2	16.1	21.1	446058000	36042000	389580000	10177000	6762900	42958000	441070000	5624800	19489000	15
P48723	P48723	3	3	3	Heat shock 70 kDa protein 13	HSPA13	P48723 sp|P48723|HSP13_HUMAN Heat shock 70 kDa protein 13 OS=Homo sapiens GN=HSPA13 PE=1 SV=1	1	3	3	3	0	1	2	1	0	1	2	1	0	1	2	1	7.6	7.6	7.6	51.927	471	471	0.0011025	8.6469		By matching	By MS/MS	By MS/MS	0	2.1	5.7	3.6	21662200	0	4803500	12501000	2177600	0	3157100	4411700	5711200	0
P48740	P48740	24	8	8	Mannan-binding lectin serine protease 1;Mannan-binding lectin serine protease 1 heavy chain;Mannan-binding lectin serine protease 1 light chain	MASP1	P48740 sp|P48740|MASP1_HUMAN Mannan-binding lectin serine protease 1 OS=Homo sapiens GN=MASP1 PE=1 SV=3	1	24	8	8	19	18	21	20	8	7	7	8	8	7	7	8	43.3	13.7	13.7	79.246	699	699	0	323.31	By MS/MS	By MS/MS	By MS/MS	By MS/MS	35.6	32.8	42.8	38.3	3922370000	451720000	331530000	2043700000	473180000	416690000	145400000	717410000	547530000	4
P48740-2;P48740-4	P48740-2;P48740-4	27;25	27;25	11;11	Mannan-binding lectin serine protease 1;Mannan-binding lectin serine protease 1 heavy chain;Mannan-binding lectin serine protease 1 light chain	MASP1	P48740-2 sp|P48740-2|MASP1_HUMAN Isoform 2 of Mannan-binding lectin serine protease 1 OS=Homo sapiens GN=MASP1;P48740-4 sp|P48740-4|MASP1_HUMAN Isoform 4 of Mannan-binding lectin serine protease 1 OS=Homo sapiens GN=MASP1	2	27	27	11	19	19	25	22	19	19	25	22	8	8	11	10	46	46	17.6	81.859	728	728;615	0	323.31	By MS/MS	By MS/MS	By MS/MS	By MS/MS	35	33.9	46	41.2	18982200000	1713600000	3864200000	7276400000	1718100000	2604500000	3872000000	3770300000	2777100000	34
P48740-3	P48740-3	16	2	2	Mannan-binding lectin serine protease 1;Mannan-binding lectin serine protease 1 heavy chain;Mannan-binding lectin serine protease 1 light chain	MASP1	P48740-3 sp|P48740-3|MASP1_HUMAN Isoform 3 of Mannan-binding lectin serine protease 1 OS=Homo sapiens GN=MASP1	1	16	2	2	10	10	12	10	1	1	0	0	1	1	0	0	51.1	2.9	2.9	43.639	380	380	0	19.132	By matching	By MS/MS	By matching	By matching	36.8	32.6	48.2	38.9	94748700	2293700	55658000	0	0	5598400	111090000	0	0	1
P49247	P49247	5	5	5	Ribose-5-phosphate isomerase	RPIA	P49247 sp|P49247|RPIA_HUMAN Ribose-5-phosphate isomerase OS=Homo sapiens GN=RPIA PE=1 SV=3	1	5	5	5	1	1	2	3	1	1	2	3	1	1	2	3	23.2	23.2	23.2	33.269	311	311	0	14.465	By matching	By MS/MS	By MS/MS	By MS/MS	5.1	6.1	11.3	12.9	28957700	1132000	6665400	8706600	8011700	5212400	12616000	11434000	9206000	1
P49257	P49257	6	6	6	Protein ERGIC-53	LMAN1	P49257 sp|P49257|LMAN1_HUMAN Protein ERGIC-53 OS=Homo sapiens GN=LMAN1 PE=1 SV=2	1	6	6	6	3	2	4	2	3	2	4	2	3	2	4	2	22.7	22.7	22.7	57.548	510	510	0	36.956	By MS/MS	By matching	By MS/MS	By matching	9	6.1	14.3	6.1	113947000	15677000	24473000	58948000	14849000	17422000	22571000	25005000	19583000	0
P49641;P49641-1;P49641-2	P49641;P49641-1;P49641-2	19;17;13	18;16;12	18;16;12	Alpha-mannosidase 2x	MAN2A2	P49641 sp|P49641|MA2A2_HUMAN Alpha-mannosidase 2x OS=Homo sapiens GN=MAN2A2 PE=2 SV=3;P49641-1 sp|P49641-1|MA2A2_HUMAN Isoform 1 of Alpha-mannosidase 2x OS=Homo sapiens GN=MAN2A2;P49641-2 sp|P49641-2|MA2A2_HUMAN Isoform 2 of Alpha-mannosidase 2x OS=Homo sa	3	19	18	18	6	6	13	10	6	5	13	10	6	5	13	10	24.2	23.5	23.5	130.54	1150	1150;1139;796	0	105.21	By MS/MS	By MS/MS	By MS/MS	By MS/MS	7.4	5.7	17.5	14.9	300048000	30141000	21150000	133790000	24173000	38662000	20561000	66294000	39855000	2
P49720	P49720	6	6	6	Proteasome subunit beta type-3	PSMB3	P49720 sp|P49720|PSB3_HUMAN Proteasome subunit beta type-3 OS=Homo sapiens GN=PSMB3 PE=1 SV=2	1	6	6	6	4	2	2	4	4	2	2	4	4	2	2	4	33.2	33.2	33.2	22.949	205	205	0	34.099	By MS/MS	By MS/MS	By MS/MS	By MS/MS	28.8	13.2	13.2	28.8	69662000	22330000	11015000	10208000	15804000	29771000	11023000	12564000	27065000	1
P49721	P49721	4	4	4	Proteasome subunit beta type-2	PSMB2	P49721 sp|P49721|PSB2_HUMAN Proteasome subunit beta type-2 OS=Homo sapiens GN=PSMB2 PE=1 SV=1	1	4	4	4	2	2	0	2	2	2	0	2	2	2	0	2	19.4	19.4	19.4	22.836	201	201	0.0010121	5.6678	By MS/MS	By matching		By MS/MS	10.4	10.4	0	11.4	22049700	5504900	10440000	0	2361000	13899000	11475000	0	8535300	0
P49747;P49747-2	P49747;P49747-2	31;28	31;28	27;24	Cartilage oligomeric matrix protein	COMP	P49747 sp|P49747|COMP_HUMAN Cartilage oligomeric matrix protein OS=Homo sapiens GN=COMP PE=1 SV=2;P49747-2 sp|P49747-2|COMP_HUMAN Isoform 2 of Cartilage oligomeric matrix protein OS=Homo sapiens GN=COMP	2	31	31	27	24	24	27	25	24	24	27	25	20	21	23	21	57.1	57.1	54	82.86	757	757;704	0	323.31	By MS/MS	By MS/MS	By MS/MS	By MS/MS	52	44.5	51.9	48.7	12137900000	1832200000	2163900000	3865600000	1557200000	2306200000	2143600000	2085700000	2037400000	44
P49908	P49908	13	13	13	Selenoprotein P	SEPP1	P49908 sp|P49908|SEPP1_HUMAN Selenoprotein P OS=Homo sapiens GN=SEPP1 PE=1 SV=3	1	13	13	13	8	10	10	9	8	10	10	9	8	10	10	9	28.1	28.1	28.1	43.173	381	381	0	323.31	By MS/MS	By MS/MS	By MS/MS	By MS/MS	18.4	20.5	20.5	18.4	20615200000	2444200000	5656000000	6694200000	3238200000	3741400000	5462000000	3499900000	4306400000	22
P49913	P49913	7	7	7	Cathelicidin antimicrobial peptide;Antibacterial protein FALL-39;Antibacterial protein LL-37	CAMP	P49913 sp|P49913|CAMP_HUMAN Cathelicidin antimicrobial peptide OS=Homo sapiens GN=CAMP PE=1 SV=1	1	7	7	7	4	5	5	6	4	5	5	6	4	5	5	6	27.6	27.6	27.6	19.301	170	170	0	91.552	By MS/MS	By MS/MS	By MS/MS	By MS/MS	21.8	21.8	20.6	27.1	682928000	34304000	126870000	405690000	38367000	82230000	132440000	103550000	72875000	4
P50395;P50395-2	P50395;P50395-2	22;19	22;19	13;12	Rab GDP dissociation inhibitor beta	GDI2	P50395 sp|P50395|GDIB_HUMAN Rab GDP dissociation inhibitor beta OS=Homo sapiens GN=GDI2 PE=1 SV=2;P50395-2 sp|P50395-2|GDIB_HUMAN Isoform 2 of Rab GDP dissociation inhibitor beta OS=Homo sapiens GN=GDI2	2	22	22	13	11	11	14	14	11	11	14	14	6	7	6	8	62.5	62.5	40.9	50.663	445	445;400	0	323.31	By MS/MS	By MS/MS	By MS/MS	By MS/MS	31.7	29.7	39.8	43.8	549447000	72065000	90392000	240100000	94893000	108860000	148270000	133140000	138220000	4
P50502;Q8IZP2;Q8NFI4	P50502;Q8IZP2;Q8NFI4	7;5;5	7;5;5	7;5;5	Hsc70-interacting protein;Putative protein FAM10A4;Putative protein FAM10A5	ST13;ST13P4;ST13P5	P50502 sp|P50502|F10A1_HUMAN Hsc70-interacting protein OS=Homo sapiens GN=ST13 PE=1 SV=2;Q8IZP2 sp|Q8IZP2|ST134_HUMAN Putative protein FAM10A4 OS=Homo sapiens GN=ST13P4 PE=5 SV=1;Q8NFI4 sp|Q8NFI4|F10A5_HUMAN Putative protein FAM10A5 OS=Homo sapiens GN=ST13	3	7	7	7	5	4	3	4	5	4	3	4	5	4	3	4	23	23	23	41.331	369	369;240;369	0	13.144	By MS/MS	By MS/MS	By MS/MS	By MS/MS	17.3	11.4	9.8	12.7	147375000	15400000	52696000	47922000	25044000	12576000	53038000	26721000	26640000	3
P50552	P50552	5	5	5	Vasodilator-stimulated phosphoprotein	VASP	P50552 sp|P50552|VASP_HUMAN Vasodilator-stimulated phosphoprotein OS=Homo sapiens GN=VASP PE=1 SV=3	1	5	5	5	1	1	2	0	1	1	2	0	1	1	2	0	15.3	15.3	15.3	39.829	380	380	0.0011123	8.8912	By matching	By matching	By MS/MS		3.2	3.2	6.6	0	42662400	1328200	3948200	20809000	0	4748300	7846700	16410000	0	0
P50895	P50895	5	5	5	Basal cell adhesion molecule	BCAM	P50895 sp|P50895|BCAM_HUMAN Basal cell adhesion molecule OS=Homo sapiens GN=BCAM PE=1 SV=2	1	5	5	5	1	1	2	1	1	1	2	1	1	1	2	1	11.5	11.5	11.5	67.404	628	628	0	18.466	By matching	By MS/MS	By MS/MS	By MS/MS	2.2	2.2	4.1	2.2	44702200	2727700	3409200	4197300	0	11251000	10644000	7965000	0	1
P51149	P51149	3	3	3	Ras-related protein Rab-7a	RAB7A	P51149 sp|P51149|RAB7A_HUMAN Ras-related protein Rab-7a OS=Homo sapiens GN=RAB7A PE=1 SV=1	1	3	3	3	1	1	1	1	1	1	1	1	1	1	1	1	19.3	19.3	19.3	23.489	207	207	0.0028653	4.2452	By matching	By matching	By matching	By matching	7.7	5.3	7.7	5.3	29813100	715200	9285200	2150100	4203600	16234000	9902600	19092000	7104800	0
P51161;P51161-2	P51161;P51161-2	2;2	2;2	2;2	Gastrotropin	FABP6	P51161 sp|P51161|FABP6_HUMAN Gastrotropin OS=Homo sapiens GN=FABP6 PE=1 SV=2;P51161-2 sp|P51161-2|FABP6_HUMAN Isoform 2 of Gastrotropin OS=Homo sapiens GN=FABP6	2	2	2	2	1	1	1	0	1	1	1	0	1	1	1	0	22.7	22.7	22.7	14.371	128	128;177	0	11.898	By MS/MS	By MS/MS	By MS/MS		14.1	14.1	14.1	0	37958000	3047200	8776800	10361000	0	5417400	12563000	8354200	0	1
P51805;Q9UIW2	P51805	3;1	3;1	3;1	Plexin-A3	PLXNA3	P51805 sp|P51805|PLXA3_HUMAN Plexin-A3 OS=Homo sapiens GN=PLXNA3 PE=1 SV=2	2	3	3	3	0	0	0	0	0	0	0	0	0	0	0	0	1.8	1.8	1.8	207.7	1871	1871;1896	0.0091075	3.1981					0	0	0	0	139650000	0	0	0	0	0	0	0	0	0
P51884	P51884	16	16	16	Lumican	LUM	P51884 sp|P51884|LUM_HUMAN Lumican OS=Homo sapiens GN=LUM PE=1 SV=2	1	16	16	16	15	15	15	15	15	15	15	15	15	15	15	15	49.7	49.7	49.7	38.429	338	338	0	323.31	By MS/MS	By MS/MS	By MS/MS	By MS/MS	43.2	43.2	49.7	43.2	128000000000	16340000000	23349000000	39642000000	17315000000	19449000000	22476000000	22492000000	27229000000	60
P52209-2;P52209	P52209-2;P52209	17;17	17;17	17;17	6-phosphogluconate dehydrogenase, decarboxylating	PGD	P52209-2 sp|P52209-2|6PGD_HUMAN Isoform 2 of 6-phosphogluconate dehydrogenase, decarboxylating OS=Homo sapiens GN=PGD;P52209 sp|P52209|6PGD_HUMAN 6-phosphogluconate dehydrogenase, decarboxylating OS=Homo sapiens GN=PGD PE=1 SV=3	2	17	17	17	10	8	10	11	10	8	10	11	10	8	10	11	49.8	49.8	49.8	51.872	470	470;483	0	118.44	By MS/MS	By MS/MS	By MS/MS	By MS/MS	32.6	24	34.3	37.2	531313000	66157000	118220000	197960000	75130000	104770000	128960000	92531000	127650000	7
P52565;P52565-2	P52565;P52565-2	5;3	5;3	5;3	Rho GDP-dissociation inhibitor 1	ARHGDIA	P52565 sp|P52565|GDIR1_HUMAN Rho GDP-dissociation inhibitor 1 OS=Homo sapiens GN=ARHGDIA PE=1 SV=3;P52565-2 sp|P52565-2|GDIR1_HUMAN Isoform 2 of Rho GDP-dissociation inhibitor 1 OS=Homo sapiens GN=ARHGDIA	2	5	5	5	0	3	3	1	0	3	3	1	0	3	3	1	36.8	36.8	36.8	23.207	204	204;160	0	58.022		By MS/MS	By MS/MS	By MS/MS	0	31.4	31.4	8.3	42035900	0	13150000	22198000	6687900	0	10639000	7663700	0	2
P52566	P52566	6	6	6	Rho GDP-dissociation inhibitor 2	ARHGDIB	P52566 sp|P52566|GDIR2_HUMAN Rho GDP-dissociation inhibitor 2 OS=Homo sapiens GN=ARHGDIB PE=1 SV=3	1	6	6	6	3	4	3	4	3	4	3	4	3	4	3	4	42.8	42.8	42.8	22.988	201	201	0	165.92	By MS/MS	By MS/MS	By MS/MS	By MS/MS	26.4	38.3	31.8	38.3	444600000	30281000	42513000	122610000	25636000	78707000	52427000	96530000	75873000	3
P52907;P47755;P47755-2	P52907	8;2;1	8;2;1	8;2;1	F-actin-capping protein subunit alpha-1	CAPZA1	P52907 sp|P52907|CAZA1_HUMAN F-actin-capping protein subunit alpha-1 OS=Homo sapiens GN=CAPZA1 PE=1 SV=3	3	8	8	8	3	5	5	3	3	5	5	3	3	5	5	3	46.2	46.2	46.2	32.922	286	286;286;172	0	54.124	By MS/MS	By MS/MS	By MS/MS	By MS/MS	14.3	26.9	29	16.4	129254000	10679000	16501000	70572000	7234200	13967000	17525000	25276000	14091000	2
P53004	P53004	6	6	6	Biliverdin reductase A	BLVRA	P53004 sp|P53004|BIEA_HUMAN Biliverdin reductase A OS=Homo sapiens GN=BLVRA PE=1 SV=2	1	6	6	6	3	2	4	0	3	2	4	0	3	2	4	0	24.3	24.3	24.3	33.428	296	296	0	19.956	By MS/MS	By MS/MS	By MS/MS		13.9	8.1	18.6	0	42925000	10931000	11845000	20149000	0	20590000	13643000	12015000	0	2
P53396-2;P53396;P53396-3	P53396-2;P53396;P53396-3	7;7;6	7;7;6	7;7;6	ATP-citrate synthase	ACLY	P53396-2 sp|P53396-2|ACLY_HUMAN Isoform 2 of ATP-citrate synthase OS=Homo sapiens GN=ACLY;P53396 sp|P53396|ACLY_HUMAN ATP-citrate synthase OS=Homo sapiens GN=ACLY PE=1 SV=3;P53396-3 sp|P53396-3|ACLY_HUMAN Isoform 3 of ATP-citrate synthase OS=Homo sapiens G	3	7	7	7	1	0	2	2	1	0	2	2	1	0	2	2	7.7	7.7	7.7	119.77	1091	1091;1101;830	0.0010582	7.2366	By MS/MS		By MS/MS	By MS/MS	0.7	0	2.3	2.2	15365900	2439200	0	11673000	1253700	0	0	4040800	0	0
P53634;P53634-2;P53634-3	P53634	9;1;1	9;1;1	9;1;1	Dipeptidyl peptidase 1;Dipeptidyl peptidase 1 exclusion domain chain;Dipeptidyl peptidase 1 heavy chain;Dipeptidyl peptidase 1 light chain	CTSC	P53634 sp|P53634|CATC_HUMAN Dipeptidyl peptidase 1 OS=Homo sapiens GN=CTSC PE=1 SV=2	3	9	9	9	5	5	4	3	5	5	4	3	5	5	4	3	25.1	25.1	25.1	51.853	463	463;137;141	0	29.344	By MS/MS	By matching	By MS/MS	By MS/MS	16	13	11.7	6.9	274176000	23100000	22378000	58196000	8961600	25606000	28650000	38796000	18478000	0
P54108;P54108-2;P54108-3	P54108;P54108-2;P54108-3	6;6;6	6;6;6	6;6;6	Cysteine-rich secretory protein 3	CRISP3	P54108 sp|P54108|CRIS3_HUMAN Cysteine-rich secretory protein 3 OS=Homo sapiens GN=CRISP3 PE=1 SV=1;P54108-2 sp|P54108-2|CRIS3_HUMAN Isoform 2 of Cysteine-rich secretory protein 3 OS=Homo sapiens GN=CRISP3;P54108-3 sp|P54108-3|CRIS3_HUMAN Isoform 3 of Cyste	3	6	6	6	5	4	5	5	5	4	5	5	5	4	5	5	41.6	41.6	41.6	27.63	245	245;258;268	0	228.8	By MS/MS	By MS/MS	By MS/MS	By MS/MS	30.2	17.6	30.2	30.2	4692220000	649560000	592120000	2246100000	590530000	891660000	596520000	1257300000	1173500000	4
P54289-4;P54289-3	P54289-4;P54289-3	31;30	31;30	1;1			P54289-4 sp|P54289-4|CA2D1_HUMAN Isoform 4 of Voltage-dependent calcium channel subunit alpha-2/delta-1 OS=Homo sapiens GN=CACNA2D1;P54289-3 sp|P54289-3|CA2D1_HUMAN Isoform 3 of Voltage-dependent calcium channel subunit alpha-2/delta-1 OS=Homo sapiens GN=C	2	31	31	1	18	19	23	19	18	19	23	19	0	0	1	0	36.1	36.1	1.6	121.89	1079	1079;1086	0	323.31	By MS/MS	By MS/MS	By MS/MS	By MS/MS	24	21.3	28.3	23.4	1883880000	202180000	403870000	636270000	115820000	305280000	509570000	301040000	225800000	15
P54578-2;P54578-3;P54578	P54578-2;P54578-3;P54578	8;8;8	8;8;8	8;8;8	Ubiquitin carboxyl-terminal hydrolase 14	USP14	P54578-2 sp|P54578-2|UBP14_HUMAN Isoform 2 of Ubiquitin carboxyl-terminal hydrolase 14 OS=Homo sapiens GN=USP14;P54578-3 sp|P54578-3|UBP14_HUMAN Isoform 3 of Ubiquitin carboxyl-terminal hydrolase 14 OS=Homo sapiens GN=USP14;P54578 sp|P54578|UBP14_HUMAN Ubi	3	8	8	8	4	4	6	5	4	4	6	5	4	4	6	5	27.7	27.7	27.7	52.385	459	459;483;494	0	103.71	By MS/MS	By MS/MS	By MS/MS	By MS/MS	13.9	12.9	22.7	21.1	111125000	15164000	3892300	74340000	17729000	17782000	11789000	86088000	82701000	2
P54725-2;P54725-3;P54725	P54725-2;P54725-3;P54725	4;4;4	4;4;4	3;3;3	UV excision repair protein RAD23 homolog A	RAD23A	P54725-2 sp|P54725-2|RD23A_HUMAN Isoform 2 of UV excision repair protein RAD23 homolog A OS=Homo sapiens GN=RAD23A;P54725-3 sp|P54725-3|RD23A_HUMAN Isoform 3 of UV excision repair protein RAD23 homolog A OS=Homo sapiens GN=RAD23A;P54725 sp|P54725|RD23A_HUM	3	4	4	3	2	4	3	2	2	4	3	2	2	3	3	2	19.2	19.2	16.6	33.433	308	308;362;363	0	55.345	By MS/MS	By MS/MS	By MS/MS	By MS/MS	12.7	19.2	16.6	12.7	171846000	12020000	40789000	99367000	19670000	11027000	28520000	41996000	28833000	2
P54727;P54727-2	P54727	4;1	3;1	3;1	UV excision repair protein RAD23 homolog B	RAD23B	P54727 sp|P54727|RD23B_HUMAN UV excision repair protein RAD23 homolog B OS=Homo sapiens GN=RAD23B PE=1 SV=1	2	4	3	3	0	1	1	1	0	0	1	1	0	0	1	1	11.2	9.3	9.3	43.171	409	409;337	0.0099368	2.9765		By matching	By MS/MS	By matching	0	2	4.6	4.6	2182630	0	0	1497500	685130	0	0	0	0	0
P54764;P54764-2	P54764;P54764-2	5;4	5;4	5;4	Ephrin type-A receptor 4	EPHA4	P54764 sp|P54764|EPHA4_HUMAN Ephrin type-A receptor 4 OS=Homo sapiens GN=EPHA4 PE=1 SV=1;P54764-2 sp|P54764-2|EPHA4_HUMAN Isoform 2 of Ephrin type-A receptor 4 OS=Homo sapiens GN=EPHA4	2	5	5	5	2	2	4	1	2	2	4	1	2	2	4	1	7.9	7.9	7.9	109.86	986	986;935	0	32.282	By MS/MS	By MS/MS	By MS/MS	By MS/MS	4	2.6	6.6	2.1	38061500	2196700	12135000	19758000	1112300	9642700	11538000	9037000	5519800	2
P54802	P54802	20	20	20	Alpha-N-acetylglucosaminidase;Alpha-N-acetylglucosaminidase 82 kDa form;Alpha-N-acetylglucosaminidase 77 kDa form	NAGLU	P54802 sp|P54802|ANAG_HUMAN Alpha-N-acetylglucosaminidase OS=Homo sapiens GN=NAGLU PE=1 SV=2	1	20	20	20	14	6	15	12	14	6	15	12	14	6	15	12	39.7	39.7	39.7	82.265	743	743	0	256.19	By MS/MS	By MS/MS	By MS/MS	By MS/MS	27.2	11.7	29.5	25.4	626198000	66897000	56290000	245460000	74651000	89698000	116660000	138990000	125510000	4
P55000	P55000	2	2	2	Secreted Ly-6/uPAR-related protein 1	SLURP1	P55000 sp|P55000|SLUR1_HUMAN Secreted Ly-6/uPAR-related protein 1 OS=Homo sapiens GN=SLURP1 PE=1 SV=2	1	2	2	2	1	0	1	1	1	0	1	1	1	0	1	1	37.9	37.9	37.9	11.186	103	103	0	111.3	By MS/MS		By MS/MS	By MS/MS	24.3	0	24.3	24.3	47619700	13138000	0	25031000	9450700	16723000	0	13115000	11906000	0
P55056	P55056	6	6	6	Apolipoprotein C-IV	APOC4	P55056 sp|P55056|APOC4_HUMAN Apolipoprotein C-IV OS=Homo sapiens GN=APOC4 PE=1 SV=1	1	6	6	6	6	3	5	6	6	3	5	6	6	3	5	6	39.4	39.4	39.4	14.553	127	127	0	62.671	By MS/MS	By MS/MS	By MS/MS	By MS/MS	39.4	23.6	37.8	39.4	1895920000	351930000	75352000	664500000	399440000	348920000	99393000	266360000	436630000	1
P55058;P55058-4;P55058-3;P55058-2	P55058;P55058-4;P55058-3;P55058-2	16;15;13;13	16;15;13;13	16;15;13;13	Phospholipid transfer protein	PLTP	P55058 sp|P55058|PLTP_HUMAN Phospholipid transfer protein OS=Homo sapiens GN=PLTP PE=1 SV=1;P55058-4 sp|P55058-4|PLTP_HUMAN Isoform 4 of Phospholipid transfer protein OS=Homo sapiens GN=PLTP;P55058-3 sp|P55058-3|PLTP_HUMAN Isoform 3 of Phospholipid transfe	4	16	16	16	8	6	11	10	8	6	11	10	8	6	11	10	37.5	37.5	37.5	54.739	493	493;405;398;441	0	244.58	By MS/MS	By MS/MS	By MS/MS	By MS/MS	23.1	16.4	31	29	5078150000	586670000	578150000	1518600000	483730000	712180000	836610000	956120000	1028500000	8
P55072	P55072	19	19	19	Transitional endoplasmic reticulum ATPase	VCP	P55072 sp|P55072|TERA_HUMAN Transitional endoplasmic reticulum ATPase OS=Homo sapiens GN=VCP PE=1 SV=4	1	19	19	19	10	6	15	11	10	6	15	11	10	6	15	11	35.1	35.1	35.1	89.321	806	806	0	108.35	By MS/MS	By MS/MS	By MS/MS	By MS/MS	17.1	10.5	28	19.7	603455000	36008000	32720000	369870000	87874000	95261000	102640000	146960000	148970000	4
P55083;P55083-2	P55083;P55083-2	2;2	2;2	2;2	Microfibril-associated glycoprotein 4	MFAP4	P55083 sp|P55083|MFAP4_HUMAN Microfibril-associated glycoprotein 4 OS=Homo sapiens GN=MFAP4 PE=1 SV=2;P55083-2 sp|P55083-2|MFAP4_HUMAN Isoform 2 of Microfibril-associated glycoprotein 4 OS=Homo sapiens GN=MFAP4	2	2	2	2	1	1	1	1	1	1	1	1	1	1	1	1	17.3	17.3	17.3	28.648	255	255;279	0	14.826	By MS/MS	By matching	By MS/MS	By MS/MS	7.1	7.1	7.1	7.1	865261000	249500000	33006000	564440000	3749100	602400000	25997000	328550000	10176000	0
P55103	P55103	5	5	5	Inhibin beta C chain	INHBC	P55103 sp|P55103|INHBC_HUMAN Inhibin beta C chain OS=Homo sapiens GN=INHBC PE=1 SV=1	1	5	5	5	2	4	5	3	2	4	5	3	2	4	5	3	20.2	20.2	20.2	38.237	352	352	0	216.55	By MS/MS	By MS/MS	By MS/MS	By MS/MS	9.9	15.6	20.2	13.4	1346510000	45256000	317710000	649620000	38214000	162960000	279970000	264030000	112050000	6
P55209-3;P55209-2;P55209	P55209-3;P55209-2;P55209	5;5;5	5;5;5	3;3;3	Nucleosome assembly protein 1-like 1	NAP1L1	P55209-3 sp|P55209-3|NP1L1_HUMAN Isoform 3 of Nucleosome assembly protein 1-like 1 OS=Homo sapiens GN=NAP1L1;P55209-2 sp|P55209-2|NP1L1_HUMAN Isoform 2 of Nucleosome assembly protein 1-like 1 OS=Homo sapiens GN=NAP1L1;P55209 sp|P55209|NP1L1_HUMAN Nucleosom	3	5	5	3	1	0	0	0	1	0	0	0	0	0	0	0	17.6	17.6	14.2	37.344	323	323;368;391	0	31.299	By MS/MS				3.4	0	0	0	0	0	0	0	0	0	0	0	0	0
P55268	P55268	14	14	14	Laminin subunit beta-2	LAMB2	P55268 sp|P55268|LAMB2_HUMAN Laminin subunit beta-2 OS=Homo sapiens GN=LAMB2 PE=1 SV=2	1	14	14	14	1	3	10	3	1	3	10	3	1	3	10	3	11.5	11.5	11.5	195.98	1798	1798	0	75.264	By matching	By MS/MS	By MS/MS	By MS/MS	0.6	2.1	9	2.7	73801600	1091800	13792000	48453000	5524000	9292600	12934000	20677000	7151000	2
P55285-2;P55285;Q9Y6N8	P55285-2;P55285	7;7;1	7;7;1	6;6;0	Cadherin-6	CDH6	P55285-2 sp|P55285-2|CADH6_HUMAN Isoform 2 of Cadherin-6 OS=Homo sapiens GN=CDH6;P55285 sp|P55285|CADH6_HUMAN Cadherin-6 OS=Homo sapiens GN=CDH6 PE=1 SV=1	3	7	7	6	0	4	4	2	0	4	4	2	0	4	4	2	13.9	13.9	12.4	73.863	663	663;790;788	0	22.227		By MS/MS	By MS/MS	By MS/MS	0	6.9	9	5.3	86416100	0	11992000	58573000	1920100	0	17889000	25617000	4910400	1
P55287-2;P55287	P55287-2;P55287	2;2	2;2	2;2	Cadherin-11	CDH11	P55287-2 sp|P55287-2|CAD11_HUMAN Isoform 2 of Cadherin-11 OS=Homo sapiens GN=CDH11;P55287 sp|P55287|CAD11_HUMAN Cadherin-11 OS=Homo sapiens GN=CDH11 PE=1 SV=2	2	2	2	2	0	0	1	1	0	0	1	1	0	0	1	1	4.9	4.9	4.9	76.456	693	693;796	0.0099188	2.9526			By MS/MS	By matching	0	0	3.2	3.2	35818000	0	0	16600000	19218000	0	0	0	0	0
P55290;P55290-4;P55290-5;P55290-3;P55290-2	P55290;P55290-4;P55290-5	14;14;11;6;6	14;14;11;6;6	14;14;11;6;6	Cadherin-13	CDH13	P55290 sp|P55290|CAD13_HUMAN Cadherin-13 OS=Homo sapiens GN=CDH13 PE=1 SV=1;P55290-4 sp|P55290-4|CAD13_HUMAN Isoform 4 of Cadherin-13 OS=Homo sapiens GN=CDH13;P55290-5 sp|P55290-5|CAD13_HUMAN Isoform 5 of Cadherin-13 OS=Homo sapiens GN=CDH13	5	14	14	14	10	8	11	10	10	8	11	10	10	8	11	10	26.8	26.8	26.8	78.286	713	713;760;674;175;190	0	323.31	By MS/MS	By MS/MS	By MS/MS	By MS/MS	18.4	15.1	21.5	20.9	1316910000	145790000	341400000	548630000	109170000	196640000	364020000	294720000	175910000	9
P55774	P55774	4	4	4	C-C motif chemokine 18;CCL18(1-68);CCL18(3-69);CCL18(4-69)	CCL18	P55774 sp|P55774|CCL18_HUMAN C-C motif chemokine 18 OS=Homo sapiens GN=CCL18 PE=1 SV=1	1	4	4	4	2	4	3	3	2	4	3	3	2	4	3	3	41.6	41.6	41.6	9.8487	89	89	0	73.602	By MS/MS	By MS/MS	By MS/MS	By MS/MS	24.7	41.6	41.6	41.6	250455000	10124000	35431000	73680000	10600000	19189000	37389000	36402000	20869000	3
P55786-2;P55786;A6NEC2-3;A6NEC2	P55786-2;P55786	4;4;1;1	4;4;1;1	4;4;1;1	Puromycin-sensitive aminopeptidase	NPEPPS	P55786-2 sp|P55786-2|PSA_HUMAN Isoform 2 of Puromycin-sensitive aminopeptidase OS=Homo sapiens GN=NPEPPS;P55786 sp|P55786|PSA_HUMAN Puromycin-sensitive aminopeptidase OS=Homo sapiens GN=NPEPPS PE=1 SV=2	4	4	4	4	0	0	1	0	0	0	1	0	0	0	1	0	6.3	6.3	6.3	94.515	839	839;919;163;478	0	15.298			By MS/MS		0	0	2	0	3560650000	0	0	6154500	0	0	0	126150000	0	0
P55899	P55899	3	3	3	IgG receptor FcRn large subunit p51	FCGRT	P55899 sp|P55899|FCGRN_HUMAN IgG receptor FcRn large subunit p51 OS=Homo sapiens GN=FCGRT PE=1 SV=1	1	3	3	3	0	0	1	0	0	0	1	0	0	0	1	0	12.3	12.3	12.3	39.743	365	365	0	28.111			By MS/MS		0	0	5.8	0	32924000	0	0	28184000	0	0	0	0	0	0
P56199	P56199	5	5	5	Integrin alpha-1	ITGA1	P56199 sp|P56199|ITA1_HUMAN Integrin alpha-1 OS=Homo sapiens GN=ITGA1 PE=1 SV=2	1	5	5	5	2	2	5	3	2	2	5	3	2	2	5	3	5.1	5.1	5.1	130.85	1179	1179	0	23.818	By MS/MS	By MS/MS	By MS/MS	By MS/MS	2.1	2	5.1	3.1	116856000	5346600	29297000	74416000	7796800	10108000	34517000	20323000	10294000	1
P58166	P58166	4	4	4	Inhibin beta E chain	INHBE	P58166 sp|P58166|INHBE_HUMAN Inhibin beta E chain OS=Homo sapiens GN=INHBE PE=1 SV=1	1	4	4	4	0	0	1	1	0	0	1	1	0	0	1	1	12	12	12	38.561	350	350	0	25.145			By MS/MS	By matching	0	0	4.3	4.3	25992500	0	0	7417600	7752900	0	0	6101800	24863000	0
P58335-4;P58335;P58335-3;P58335-2	P58335-4;P58335;P58335-3;P58335-2	9;8;7;7	8;7;7;6	8;7;7;6	Anthrax toxin receptor 2	ANTXR2	P58335-4 sp|P58335-4|ANTR2_HUMAN Isoform 4 of Anthrax toxin receptor 2 OS=Homo sapiens GN=ANTXR2;P58335 sp|P58335|ANTR2_HUMAN Anthrax toxin receptor 2 OS=Homo sapiens GN=ANTXR2 PE=1 SV=5;P58335-3 sp|P58335-3|ANTR2_HUMAN Isoform 3 of Anthrax toxin receptor	4	9	8	8	5	3	7	8	4	3	6	7	4	3	6	7	20.3	17.6	17.6	53.492	488	488;489;322;386	0	63.068	By MS/MS	By MS/MS	By MS/MS	By MS/MS	14.5	7.8	17.4	18.9	520598000	65696000	92085000	211480000	58704000	88703000	90061000	105280000	69945000	3
P59666;P59665	P59666;P59665	5;5	5;5	5;5	Neutrophil defensin 3;HP 3-56;Neutrophil defensin 2;Neutrophil defensin 1;HP 1-56;Neutrophil defensin 2	DEFA3;DEFA1	P59666 sp|P59666|DEF3_HUMAN Neutrophil defensin 3 OS=Homo sapiens GN=DEFA3 PE=1 SV=1;P59665 sp|P59665|DEF1_HUMAN Neutrophil defensin 1 OS=Homo sapiens GN=DEFA1 PE=1 SV=1	2	5	5	5	4	3	4	4	4	3	4	4	4	3	4	4	53.2	53.2	53.2	10.245	94	94;94	0	32.011	By MS/MS	By MS/MS	By MS/MS	By MS/MS	20.2	20.2	53.2	53.2	2522120000	429350000	570990000	730630000	390600000	554010000	441140000	449540000	737720000	4
P59998;P59998-3;P59998-2;P59998-4	P59998;P59998-3;P59998-2	5;4;4;2	5;4;4;2	5;4;4;2	Actin-related protein 2/3 complex subunit 4	ARPC4	P59998 sp|P59998|ARPC4_HUMAN Actin-related protein 2/3 complex subunit 4 OS=Homo sapiens GN=ARPC4 PE=1 SV=3;P59998-3 sp|P59998-3|ARPC4_HUMAN Isoform 3 of Actin-related protein 2/3 complex subunit 4 OS=Homo sapiens GN=ARPC4;P59998-2 sp|P59998-2|ARPC4_HUMAN	4	5	5	5	1	1	3	2	1	1	3	2	1	1	3	2	29.8	29.8	29.8	19.667	168	168;187;625;78	0	14.279	By matching	By matching	By MS/MS	By matching	4.8	6.5	18.5	11.3	56165400	1136600	3159400	15654000	6730400	9895400	7476800	16184000	12231000	0
P60033	P60033	2	2	2	CD81 antigen	CD81	P60033 sp|P60033|CD81_HUMAN CD81 antigen OS=Homo sapiens GN=CD81 PE=1 SV=1	1	2	2	2	1	1	2	0	1	1	2	0	1	1	2	0	16.5	16.5	16.5	25.809	236	236	0.0010526	6.9819	By matching	By matching	By MS/MS		9.7	6.8	16.5	0	17698700	1935200	3326500	12437000	0	4646900	4963500	3884500	0	0
P60174-1;P60174;P60174-4	P60174-1;P60174;P60174-4	15;15;10	15;15;10	15;15;10	Triosephosphate isomerase	TPI1	P60174-1 sp|P60174-1|TPIS_HUMAN Isoform 2 of Triosephosphate isomerase OS=Homo sapiens GN=TPI1;P60174 sp|P60174|TPIS_HUMAN Triosephosphate isomerase OS=Homo sapiens GN=TPI1 PE=1 SV=3;P60174-4 sp|P60174-4|TPIS_HUMAN Isoform 4 of Triosephosphate isomerase OS	3	15	15	15	11	11	12	14	11	11	12	14	11	11	12	14	81.5	81.5	81.5	26.669	249	249;286;167	0	323.31	By MS/MS	By MS/MS	By MS/MS	By MS/MS	57	60.2	71.9	81.1	1918840000	165010000	396460000	690240000	195770000	292400000	399530000	409270000	254860000	15
P60660-2;P60660;P14649	P60660-2;P60660	8;8;2	8;8;2	8;8;2	Myosin light polypeptide 6	MYL6	P60660-2 sp|P60660-2|MYL6_HUMAN Isoform Smooth muscle of Myosin light polypeptide 6 OS=Homo sapiens GN=MYL6;P60660 sp|P60660|MYL6_HUMAN Myosin light polypeptide 6 OS=Homo sapiens GN=MYL6 PE=1 SV=2	3	8	8	8	2	5	3	1	2	5	3	1	2	5	3	1	55.6	55.6	55.6	16.961	151	151;151;208	0	32.459	By MS/MS	By MS/MS	By MS/MS	By matching	15.9	37.7	24.5	9.9	60805300	9181700	21148000	20059000	1488000	18531000	13163000	17010000	8635000	2
P60891;P60891-2;P21108;P11908;P11908-2	P60891;P60891-2;P21108	3;2;2;1;1	3;2;2;1;1	3;2;2;1;1	Ribose-phosphate pyrophosphokinase 1;Ribose-phosphate pyrophosphokinase 3	PRPS1;PRPS1L1	P60891 sp|P60891|PRPS1_HUMAN Ribose-phosphate pyrophosphokinase 1 OS=Homo sapiens GN=PRPS1 PE=1 SV=2;P60891-2 sp|P60891-2|PRPS1_HUMAN Isoform 2 of Ribose-phosphate pyrophosphokinase 1 OS=Homo sapiens GN=PRPS1;P21108 sp|P21108|PRPS3_HUMAN Ribose-phosphate p	5	3	3	3	1	2	2	1	1	2	2	1	1	2	2	1	11.9	11.9	11.9	34.834	318	318;251;318;318;321	0.001139	9.9938	By MS/MS	By MS/MS	By MS/MS	By MS/MS	4.1	7.9	8.2	4.1	33008800	2128100	8822100	19571000	2487600	0	8320600	7823000	6052600	1
P60900;P60900-2;P60900-3	P60900;P60900-2	9;7;3	9;7;3	9;7;3	Proteasome subunit alpha type-6	PSMA6	P60900 sp|P60900|PSA6_HUMAN Proteasome subunit alpha type-6 OS=Homo sapiens GN=PSMA6 PE=1 SV=1;P60900-2 sp|P60900-2|PSA6_HUMAN Isoform 2 of Proteasome subunit alpha type-6 OS=Homo sapiens GN=PSMA6	3	9	9	9	6	7	5	7	6	7	5	7	6	7	5	7	45.1	45.1	45.1	27.399	246	246;227;167	0	115.71	By MS/MS	By MS/MS	By MS/MS	By MS/MS	28	30.9	24.8	36.6	217794000	26803000	66574000	47996000	42823000	44122000	67442000	31858000	75451000	7
P60985-2;P60985	P60985-2;P60985	2;2	2;2	2;2	Keratinocyte differentiation-associated protein	KRTDAP	P60985-2 sp|P60985-2|KTDAP_HUMAN Isoform 2 of Keratinocyte differentiation-associated protein OS=Homo sapiens GN=KRTDAP;P60985 sp|P60985|KTDAP_HUMAN Keratinocyte differentiation-associated protein OS=Homo sapiens GN=KRTDAP PE=1 SV=1	2	2	2	2	0	1	2	0	0	1	2	0	0	1	2	0	31.8	31.8	31.8	9.4318	85	85;99	0.0009901	5.1312		By matching	By MS/MS		0	14.1	31.8	0	25200900	0	399890	24801000	0	0	580410	10687000	0	0
P61088;Q5JXB2	P61088;Q5JXB2	4;3	4;3	4;3	Ubiquitin-conjugating enzyme E2 N;Putative ubiquitin-conjugating enzyme E2 N-like	UBE2N;UBE2NL	P61088 sp|P61088|UBE2N_HUMAN Ubiquitin-conjugating enzyme E2 N OS=Homo sapiens GN=UBE2N PE=1 SV=1;Q5JXB2 sp|Q5JXB2|UE2NL_HUMAN Putative ubiquitin-conjugating enzyme E2 N-like OS=Homo sapiens GN=UBE2NL PE=1 SV=1	2	4	4	4	2	3	4	3	2	3	4	3	2	3	4	3	28.9	28.9	28.9	17.138	152	152;153	0.0010504	6.9128	By MS/MS	By MS/MS	By MS/MS	By MS/MS	13.8	23.7	28.9	19.1	110464000	10175000	27844000	43404000	19621000	12216000	23155000	20633000	18824000	1
P61158;Q9P1U1-2;Q9P1U1-3;Q9P1U1;Q9C0K3	P61158	8;2;2;2;1	8;2;2;2;1	8;2;2;2;1	Actin-related protein 3	ACTR3	P61158 sp|P61158|ARP3_HUMAN Actin-related protein 3 OS=Homo sapiens GN=ACTR3 PE=1 SV=3	5	8	8	8	1	1	3	1	1	1	3	1	1	1	3	1	27	27	27	47.371	418	418;330;348;418;210	0	35.076	By MS/MS	By matching	By MS/MS	By MS/MS	5	2.9	15.1	5	125122000	1886300	2074400	20546000	774740	11961000	20842000	19849000	3406100	0
P61160;P61160-2	P61160;P61160-2	5;4	5;4	5;4	Actin-related protein 2	ACTR2	P61160 sp|P61160|ARP2_HUMAN Actin-related protein 2 OS=Homo sapiens GN=ACTR2 PE=1 SV=1;P61160-2 sp|P61160-2|ARP2_HUMAN Isoform 2 of Actin-related protein 2 OS=Homo sapiens GN=ACTR2	2	5	5	5	1	0	1	0	1	0	1	0	1	0	1	0	15.5	15.5	15.5	44.76	394	394;399	0	28.673	By MS/MS		By MS/MS		3	0	3	0	22895000	0	0	22895000	0	0	0	13481000	0	0
P61224-3;P61224;P61224-2;P61224-4;A6NIZ1;P62834	P61224-3;P61224;P61224-2;P61224-4;A6NIZ1;P62834	8;8;6;6;6;5	8;8;6;6;6;5	8;8;6;6;6;5	Ras-related protein Rap-1b;Ras-related protein Rap-1b-like protein;Ras-related protein Rap-1A	RAP1B;RAP1A	P61224-3 sp|P61224-3|RAP1B_HUMAN Isoform 3 of Ras-related protein Rap-1b OS=Homo sapiens GN=RAP1B;P61224 sp|P61224|RAP1B_HUMAN Ras-related protein Rap-1b OS=Homo sapiens GN=RAP1B PE=1 SV=1;P61224-2 sp|P61224-2|RAP1B_HUMAN Isoform 2 of Ras-related protein R	6	8	8	8	0	2	2	1	0	2	2	1	0	2	2	1	53.3	53.3	53.3	18.778	165	165;184;137;142;184;184	0	18.083		By matching	By MS/MS	By MS/MS	0	15.8	15.8	6.7	137382000	0	16589000	34506000	3979000	0	21977000	19221000	11262000	0
P61586;P08134	P61586;P08134	2;1	2;1	2;1	Transforming protein RhoA;Rho-related GTP-binding protein RhoC	RHOA;RHOC	P61586 sp|P61586|RHOA_HUMAN Transforming protein RhoA OS=Homo sapiens GN=RHOA PE=1 SV=1;P08134 sp|P08134|RHOC_HUMAN Rho-related GTP-binding protein RhoC OS=Homo sapiens GN=RHOC PE=1 SV=1	2	2	2	2	0	0	1	0	0	0	1	0	0	0	1	0	18.1	18.1	18.1	21.768	193	193;193	0.0099819	3.1521			By MS/MS		0	0	12.4	0	7689200	0	0	1978700	0	0	0	0	0	0
P61626	P61626	8	8	8	Lysozyme C	LYZ	P61626 sp|P61626|LYSC_HUMAN Lysozyme C OS=Homo sapiens GN=LYZ PE=1 SV=1	1	8	8	8	7	7	7	6	7	7	7	6	7	7	7	6	62.2	62.2	62.2	16.537	148	148	0	323.31	By MS/MS	By MS/MS	By MS/MS	By MS/MS	56.8	57.4	57.4	51.4	10202300000	1972700000	1682400000	2961500000	1616400000	3447400000	2140300000	1835600000	2233000000	9
P61769	P61769	3	3	3	Beta-2-microglobulin;Beta-2-microglobulin form pI 5.3	B2M	P61769 sp|P61769|B2MG_HUMAN Beta-2-microglobulin OS=Homo sapiens GN=B2M PE=1 SV=1	1	3	3	3	3	3	3	3	3	3	3	3	3	3	3	3	35.3	35.3	35.3	13.714	119	119	0	51.986	By MS/MS	By MS/MS	By MS/MS	By MS/MS	35.3	35.3	35.3	35.3	16816700000	3289100000	3230400000	5845700000	2163400000	3612900000	4497500000	3461800000	2858300000	5
P61916;P61916-2	P61916;P61916-2	5;4	5;4	5;4	Epididymal secretory protein E1	NPC2	P61916 sp|P61916|NPC2_HUMAN Epididymal secretory protein E1 OS=Homo sapiens GN=NPC2 PE=1 SV=1;P61916-2 sp|P61916-2|NPC2_HUMAN Isoform 2 of Epididymal secretory protein E1 OS=Homo sapiens GN=NPC2	2	5	5	5	3	3	4	4	3	3	4	4	3	3	4	4	45.7	45.7	45.7	16.57	151	151;125	0	50.617	By MS/MS	By MS/MS	By MS/MS	By MS/MS	23.2	23.8	30.5	30.5	373116000	47654000	83268000	125500000	34615000	57638000	90619000	54794000	45763000	2
P61970	P61970	3	3	3	Nuclear transport factor 2	NUTF2	P61970 sp|P61970|NTF2_HUMAN Nuclear transport factor 2 OS=Homo sapiens GN=NUTF2 PE=1 SV=1	1	3	3	3	2	1	2	1	2	1	2	1	2	1	2	1	44.9	44.9	44.9	14.478	127	127	0	53.137	By MS/MS	By MS/MS	By MS/MS	By matching	32.3	11	23.6	11	39471000	4727100	20509000	12463000	1771900	4699100	43890000	18020000	7048700	1
P61981	P61981	8	5	5	14-3-3 protein gamma;14-3-3 protein gamma, N-terminally processed	YWHAG	P61981 sp|P61981|1433G_HUMAN 14-3-3 protein gamma OS=Homo sapiens GN=YWHAG PE=1 SV=2	1	8	5	5	5	3	5	6	2	1	2	4	2	1	2	4	36.4	25.5	25.5	28.302	247	247	0	148.65	By MS/MS	By MS/MS	By MS/MS	By MS/MS	20.6	12.6	24.3	25.1	58922700	7986000	15042000	23808000	6850300	13399000	27109000	19436000	7295700	1
P62158;P27482	P62158	8;2	8;2	7;1	Calmodulin	CALM1	P62158 sp|P62158|CALM_HUMAN Calmodulin OS=Homo sapiens GN=CALM1 PE=1 SV=2	2	8	8	7	4	3	4	4	4	3	4	4	3	3	4	4	59.1	59.1	54.4	16.837	149	149;149	0	323.31	By MS/MS	By MS/MS	By MS/MS	By MS/MS	33.6	28.9	43.6	43.6	827646000	74573000	109920000	202210000	68043000	110610000	151580000	129910000	125190000	4
P62258;P62258-2	P62258;P62258-2	15;12	15;12	13;10	14-3-3 protein epsilon	YWHAE	P62258 sp|P62258|1433E_HUMAN 14-3-3 protein epsilon OS=Homo sapiens GN=YWHAE PE=1 SV=1;P62258-2 sp|P62258-2|1433E_HUMAN Isoform SV of 14-3-3 protein epsilon OS=Homo sapiens GN=YWHAE	2	15	15	13	10	9	12	13	10	9	12	13	8	8	10	11	53.7	53.7	46.7	29.174	255	255;233	0	186.77	By MS/MS	By MS/MS	By MS/MS	By MS/MS	42.4	38.4	48.6	48.6	1091720000	96076000	199620000	395650000	89316000	167580000	282740000	238080000	169450000	7
P62328	P62328	5	5	5	Thymosin beta-4;Hematopoietic system regulatory peptide	TMSB4X	P62328 sp|P62328|TYB4_HUMAN Thymosin beta-4 OS=Homo sapiens GN=TMSB4X PE=1 SV=2	1	5	5	5	4	3	5	4	4	3	5	4	4	3	5	4	75	75	75	5.0526	44	44	0	323.31	By MS/MS	By MS/MS	By MS/MS	By MS/MS	75	75	75	75	2939340000	347260000	435760000	990010000	266240000	351590000	561370000	405500000	307380000	1
P62491-2;Q15907-2;P62491;Q15907;P57735	P62491-2;Q15907-2;P62491;Q15907	4;4;4;4;1	4;4;4;4;1	4;4;4;4;1	Ras-related protein Rab-11A;Ras-related protein Rab-11B	RAB11A;RAB11B	P62491-2 sp|P62491-2|RB11A_HUMAN Isoform 2 of Ras-related protein Rab-11A OS=Homo sapiens GN=RAB11A;Q15907-2 sp|Q15907-2|RB11B_HUMAN Isoform 2 of Ras-related protein Rab-11B OS=Homo sapiens GN=RAB11B;P62491 sp|P62491|RB11A_HUMAN Ras-related protein Rab-11A	5	4	4	4	0	1	0	0	0	1	0	0	0	1	0	0	27.1	27.1	27.1	17.659	155	155;179;216;218;213	0.001065	7.5223		By matching			0	5.2	0	0	2547700	0	2547700	0	0	0	5666700	0	0	0
P62805	P62805	7	7	7	Histone H4	HIST1H4A	P62805 sp|P62805|H4_HUMAN Histone H4 OS=Homo sapiens GN=HIST1H4A PE=1 SV=2	1	7	7	7	1	1	1	3	1	1	1	3	1	1	1	3	52.4	52.4	52.4	11.367	103	103	0	19.027	By matching	By matching	By MS/MS	By MS/MS	9.7	9.7	9.7	27.2	19204000	894780	1203300	1255900	15850000	20928000	21776000	8773100	8336900	0
P62826	P62826	6	6	6	GTP-binding nuclear protein Ran	RAN	P62826 sp|P62826|RAN_HUMAN GTP-binding nuclear protein Ran OS=Homo sapiens GN=RAN PE=1 SV=3	1	6	6	6	2	3	5	2	2	3	5	2	2	3	5	2	27.3	27.3	27.3	24.423	216	216	0	68.081	By MS/MS	By MS/MS	By MS/MS	By MS/MS	9.7	15.7	21.3	11.1	177270000	10195000	46677000	112260000	8137500	15518000	46427000	48618000	15438000	3
P62937;P62937-2;Q9Y536;F5H284	P62937;P62937-2	8;4;1;1	8;4;1;1	8;4;1;1	Peptidyl-prolyl cis-trans isomerase A;Peptidyl-prolyl cis-trans isomerase A, N-terminally processed	PPIA	P62937 sp|P62937|PPIA_HUMAN Peptidyl-prolyl cis-trans isomerase A OS=Homo sapiens GN=PPIA PE=1 SV=2;P62937-2 sp|P62937-2|PPIA_HUMAN Isoform 2 of Peptidyl-prolyl cis-trans isomerase A OS=Homo sapiens GN=PPIA	4	8	8	8	6	7	7	7	6	7	7	7	6	7	7	7	58.8	58.8	58.8	18.012	165	165;105;164;164	0	307.55	By MS/MS	By MS/MS	By MS/MS	By MS/MS	44.2	55.2	55.2	55.2	1694730000	167310000	356280000	632610000	173000000	232690000	414870000	320940000	265860000	7
P62942	P62942	4	4	4	Peptidyl-prolyl cis-trans isomerase FKBP1A	FKBP1A	P62942 sp|P62942|FKB1A_HUMAN Peptidyl-prolyl cis-trans isomerase FKBP1A OS=Homo sapiens GN=FKBP1A PE=1 SV=2	1	4	4	4	2	2	3	3	2	2	3	3	2	2	3	3	41.7	41.7	41.7	11.951	108	108	0	84.761	By MS/MS	By MS/MS	By MS/MS	By MS/MS	28.7	25	40.7	41.7	285568000	20849000	44238000	66364000	20437000	41976000	54031000	26941000	33383000	1
P63104;P63104-2	P63104;P63104-2	12;7	10;6	10;6	14-3-3 protein zeta/delta	YWHAZ	P63104 sp|P63104|1433Z_HUMAN 14-3-3 protein zeta/delta OS=Homo sapiens GN=YWHAZ PE=1 SV=1;P63104-2 sp|P63104-2|1433Z_HUMAN Isoform 2 of 14-3-3 protein zeta/delta OS=Homo sapiens GN=YWHAZ	2	12	10	10	8	7	9	10	6	6	7	8	6	6	7	8	49	41.6	41.6	27.745	245	245;170	0	323.31	By MS/MS	By MS/MS	By MS/MS	By MS/MS	38.8	29.8	46.5	46.5	1409180000	85814000	82944000	485050000	223000000	170800000	221590000	251130000	208930000	6
P63208;P63208-2	P63208;P63208-2	2;1	2;1	2;1	S-phase kinase-associated protein 1	SKP1	P63208 sp|P63208|SKP1_HUMAN S-phase kinase-associated protein 1 OS=Homo sapiens GN=SKP1 PE=1 SV=2;P63208-2 sp|P63208-2|SKP1_HUMAN Isoform 2 of S-phase kinase-associated protein 1 OS=Homo sapiens GN=SKP1	2	2	2	2	1	0	0	0	1	0	0	0	1	0	0	0	16.6	16.6	16.6	18.658	163	163;160	0.002809	3.8933	By MS/MS				8	0	0	0	1186700	1186700	0	0	0	0	0	0	0	0
P63241;P63241-2;Q9GZV4;Q6IS14	P63241;P63241-2;Q9GZV4;Q6IS14	6;6;3;3	6;6;3;3	6;6;3;3	Eukaryotic translation initiation factor 5A-1;Eukaryotic translation initiation factor 5A-2;Eukaryotic translation initiation factor 5A-1-like	EIF5A;EIF5A2;EIF5AL1	P63241 sp|P63241|IF5A1_HUMAN Eukaryotic translation initiation factor 5A-1 OS=Homo sapiens GN=EIF5A PE=1 SV=2;P63241-2 sp|P63241-2|IF5A1_HUMAN Isoform 2 of Eukaryotic translation initiation factor 5A-1 OS=Homo sapiens GN=EIF5A;Q9GZV4 sp|Q9GZV4|IF5A2_HUMAN	4	6	6	6	3	2	6	4	3	2	6	4	3	2	6	4	46.1	46.1	46.1	16.832	154	154;184;153;154	0	112.58	By MS/MS	By MS/MS	By MS/MS	By MS/MS	29.9	11.7	46.1	35.1	199791000	10094000	17644000	119350000	28084000	12706000	31560000	39871000	38137000	1
P63261	P63261	23	23	1	Actin, cytoplasmic 2;Actin, cytoplasmic 2, N-terminally processed	ACTG1	P63261 sp|P63261|ACTG_HUMAN Actin, cytoplasmic 2 OS=Homo sapiens GN=ACTG1 PE=1 SV=1	1	23	23	1	19	12	17	19	19	12	17	19	0	0	0	0	72.5	72.5	4.5	41.792	375	375	0	323.31	By MS/MS	By MS/MS	By MS/MS	By MS/MS	64.8	41.1	64	65.9	25179900000	1778100000	1793100000	6498500000	1678200000	2611200000	2580000000	3925700000	3308200000	18
P67936	P67936	13	9	3	Tropomyosin alpha-4 chain	TPM4	P67936 sp|P67936|TPM4_HUMAN Tropomyosin alpha-4 chain OS=Homo sapiens GN=TPM4 PE=1 SV=3	1	13	9	3	2	1	4	2	1	1	3	1	0	0	2	1	39.1	33.1	12.1	28.521	248	248	0	323.31	By matching	By matching	By MS/MS	By MS/MS	8.9	3.2	16.9	9.7	366878000	881300	4299900	24440000	5967100	33865000	59776000	25996000	14176000	0
P68133;P68032;P63267;P62736;P63267-2	P68133;P68032;P63267;P62736;P63267-2	15;15;14;14;9	2;2;2;2;1	2;2;2;2;1	Actin, alpha skeletal muscle;Actin, alpha cardiac muscle 1;Actin, gamma-enteric smooth muscle;Actin, aortic smooth muscle	ACTA1;ACTC1;ACTG2;ACTA2	P68133 sp|P68133|ACTS_HUMAN Actin, alpha skeletal muscle OS=Homo sapiens GN=ACTA1 PE=1 SV=1;P68032 sp|P68032|ACTC_HUMAN Actin, alpha cardiac muscle 1 OS=Homo sapiens GN=ACTC1 PE=1 SV=1;P63267 sp|P63267|ACTH_HUMAN Actin, gamma-enteric smooth muscle OS=Homo	5	15	2	2	12	8	11	13	1	1	1	1	1	1	1	1	37.9	9	9	42.051	377	377;377;376;377;333	0	127.31	By MS/MS	By MS/MS	By MS/MS	By MS/MS	30	22.3	29.7	31.6	1030950000	77879000	105950000	304160000	86473000	104040000	96844000	166970000	122840000	3
P68036;P68036-3;P68036-2	P68036;P68036-3;P68036-2	5;5;4	5;5;4	5;5;4	Ubiquitin-conjugating enzyme E2 L3	UBE2L3	P68036 sp|P68036|UB2L3_HUMAN Ubiquitin-conjugating enzyme E2 L3 OS=Homo sapiens GN=UBE2L3 PE=1 SV=1;P68036-3 sp|P68036-3|UB2L3_HUMAN Isoform 3 of Ubiquitin-conjugating enzyme E2 L3 OS=Homo sapiens GN=UBE2L3;P68036-2 sp|P68036-2|UB2L3_HUMAN Isoform 2 of Ubi	3	5	5	5	2	2	4	2	2	2	4	2	2	2	4	2	53.9	53.9	53.9	17.861	154	154;212;122	0	18.27	By MS/MS	By matching	By MS/MS	By MS/MS	17.5	17.5	48.1	17.5	68661900	8764200	8691800	33763000	11976000	10462000	8748000	11817000	13693000	0
P68104-2;Q5VTE0;P68104;Q05639	P68104-2;Q5VTE0;P68104;Q05639	2;2;2;1	2;2;2;1	2;2;2;1	Elongation factor 1-alpha 1;Putative elongation factor 1-alpha-like 3;Elongation factor 1-alpha 2	EEF1A1;EEF1A1P5;EEF1A2	P68104-2 sp|P68104-2|EF1A1_HUMAN Isoform 2 of Elongation factor 1-alpha 1 OS=Homo sapiens GN=EEF1A1;Q5VTE0 sp|Q5VTE0|EF1A3_HUMAN Putative elongation factor 1-alpha-like 3 OS=Homo sapiens GN=EEF1A1P5 PE=5 SV=1;P68104 sp|P68104|EF1A1_HUMAN Elongation factor	4	2	2	2	0	1	1	1	0	1	1	1	0	1	1	1	5.2	5.2	5.2	47.869	441	441;462;462;463	0.0028011	3.7655		By matching	By MS/MS	By matching	0	2.5	2.5	2.5	19000200	0	5324600	7240100	2521300	0	5055400	6062700	2969000	0
P68363;Q71U36-2;Q71U36;P68363-2;Q9BQE3;Q13748-2;Q6PEY2;Q13748;Q9NY65-2;Q9NY65	P68363;Q71U36-2;Q71U36;P68363-2;Q9BQE3;Q13748-2;Q6PEY2;Q13748	8;7;7;6;6;5;5;5;3;3	8;7;7;6;6;5;5;5;3;3	2;2;2;1;2;0;0;0;0;0	Tubulin alpha-1B chain;Tubulin alpha-1A chain;Tubulin alpha-1C chain;Tubulin alpha-3C/D chain;Tubulin alpha-3E chain	TUBA1B;TUBA1A;TUBA1C;TUBA3C;TUBA3E	P68363 sp|P68363|TBA1B_HUMAN Tubulin alpha-1B chain OS=Homo sapiens GN=TUBA1B PE=1 SV=1;Q71U36-2 sp|Q71U36-2|TBA1A_HUMAN Isoform 2 of Tubulin alpha-1A chain OS=Homo sapiens GN=TUBA1A;Q71U36 sp|Q71U36|TBA1A_HUMAN Tubulin alpha-1A chain OS=Homo sapiens GN=TU	10	8	8	2	1	3	6	3	1	3	6	3	0	1	2	0	26.8	26.8	5.3	50.151	451	451;416;451;335;449;418;450;450;383;449	0	123.85	By MS/MS	By MS/MS	By MS/MS	By MS/MS	3.5	9.1	21.1	9.8	93494400	1176400	19259000	55229000	9232200	3992000	13703000	26857000	9676400	2
P68366-2;P68366	P68366-2;P68366	8;8	2;2	2;2	Tubulin alpha-4A chain	TUBA4A	P68366-2 sp|P68366-2|TBA4A_HUMAN Isoform 2 of Tubulin alpha-4A chain OS=Homo sapiens GN=TUBA4A;P68366 sp|P68366|TBA4A_HUMAN Tubulin alpha-4A chain OS=Homo sapiens GN=TUBA4A PE=1 SV=1	2	8	2	2	1	3	6	3	0	1	2	0	0	1	2	0	29.1	6.7	6.7	48.328	433	433;448	0.0037071	3.608	By matching	By matching	By MS/MS	By matching	3.7	8.1	23.1	10.2	28505300	0	3760100	16591000	0	0	4402400	3747200	0	0
P68402;P68402-3;P68402-2;P68402-4	P68402;P68402-3;P68402-2;P68402-4	2;1;1;1	2;1;1;1	2;1;1;1	Platelet-activating factor acetylhydrolase IB subunit beta	PAFAH1B2	P68402 sp|P68402|PA1B2_HUMAN Platelet-activating factor acetylhydrolase IB subunit beta OS=Homo sapiens GN=PAFAH1B2 PE=1 SV=1;P68402-3 sp|P68402-3|PA1B2_HUMAN Isoform 3 of Platelet-activating factor acetylhydrolase IB subunit beta OS=Homo sapiens GN=PAFAH1	4	2	2	2	1	1	2	1	1	1	2	1	1	1	2	1	12.2	12.2	12.2	25.569	229	229;132;155;202	0.0027907	3.7467	By MS/MS	By matching	By MS/MS	By matching	8.3	8.3	12.2	8.3	8161290	1092000	1924200	3525700	898500	1477300	1742300	2194400	1205600	0
P68871	P68871	24	24	16	Hemoglobin subunit beta;LVV-hemorphin-7;Spinorphin	HBB	P68871 sp|P68871|HBB_HUMAN Hemoglobin subunit beta OS=Homo sapiens GN=HBB PE=1 SV=2	1	24	24	16	19	16	17	19	19	16	17	19	11	9	9	11	97.3	97.3	95.2	15.998	147	147	0	323.31	By MS/MS	By MS/MS	By MS/MS	By MS/MS	95.9	96.6	97.3	97.3	539000000000	79400000000	133000000000	127000000000	109000000000	111000000000	142000000000	56786000000	177000000000	232
Q5JPE7-2;Q15155;P69849;Q5JPE7;Q5JPE7-3	Q5JPE7-2;Q15155;P69849;Q5JPE7;Q5JPE7-3	9;9;9;9;7	9;9;9;9;7	9;9;9;9;7	Nodal modulator 2;Nodal modulator 1;Nodal modulator 3	NOMO2;NOMO1;NOMO3	Q5JPE7-2 sp|Q5JPE7-2|NOMO2_HUMAN Isoform 2 of Nodal modulator 2 OS=Homo sapiens GN=NOMO2;Q15155 sp|Q15155|NOMO1_HUMAN Nodal modulator 1 OS=Homo sapiens GN=NOMO1 PE=1 SV=5;P69849 sp|P69849|NOMO3_HUMAN Nodal modulator 3 OS=Homo sapiens GN=NOMO3 PE=2 SV=2;Q5J	5	9	9	9	2	2	6	0	2	2	6	0	2	2	6	0	10.2	10.2	10.2	134.19	1222	1222;1222;1222;1267;1100	0	15.072	By matching	By MS/MS	By MS/MS		2	1.8	6.9	0	38634500	2639600	5814400	20595000	0	4747100	7794400	10247000	0	1
P69891	P69891	9	8	1	Hemoglobin subunit gamma-1	HBG1	P69891 sp|P69891|HBG1_HUMAN Hemoglobin subunit gamma-1 OS=Homo sapiens GN=HBG1 PE=1 SV=2	1	9	8	1	9	8	9	9	8	7	8	8	1	1	1	1	72.8	66	8.2	16.14	147	147	0	197.68	By MS/MS	By MS/MS	By MS/MS	By MS/MS	72.8	66	72.8	72.8	1943350000	241620000	533600000	572770000	394540000	261110000	681350000	273400000	460800000	10
P69905	P69905	20	20	19	Hemoglobin subunit alpha	HBA1	P69905 sp|P69905|HBA_HUMAN Hemoglobin subunit alpha OS=Homo sapiens GN=HBA1 PE=1 SV=2	1	20	20	19	12	10	11	12	12	10	11	12	11	10	10	11	99.3	99.3	99.3	15.257	142	142	0	323.31	By MS/MS	By MS/MS	By MS/MS	By MS/MS	91.5	73.2	73.2	73.2	263000000000	41537000000	49867000000	69128000000	55878000000	50392000000	56593000000	33312000000	60076000000	174
P78324-4;P78324;P78324-2;Q5TFQ8;Q9P1W8-3;O00241-2;Q9P1W8-4;Q9P1W8-2;Q9P1W8	P78324-4;P78324;P78324-2;Q5TFQ8	7;7;7;6;1;1;1;1;1	7;7;7;6;1;1;1;1;1	6;6;6;5;1;0;1;1;1	Tyrosine-protein phosphatase non-receptor type substrate 1;Signal-regulatory protein beta-1 isoform 3	SIRPA;SIRPB1	P78324-4 sp|P78324-4|SHPS1_HUMAN Isoform 4 of Tyrosine-protein phosphatase non-receptor type substrate 1 OS=Homo sapiens GN=SIRPA;P78324 sp|P78324|SHPS1_HUMAN Tyrosine-protein phosphatase non-receptor type substrate 1 OS=Homo sapiens GN=SIRPA PE=1 SV=2;P78	9	7	7	6	4	4	6	2	4	4	6	2	3	4	5	1	18.5	18.5	16.5	54.851	503	503;504;508;398;170;181;276;354;387	0	43.724	By MS/MS	By MS/MS	By MS/MS	By MS/MS	11.3	11.3	16.7	4.6	207631000	30515000	42014000	90100000	845910	42874000	46498000	34593000	6960300	1
P78417;P78417-3;P78417-2	P78417;P78417-3;P78417-2	16;15;11	16;15;11	16;15;11	Glutathione S-transferase omega-1	GSTO1	P78417 sp|P78417|GSTO1_HUMAN Glutathione S-transferase omega-1 OS=Homo sapiens GN=GSTO1 PE=1 SV=2;P78417-3 sp|P78417-3|GSTO1_HUMAN Isoform 3 of Glutathione S-transferase omega-1 OS=Homo sapiens GN=GSTO1;P78417-2 sp|P78417-2|GSTO1_HUMAN Isoform 2 of Glutath	3	16	16	16	10	11	11	12	10	11	11	12	10	11	11	12	64.3	64.3	64.3	27.566	241	241;213;208	0	101.78	By MS/MS	By MS/MS	By MS/MS	By MS/MS	36.1	39.4	53.9	56	1763660000	187170000	241190000	830560000	240750000	317880000	257410000	390640000	414830000	6
P78504-2;P78504	P78504-2;P78504	2;2	2;2	2;2	Protein jagged-1	JAG1	P78504-2 sp|P78504-2|JAG1_HUMAN Isoform 2 of Protein jagged-1 OS=Homo sapiens GN=JAG1;P78504 sp|P78504|JAG1_HUMAN Protein jagged-1 OS=Homo sapiens GN=JAG1 PE=1 SV=3	2	2	2	2	2	1	2	0	2	1	2	0	2	1	2	0	2.8	2.8	2.8	116.58	1059	1059;1218	0	22.673	By MS/MS	By MS/MS	By MS/MS		2.8	1.7	2.8	0	24190500	4501000	6883500	12806000	0	3325000	7135600	4064700	0	2
P78509-3;P78509-2;P78509	P78509-3;P78509-2;P78509	24;24;24	24;24;24	24;24;24	Reelin	RELN	P78509-3 sp|P78509-3|RELN_HUMAN Isoform 3 of Reelin OS=Homo sapiens GN=RELN;P78509-2 sp|P78509-2|RELN_HUMAN Isoform 2 of Reelin OS=Homo sapiens GN=RELN;P78509 sp|P78509|RELN_HUMAN Reelin OS=Homo sapiens GN=RELN PE=1 SV=3	3	24	24	24	6	10	18	7	6	10	18	7	6	10	18	7	10.2	10.2	10.2	384.09	3427	3427;3458;3460	0	268.11	By MS/MS	By MS/MS	By MS/MS	By MS/MS	2.3	4.3	7.8	2.9	540847000	18499000	50685000	166870000	15653000	43005000	100260000	87036000	36497000	3
P78552-2;P78552	P78552-2;P78552	4;4	4;4	4;4	Interleukin-13 receptor subunit alpha-1	IL13RA1	P78552-2 sp|P78552-2|I13R1_HUMAN Isoform 2 of Interleukin-13 receptor subunit alpha-1 OS=Homo sapiens GN=IL13RA1;P78552 sp|P78552|I13R1_HUMAN Interleukin-13 receptor subunit alpha-1 OS=Homo sapiens GN=IL13RA1 PE=1 SV=1	2	4	4	4	0	1	1	1	0	1	1	1	0	1	1	1	17.6	17.6	17.6	31.658	279	279;427	0.0011062	8.7262		By matching	By matching	By matching	0	4.7	5	5	25046300	0	5592200	4458900	2006200	0	11854000	6792500	7952600	0
P80108;P80108-2	P80108	36;4	36;4	36;4	Phosphatidylinositol-glycan-specific phospholipase D	GPLD1	P80108 sp|P80108|PHLD_HUMAN Phosphatidylinositol-glycan-specific phospholipase D OS=Homo sapiens GN=GPLD1 PE=1 SV=3	2	36	36	36	28	24	30	31	28	24	30	31	28	24	30	31	54.8	54.8	54.8	92.335	840	840;176	0	323.31	By MS/MS	By MS/MS	By MS/MS	By MS/MS	40.6	38	48.9	46.5	47368300000	3353800000	9185800000	22561000000	3121900000	5090600000	9765300000	12010000000	6281100000	45
[truncated: 392 more rows]
[truncated: 17 more columns]
