# Supplementary material for: Multi-layered proteogenomic analysis unravels cancer metastasis directed by MMP-2 and focal adhesion kinase signaling
Source: Sci Rep. 2021 Aug 24;11:17130. doi: 10.1038/s41598-021-96635-7 (PMC8385024; doi:10.1038/s41598-021-96635-7)
Supplement: Supplementary file 1 — Supplementary Information 1. [file 41598_2021_96635_MOESM1_ESM.zip › MMP2-Table_S2.xlsx]

## Sheet: Table_S2
Protein IDs	Majority protein IDs	Peptide counts (all)	Peptide counts (razor+unique)	Peptide counts (unique)	Protein names	Gene names	Fasta headers	Number of proteins	Peptides	Razor + unique peptides	Unique peptides	Peptides mH2L_2nd	Peptides mH2L_3rd	Peptides mH2L_4th	Peptides mL2H_2nd	Peptides mL2H_3rd	Peptides mL2H_4th	Razor + unique peptides mH2L_2nd	Razor + unique peptides mH2L_3rd	Razor + unique peptides mH2L_4th	Razor + unique peptides mL2H_2nd	Razor + unique peptides mL2H_3rd	Razor + unique peptides mL2H_4th	Unique peptides mH2L_2nd	Unique peptides mH2L_3rd	Unique peptides mH2L_4th	Unique peptides mL2H_2nd	Unique peptides mL2H_3rd	Unique peptides mL2H_4th	Sequence coverage [%]	Unique + razor sequence coverage [%]	Unique sequence coverage [%]	Mol. weight [kDa]	Sequence length	Sequence lengths	Q-value	Score	Ratio H/L	Ratio H/L normalized	Ratio H/L variability [%]	Ratio H/L count	Ratio H/L iso-count	Ratio H/L type	Ratio H/L mH2L_2nd	Ratio H/L mH2L_3rd	Ratio H/L mH2L_4th	Ratio H/L mL2H_2nd	Ratio H/L mL2H_3rd	Ratio H/L mL2H_4th
A0A024QZ33;Q9H0G5;K7ERM9	A0A024QZ33;Q9H0G5;K7ERM9	2;2;1	2;2;1	2;2;1	Nuclear speckle splicing regulatory protein 1	CCDC55;NSRP1	A0A024QZ33 tr|A0A024QZ33|A0A024QZ33_HUMAN Coiled-coil domain containing 55, isoform CRA_a OS=Homo sapiens GN=CCDC55 PE=1 SV=1;Q9H0G5 sp|Q9H0G5|NSRP1_HUMAN Nuclear speckle splicing regulatory protein 1 OS=Homo sapiens GN=NSRP1 PE=1 SV=1;K7ERM9 tr|K7ERM9|K7E	3	2	2	2	0	0	1	0	2	0	0	0	1	0	2	0	0	0	1	0	2	0	5.4	5.4	5.4	60.441	504	504;558;157	0	5.8537	0.48513	0.63749	30.905	2	0	Median	NaN	NaN	NaN	NaN	0.48513	NaN
A0A024QZP7;A0A087WY43;P06493-2;P06493;A0A087WZZ9	A0A024QZP7;A0A087WY43;P06493-2;P06493;A0A087WZZ9	3;3;3;3;2	2;2;2;2;1	2;2;2;2;1	Cyclin-dependent kinase 1	CDC2;CDK1	A0A024QZP7 tr|A0A024QZP7|A0A024QZP7_HUMAN Cell division cycle 2, G1 to S and G2 to M, isoform CRA_a OS=Homo sapiens GN=CDC2 PE=1 SV=1;A0A087WY43 tr|A0A087WY43|A0A087WY43_HUMAN Cyclin-dependent kinase 1 OS=Homo sapiens GN=CDK1 PE=1 SV=1;P06493-2 sp|P06493-2	5	3	2	2	1	2	1	1	2	1	0	1	0	0	1	0	0	1	0	0	1	0	15.8	12.1	12.1	34.081	297	297;301;240;297;224	0	4.3177	0.71531	1.0501	11.842	2	0	Median	NaN	NaN	NaN	NaN	NaN	NaN
A0A024QZX5;A0A087X1N8;P35237	A0A024QZX5;A0A087X1N8;P35237	17;17;17	17;17;17	17;17;17	Serpin B6	SERPINB6	A0A024QZX5 tr|A0A024QZX5|A0A024QZX5_HUMAN Serpin B6 OS=Homo sapiens GN=SERPINB6 PE=1 SV=1;A0A087X1N8 tr|A0A087X1N8|A0A087X1N8_HUMAN Serpin B6 OS=Homo sapiens GN=SERPINB6 PE=1 SV=1;P35237 sp|P35237|SPB6_HUMAN Serpin B6 OS=Homo sapiens GN=SERPINB6 PE=1 SV=3	3	17	17	17	11	11	10	12	12	12	11	11	10	12	12	12	11	11	10	12	12	12	52.9	52.9	52.9	43.024	380	380;395;376	0	323.31	0.60561	0.95114	17.739	123	0	Leave out requantified	0.31214	0.76383	0.29702	0.55868	0.73399	0.64178
A0A024R4E5;Q00341;Q00341-2;C9JIZ1;H7C0A4;H0Y394;C9JHS7;C9JHZ8;C9JES8;C9JZI8;C9J5E5;C9JT62;C9JK79;H7C2D1	A0A024R4E5;Q00341;Q00341-2;C9JIZ1;H7C0A4;H0Y394	6;6;5;4;4;3;2;2;2;2;2;1;1;1	6;6;5;4;4;3;2;2;2;2;2;1;1;1	6;6;5;4;4;3;2;2;2;2;2;1;1;1	Vigilin	HDLBP	A0A024R4E5 tr|A0A024R4E5|A0A024R4E5_HUMAN High density lipoprotein binding protein (Vigilin), isoform CRA_a OS=Homo sapiens GN=HDLBP PE=1 SV=1;Q00341 sp|Q00341|VIGLN_HUMAN Vigilin OS=Homo sapiens GN=HDLBP PE=1 SV=2;Q00341-2 sp|Q00341-2|VIGLN_HUMAN Isoform	14	6	6	6	1	2	0	0	5	0	1	2	0	0	5	0	1	2	0	0	5	0	4.8	4.8	4.8	141.44	1268	1268;1268;1235;224;332;973;126;141;147;164;221;96;128;308	0	6.9882	0.44341	0.59873	72.044	10	0	Leave out requantified	NaN	0.69431	NaN	NaN	0.40338	NaN
A0A024R571;Q9H4M9;C9JC03;C9J2Z4;Q9NZN3;C9JDQ8;C9JIJ3;C9IZH1;Q9NZN3-2	A0A024R571;Q9H4M9;C9JC03	10;10;5;4;4;3;1;1;1	10;10;5;4;4;3;1;1;1	8;8;3;2;2;1;1;1;1	EH domain-containing protein 1	EHD1	A0A024R571 tr|A0A024R571|A0A024R571_HUMAN EH domain-containing protein 1 OS=Homo sapiens GN=EHD1 PE=1 SV=1;Q9H4M9 sp|Q9H4M9|EHD1_HUMAN EH domain-containing protein 1 OS=Homo sapiens GN=EHD1 PE=1 SV=2;C9JC03 tr|C9JC03|C9JC03_HUMAN EH domain-containing prote	9	10	10	8	4	2	5	3	2	1	4	2	5	3	2	1	4	1	4	2	1	1	32.7	32.7	29	61.927	548	548;534;374;306;535;162;145;148;175	0	26.855	0.42098	0.86912	45.526	18	0	Leave out requantified	0.47975	0.22251	0.28585	0.52369	0.40823	0.56861
A0A087WZY0;A0A024R644;O75503	A0A087WZY0;A0A024R644;O75503	1;1;1	1;1;1	1;1;1	Ceroid-lipofuscinosis neuronal protein 5	CLN5	A0A087WZY0 tr|A0A087WZY0|A0A087WZY0_HUMAN Ceroid-lipofuscinosis neuronal protein 5 (Fragment) OS=Homo sapiens GN=CLN5 PE=1 SV=1;A0A024R644 tr|A0A024R644|A0A024R644_HUMAN Ceroid-lipofuscinosis neuronal protein 5 OS=Homo sapiens GN=CLN5 PE=1 SV=1;O75503 sp|O	3	1	1	1	0	0	1	0	1	0	0	0	1	0	1	0	0	0	1	0	1	0	4.8	4.8	4.8	21.044	186	186;407;358	0.0034987	1.6373	0.98062	1.8171	71.204	2	0	Median	NaN	NaN	NaN	NaN	NaN	NaN
K7EN05;K7EPC8;A0A024R7E8;K7EQ44;K7EMV4;P60002	K7EN05;K7EPC8;A0A024R7E8;K7EQ44;K7EMV4;P60002	1;1;1;1;1;1	1;1;1;1;1;1	1;1;1;1;1;1	Transcription elongation factor 1 homolog	ELOF1	K7EN05 tr|K7EN05|K7EN05_HUMAN Transcription elongation factor 1 homolog OS=Homo sapiens GN=ELOF1 PE=1 SV=1;K7EPC8 tr|K7EPC8|K7EPC8_HUMAN Transcription elongation factor 1 homolog OS=Homo sapiens GN=ELOF1 PE=1 SV=1;A0A024R7E8 tr|A0A024R7E8|A0A024R7E8_HUMAN	6	1	1	1	0	1	0	0	0	0	0	1	0	0	0	0	0	1	0	0	0	0	23.7	23.7	23.7	8.6531	76	76;90;104;114;120;83	0	6.8275	NaN	NaN	NaN	1	0	Median	NaN	NaN	NaN	NaN	NaN	NaN
A0A024R7W5;A0A087X0Q1;A0A087WY31;Q7Z739;Q9BYJ9	A0A024R7W5;A0A087X0Q1;A0A087WY31;Q7Z739;Q9BYJ9	6;6;6;6;4	3;3;3;3;2	3;3;3;3;2	YTH domain-containing family protein 3;YTH domain-containing family protein 1	YTHDF3;YTHDF1	A0A024R7W5 tr|A0A024R7W5|A0A024R7W5_HUMAN YTH domain family, member 3, isoform CRA_a OS=Homo sapiens GN=YTHDF3 PE=1 SV=1;A0A087X0Q1 tr|A0A087X0Q1|A0A087X0Q1_HUMAN YTH domain-containing family protein 3 OS=Homo sapiens GN=YTHDF3 PE=1 SV=1;A0A087WY31 tr|A0A0	5	6	3	3	2	2	5	4	2	4	2	2	2	2	2	2	2	2	2	2	2	2	12.9	8.2	8.2	58.311	534	534;583;588;585;559	0	12.862	0.59338	1.0957	14.819	17	0	Leave out requantified	0.42841	0.67845	0.3825	0.73247	1.0212	0.6004
F5H796;A0A024RBT2;Q9NR28-2;Q9NR28;F5H0Q4;F5GYH3;F5GX50;F5GXT8;H7BZK7;Q9NR28-3	F5H796;A0A024RBT2;Q9NR28-2;Q9NR28;F5H0Q4;F5GYH3;F5GX50;F5GXT8;H7BZK7;Q9NR28-3	2;2;2;2;1;1;1;1;1;1	2;2;2;2;1;1;1;1;1;1	2;2;2;2;1;1;1;1;1;1	Diablo homolog, mitochondrial	DIABLO	F5H796 tr|F5H796|F5H796_HUMAN Diablo homolog, mitochondrial (Fragment) OS=Homo sapiens GN=DIABLO PE=1 SV=4;A0A024RBT2 tr|A0A024RBT2|A0A024RBT2_HUMAN Diablo homolog, mitochondrial OS=Homo sapiens GN=DIABLO PE=1 SV=1;Q9NR28-2 sp|Q9NR28-2|DBLOH_HUMAN Isoform	10	2	2	2	0	0	1	0	0	2	0	0	1	0	0	2	0	0	1	0	0	2	25	25	25	17.698	156	156;166;186;239;77;125;128;133;191;195	0	20.561	0.31095	0.53876	21.763	4	0	Leave out requantified	NaN	NaN	NaN	NaN	NaN	0.46271
A0A075B6F9;Q9Y314;M0R3B2;M0R1K2;A0A075B797;M0QX85;M0R1T7	A0A075B6F9;Q9Y314;M0R3B2;M0R1K2;A0A075B797	5;5;4;3;3;2;1	5;5;4;3;3;2;1	5;5;4;3;3;2;1	Nitric oxide synthase-interacting protein	NOSIP	A0A075B6F9 tr|A0A075B6F9|A0A075B6F9_HUMAN Nitric oxide synthase-interacting protein OS=Homo sapiens GN=NOSIP PE=1 SV=1;Q9Y314 sp|Q9Y314|NOSIP_HUMAN Nitric oxide synthase-interacting protein OS=Homo sapiens GN=NOSIP PE=1 SV=1;M0R3B2 tr|M0R3B2|M0R3B2_HUMAN N	7	5	5	5	1	4	0	1	3	1	1	4	0	1	3	1	1	4	0	1	3	1	26.3	26.3	26.3	33.431	304	304;301;241;176;232;96;63	0	19.959	0.71275	0.95826	66.638	16	0	Leave out requantified	NaN	0.29428	NaN	NaN	0.81077	NaN
A0A075B6Q2;S4R347;Q5T0N5-3;Q5T0N5-4;Q5T0N5-2;Q5T0N5-5;Q5T0N5	A0A075B6Q2;S4R347;Q5T0N5-3;Q5T0N5-4;Q5T0N5-2;Q5T0N5-5;Q5T0N5	1;1;1;1;1;1;1	1;1;1;1;1;1;1	1;1;1;1;1;1;1	Formin-binding protein 1-like	FNBP1L	A0A075B6Q2 tr|A0A075B6Q2|A0A075B6Q2_HUMAN Formin-binding protein 1-like (Fragment) OS=Homo sapiens GN=FNBP1L PE=1 SV=1;S4R347 tr|S4R347|S4R347_HUMAN Formin-binding protein 1-like OS=Homo sapiens GN=FNBP1L PE=1 SV=1;Q5T0N5-3 sp|Q5T0N5-3|FBP1L_HUMAN Isoform	7	1	1	1	0	0	1	0	0	0	0	0	1	0	0	0	0	0	1	0	0	0	2.4	2.4	2.4	51.232	451	451;609;547;551;600;604;605	0.00099834	1.9948	NaN	NaN	NaN	1	0	Median	NaN	NaN	NaN	NaN	NaN	NaN
A0A075B730;A0A087X1U6;P58107	A0A075B730;A0A087X1U6;P58107	8;8;8	4;4;4	4;4;4	Epiplakin	EPPK1	A0A075B730 tr|A0A075B730|A0A075B730_HUMAN Epiplakin OS=Homo sapiens GN=EPPK1 PE=1 SV=2;A0A087X1U6 tr|A0A087X1U6|A0A087X1U6_HUMAN Epiplakin OS=Homo sapiens GN=EPPK1 PE=1 SV=1;P58107 sp|P58107|EPIPL_HUMAN Epiplakin OS=Homo sapiens GN=EPPK1 PE=1 SV=2	3	8	4	4	0	2	3	2	3	1	0	0	1	1	2	0	0	0	1	1	2	0	14.8	9.5	9.5	553.12	5063	5063;5088;5090	0	4.121	0.39788	0.52013	75.422	3	0	Leave out requantified	NaN	NaN	NaN	NaN	NaN	NaN
A0A087WT45;A0A075B793;Q4V328-3;Q4V328-2;Q4V328-4;Q4V328	A0A087WT45;A0A075B793;Q4V328-3;Q4V328-2;Q4V328-4;Q4V328	1;1;1;1;1;1	1;1;1;1;1;1	1;1;1;1;1;1	GRIP1-associated protein 1	GRIPAP1	A0A087WT45 tr|A0A087WT45|A0A087WT45_HUMAN GRIP1-associated protein 1 OS=Homo sapiens GN=GRIPAP1 PE=1 SV=1;A0A075B793 tr|A0A075B793|A0A075B793_HUMAN GRIP1-associated protein 1 OS=Homo sapiens GN=GRIPAP1 PE=1 SV=2;Q4V328-3 sp|Q4V328-3|GRAP1_HUMAN Isoform 3 o	6	1	1	1	0	0	0	0	0	1	0	0	0	0	0	1	0	0	0	0	0	1	1.4	1.4	1.4	90.856	796	796;810;594;625;810;841	0	2.5068	NaN	NaN	NaN	0	0	Median	NaN	NaN	NaN	NaN	NaN	NaN
V9HW75;A0A087WSV8;P80303-2;P80303;E9PKG6;Q2L696;E9PLR0;E9PLE9;H0YEG8;E9PJP3;H0YD18;E9PM22	V9HW75;A0A087WSV8;P80303-2;P80303;E9PKG6;Q2L696	13;13;12;12;11;11;6;6;5;2;2;2	13;13;12;12;11;11;6;6;5;2;2;2	13;13;12;12;11;11;6;6;5;2;2;2	Nucleobindin-2;Nesfatin-1	HEL-S-109;NUCB2;Nucb2	V9HW75 tr|V9HW75|V9HW75_HUMAN Epididymis secretory protein Li 109 OS=Homo sapiens GN=HEL-S-109 PE=1 SV=1;A0A087WSV8 tr|A0A087WSV8|A0A087WSV8_HUMAN Nucleobindin 2, isoform CRA_b OS=Homo sapiens GN=NUCB2 PE=1 SV=1;P80303-2 sp|P80303-2|NUCB2_HUMAN Isoform 2 o	12	13	13	13	0	12	0	0	13	0	0	12	0	0	13	0	0	12	0	0	13	0	42.6	42.6	42.6	50.222	420	420;420;420;420;338;390;195;198;198;69;73;90	0	162.55	0.61636	0.89314	17.2	52	0	Leave out requantified	NaN	0.61439	NaN	NaN	0.61636	NaN
K7ERP4;A0A0A0MTT1;K7ENB4;K7EKX7;A0A087X2I2;A0A087WT12;K7EJ20;P36969-2;P36969;R4GNE4	K7ERP4;A0A0A0MTT1;K7ENB4;K7EKX7;A0A087X2I2;A0A087WT12;K7EJ20;P36969-2;P36969;R4GNE4	2;2;2;2;2;2;2;2;2;1	2;2;2;2;2;2;2;2;2;1	2;2;2;2;2;2;2;2;2;1	Glutathione peroxidase;Phospholipid hydroperoxide glutathione peroxidase, mitochondrial	GPX4	K7ERP4 tr|K7ERP4|K7ERP4_HUMAN Glutathione peroxidase (Fragment) OS=Homo sapiens GN=GPX4 PE=1 SV=1;A0A0A0MTT1 tr|A0A0A0MTT1|A0A0A0MTT1_HUMAN Phospholipid hydroperoxide glutathione peroxidase, mitochondrial (Fragment) OS=Homo sapiens GN=GPX4 PE=1 SV=1;K7ENB4	10	2	2	2	0	1	1	0	2	1	0	1	1	0	2	1	0	1	1	0	2	1	15.5	15.5	15.5	17.629	155	155;166;180;195;196;233;260;170;197;179	0.0016496	1.9535	0.68082	0.89943	11.121	6	0	Leave out requantified	NaN	0.70034	NaN	NaN	0.81151	NaN
A0A087WTA5;E7ERK9;Q9UI10-3;Q9UI10;Q9UI10-2	A0A087WTA5;E7ERK9;Q9UI10-3;Q9UI10;Q9UI10-2	2;2;2;2;2	2;2;2;2;2	2;2;2;2;2	Translation initiation factor eIF-2B subunit delta	EIF2B4	A0A087WTA5 tr|A0A087WTA5|A0A087WTA5_HUMAN Translation initiation factor eIF-2B subunit delta OS=Homo sapiens GN=EIF2B4 PE=1 SV=1;E7ERK9 tr|E7ERK9|E7ERK9_HUMAN Translation initiation factor eIF-2B subunit delta OS=Homo sapiens GN=EIF2B4 PE=1 SV=1;Q9UI10-3 s	5	2	2	2	1	1	0	1	1	0	1	1	0	1	1	0	1	1	0	1	1	0	7.7	7.7	7.7	57.495	520	520;544;522;523;543	0	3.1341	0.34683	0.62277	62.138	3	0	Median	NaN	NaN	NaN	NaN	NaN	NaN
Q5RIB5;Q5JTY2;A0A087WTC0;Q6NVZ8;F8WEG4;A0A0B4J2E3;A0A087WZQ3;F8WEU0;E7EUZ7;A0A087WYD2;F2Z2T4;A0A087X140;A0A087WWG3;A0A0A6YYH9;Q5RIB0;H0Y5V3;C9J3G2;A0A0A0MRU4;Q9BRT8-4;Q5RIA9-3;Q5JTY5-2;Q9BRT8-3;Q9BRT8;Q8IUF1;Q5RIA9;Q5JTY5;Q4V339;A0A0B4J1T6;A0A087X1C0;A0A0B4J2F1;Q9BRT8-2	Q5RIB5;Q5JTY2;A0A087WTC0;Q6NVZ8;F8WEG4;A0A0B4J2E3;A0A087WZQ3;F8WEU0;E7EUZ7;A0A087WYD2;F2Z2T4;A0A087X140;A0A087WWG3;A0A0A6YYH9;Q5RIB0;H0Y5V3;C9J3G2;A0A0A0MRU4;Q9BRT8-4;Q5RIA9-3;Q5JTY5-2;Q9BRT8-3;Q9BRT8;Q8IUF1;Q5RIA9;Q5JTY5;Q4V339;A0A0B4J1T6;A0A087X1C0;A0A0B4J2F1;Q9BRT8-2	2;2;2;2;2;2;2;2;2;2;2;2;2;2;2;2;2;2;2;2;2;2;2;2;2;2;2;1;1;1;1	2;2;2;2;2;2;2;2;2;2;2;2;2;2;2;2;2;2;2;2;2;2;2;2;2;2;2;1;1;1;1	2;2;2;2;2;2;2;2;2;2;2;2;2;2;2;2;2;2;2;2;2;2;2;2;2;2;2;1;1;1;1	COBW domain-containing protein 1;COBW domain-containing protein 5;COBW domain-containing protein 3;COBW domain-containing protein 2;COBW domain-containing protein 6	CBWD5;CBWD3;CBWD1;CBWD2;CBWD7;CBWD6	Q5RIB5 tr|Q5RIB5|Q5RIB5_HUMAN COBW domain-containing protein 3 OS=Homo sapiens GN=CBWD5 PE=4 SV=1;Q5JTY2 tr|Q5JTY2|Q5JTY2_HUMAN COBW domain-containing protein 3 OS=Homo sapiens GN=CBWD3 PE=4 SV=2;A0A087WTC0 tr|A0A087WTC0|A0A087WTC0_HUMAN COBW domain-contai	31	2	2	2	1	2	1	1	1	0	1	2	1	1	1	0	1	2	1	1	1	0	24.8	24.8	24.8	12.139	113	113;160;160;180;180;180;180;182;182;182;250;347;347;375;376;376;376;376;113;347;375;376;395;395;395;395;395;77;137;359;359	0	8.7971	0.42787	0.70147	40.186	6	0	Leave out requantified	NaN	0.32571	NaN	NaN	NaN	NaN
D6RCT6;A0A087WTC6;D6R9E3;Q9BWT6;D6RIA0	D6RCT6;A0A087WTC6;D6R9E3;Q9BWT6;D6RIA0	2;2;2;2;1	2;2;2;2;1	2;2;2;2;1	Meiotic nuclear division protein 1 homolog	MND1	D6RCT6 tr|D6RCT6|D6RCT6_HUMAN Meiotic nuclear division protein 1 homolog (Fragment) OS=Homo sapiens GN=MND1 PE=1 SV=1;A0A087WTC6 tr|A0A087WTC6|A0A087WTC6_HUMAN Meiotic nuclear division protein 1 homolog OS=Homo sapiens GN=MND1 PE=1 SV=1;D6R9E3 tr|D6R9E3|D6	5	2	2	2	0	1	0	0	1	0	0	1	0	0	1	0	0	1	0	0	1	0	29.4	29.4	29.4	11.544	102	102;122;165;205;126	0	4.0966	0.67138	0.94496	3.9605	2	0	Median	NaN	NaN	NaN	NaN	NaN	NaN
A0A087WTJ9;Q8IWV7-2;Q8IWV7	A0A087WTJ9;Q8IWV7-2;Q8IWV7	1;1;1	1;1;1	1;1;1	E3 ubiquitin-protein ligase UBR1	UBR1	A0A087WTJ9 tr|A0A087WTJ9|A0A087WTJ9_HUMAN E3 ubiquitin-protein ligase UBR1 OS=Homo sapiens GN=UBR1 PE=1 SV=1;Q8IWV7-2 sp|Q8IWV7-2|UBR1_HUMAN Isoform 2 of E3 ubiquitin-protein ligase UBR1 OS=Homo sapiens GN=UBR1;Q8IWV7 sp|Q8IWV7|UBR1_HUMAN E3 ubiquitin-prot	3	1	1	1	0	1	0	0	0	1	0	1	0	0	0	1	0	1	0	0	0	1	1.2	1.2	1.2	124.07	1070	1070;803;1749	0.0022801	1.8428	0.79505	1.2049	13.705	2	0	Median	NaN	NaN	NaN	NaN	NaN	NaN
A0A087WTK0;A0A087WVC6;Q12913-2;Q12913;E9PPH3	A0A087WTK0;A0A087WVC6;Q12913-2;Q12913	5;5;5;5;1	5;5;5;5;1	5;5;5;5;1	Protein-tyrosine-phosphatase;Receptor-type tyrosine-protein phosphatase eta	PTPRJ	A0A087WTK0 tr|A0A087WTK0|A0A087WTK0_HUMAN Protein-tyrosine-phosphatase OS=Homo sapiens GN=PTPRJ PE=1 SV=1;A0A087WVC6 tr|A0A087WVC6|A0A087WVC6_HUMAN Protein-tyrosine-phosphatase OS=Homo sapiens GN=PTPRJ PE=1 SV=1;Q12913-2 sp|Q12913-2|PTPRJ_HUMAN Isoform 2 o	5	5	5	5	4	2	3	3	3	2	4	2	3	3	3	2	4	2	3	3	3	2	6.2	6.2	6.2	146.07	1338	1338;1342;539;1337;120	0	24.143	0.74461	1.3639	34.437	21	0	Leave out requantified	1.1626	0.67842	0.68807	0.7095	0.78133	0.71061
A0A087WTP3;Q92945;M0QYH3;M0R0I5;M0QXW7;M0R3J3	A0A087WTP3;Q92945;M0QYH3;M0R0I5	3;3;2;2;1;1	3;3;2;2;1;1	3;3;2;2;1;1	Far upstream element-binding protein 2	KHSRP	A0A087WTP3 tr|A0A087WTP3|A0A087WTP3_HUMAN Far upstream element-binding protein 2 OS=Homo sapiens GN=KHSRP PE=1 SV=1;Q92945 sp|Q92945|FUBP2_HUMAN Far upstream element-binding protein 2 OS=Homo sapiens GN=KHSRP PE=1 SV=4;M0QYH3 tr|M0QYH3|M0QYH3_HUMAN Far ups	6	3	3	3	2	1	1	1	1	2	2	1	1	1	1	2	2	1	1	1	1	2	5.9	5.9	5.9	73.027	711	711;711;169;279;116;269	0	4.6784	0.46473	0.80878	37.186	11	0	Leave out requantified	0.37638	0.6853	0.27029	NaN	0.67341	0.5312
A3KFI5;E5RFZ1;A0A087WTY6;P41271;P41271-2;A3KFI2;A3KFI3;A3KFI4;A3KFI1	A3KFI5;E5RFZ1;A0A087WTY6;P41271;P41271-2;A3KFI2;A3KFI3;A3KFI4;A3KFI1	3;3;3;3;3;2;2;2;2	3;3;3;3;3;2;2;2;2	3;3;3;3;3;2;2;2;2	Neuroblastoma suppressor of tumorigenicity 1	NBL1	A3KFI5 tr|A3KFI5|A3KFI5_HUMAN Neuroblastoma suppressor of tumorigenicity 1 (Fragment) OS=Homo sapiens GN=NBL1 PE=1 SV=1;E5RFZ1 tr|E5RFZ1|E5RFZ1_HUMAN Neuroblastoma suppressor of tumorigenicity 1 (Fragment) OS=Homo sapiens GN=NBL1 PE=1 SV=1;A0A087WTY6 tr|A0	9	3	3	3	2	2	1	2	3	0	2	2	1	2	3	0	2	2	1	2	3	0	19.5	19.5	19.5	13.912	128	128;163;215;181;216;109;116;117;128	0	3.5103	0.79146	0.97792	9.4038	18	0	Leave out requantified	1.4179	0.75898	0.87734	0.53296	0.7583	NaN
A0A087WTZ5;E9PRQ7;Q04323;E9PJ81;Q04323-2	A0A087WTZ5;E9PRQ7;Q04323;E9PJ81;Q04323-2	2;2;2;1;1	2;2;2;1;1	2;2;2;1;1	UBX domain-containing protein 1	UBXN1	A0A087WTZ5 tr|A0A087WTZ5|A0A087WTZ5_HUMAN UBX domain-containing protein 1 OS=Homo sapiens GN=UBXN1 PE=1 SV=1;E9PRQ7 tr|E9PRQ7|E9PRQ7_HUMAN UBX domain-containing protein 1 OS=Homo sapiens GN=UBXN1 PE=1 SV=1;Q04323 sp|Q04323|UBXN1_HUMAN UBX domain-containing	5	2	2	2	0	2	0	0	1	0	0	2	0	0	1	0	0	2	0	0	1	0	15.1	15.1	15.1	27.015	238	238;293;297;290;312	0	2.3632	0.46882	0.65948	40.227	3	0	Median	NaN	0.32995	NaN	NaN	NaN	NaN
E5RK09;E5RG00;E5RIM1;A0A087WTZ8;E5RHW9;Q96MF7	E5RK09;E5RG00;E5RIM1;A0A087WTZ8;E5RHW9;Q96MF7	1;1;1;1;1;1	1;1;1;1;1;1	1;1;1;1;1;1	E3 SUMO-protein ligase NSE2	NSMCE2	E5RK09 tr|E5RK09|E5RK09_HUMAN E3 SUMO-protein ligase NSE2 (Fragment) OS=Homo sapiens GN=NSMCE2 PE=1 SV=4;E5RG00 tr|E5RG00|E5RG00_HUMAN E3 SUMO-protein ligase NSE2 OS=Homo sapiens GN=NSMCE2 PE=1 SV=1;E5RIM1 tr|E5RIM1|E5RIM1_HUMAN E3 SUMO-protein ligase NSE2	6	1	1	1	0	0	0	0	1	0	0	0	0	0	1	0	0	0	0	0	1	0	54.5	54.5	54.5	4.4048	44	44;80;139;157;193;247	0.0035245	1.6863	NaN	NaN	NaN	1	0	Median	NaN	NaN	NaN	NaN	NaN	NaN
A0A087WU65;Q9NRW7;B7Z7G7;Q9NRW7-2	A0A087WU65;Q9NRW7;B7Z7G7;Q9NRW7-2	2;2;1;1	2;2;1;1	2;2;1;1	Vacuolar protein sorting-associated protein 45	VPS45	A0A087WU65 tr|A0A087WU65|A0A087WU65_HUMAN Vacuolar protein sorting-associated protein 45 OS=Homo sapiens GN=VPS45 PE=1 SV=1;Q9NRW7 sp|Q9NRW7|VPS45_HUMAN Vacuolar protein sorting-associated protein 45 OS=Homo sapiens GN=VPS45 PE=1 SV=1;B7Z7G7 tr|B7Z7G7|B7Z7	4	2	2	2	0	1	0	0	1	1	0	1	0	0	1	1	0	1	0	0	1	1	5.6	5.6	5.6	50.736	447	447;570;198;538	0.0035144	1.6638	0.96189	1.1663	26.088	3	0	Plateau	NaN	NaN	NaN	NaN	NaN	NaN
A0A087WUE9;Q92797;M0R3C7;Q92797-2	A0A087WUE9;Q92797;M0R3C7;Q92797-2	4;4;2;2	4;4;2;2	4;4;2;2	Symplekin	SYMPK	A0A087WUE9 tr|A0A087WUE9|A0A087WUE9_HUMAN Symplekin OS=Homo sapiens GN=SYMPK PE=1 SV=1;Q92797 sp|Q92797|SYMPK_HUMAN Symplekin OS=Homo sapiens GN=SYMPK PE=1 SV=2;M0R3C7 tr|M0R3C7|M0R3C7_HUMAN Symplekin OS=Homo sapiens GN=SYMPK PE=1 SV=1;Q92797-2 sp|Q92797-2	4	4	4	4	2	3	1	2	2	0	2	3	1	2	2	0	2	3	1	2	2	0	8.9	8.9	8.9	117.44	1058	1058;1274;673;673	0	8.8064	0.30141	0.44474	49.602	7	0	Leave out requantified	NaN	0.22883	NaN	NaN	0.53326	NaN
A6NC89;A0A087X119;A0A087WUH3;Q9BZ76-2;Q9BZ76;Q96NU0;B1AM99;A0A087WXL9;B1AMA2;F2Z2X6;F2Z2X5;A0A087WUG9;A0A087WZ03;Q96NU0-2;Q96NU0-3;Q96NU0-4;A0A087X0T4	A6NC89;A0A087X119;A0A087WUH3;Q9BZ76-2;Q9BZ76;Q96NU0;B1AM99;A0A087WXL9;B1AMA2;F2Z2X6;F2Z2X5;A0A087WUG9;A0A087WZ03;Q96NU0-2;Q96NU0-3	7;7;7;7;7;7;6;6;6;5;5;5;5;5;4;3;1	7;7;7;7;7;7;6;6;6;5;5;5;5;5;4;3;1	7;7;7;7;7;7;6;6;6;5;5;5;5;5;4;3;1	Contactin-associated protein-like 3;Contactin-associated protein-like 3B	CNTNAP3;CNTNAP3B	A6NC89 tr|A6NC89|A6NC89_HUMAN Contactin-associated protein-like 3 OS=Homo sapiens GN=CNTNAP3 PE=1 SV=2;A0A087X119 tr|A0A087X119|A0A087X119_HUMAN Contactin-associated protein-like 3B OS=Homo sapiens GN=CNTNAP3B PE=4 SV=1;A0A087WUH3 tr|A0A087WUH3|A0A087WUH3_	17	7	7	7	1	2	0	0	5	2	1	2	0	0	5	2	1	2	0	0	5	2	6.6	6.6	6.6	132.15	1207	1207;1207;1288;1127;1288;1288;745;745;1039;604;605;652;966;604;380;292;180	0	9.6665	0.86497	1.2026	27.271	10	0	Leave out requantified	NaN	0.70772	NaN	NaN	1.1166	0.39912
A0A087WUK2;O14979-3;O14979-2;O14979	A0A087WUK2;O14979-3;O14979-2;O14979	7;7;7;7	6;6;6;6	6;6;6;6	Heterogeneous nuclear ribonucleoprotein D-like	HNRNPDL	A0A087WUK2 tr|A0A087WUK2|A0A087WUK2_HUMAN Heterogeneous nuclear ribonucleoprotein D-like OS=Homo sapiens GN=HNRNPDL PE=1 SV=1;O14979-3 sp|O14979-3|HNRDL_HUMAN Isoform 3 of Heterogeneous nuclear ribonucleoprotein D-like OS=Homo sapiens GN=HNRNPDL;O14979-2 s	4	7	6	6	2	6	5	4	5	5	1	5	4	3	4	4	1	5	4	3	4	4	22.9	20.7	20.7	40.04	363	363;244;301;420	0	158.64	0.46589	0.67272	15.919	23	0	Leave out requantified	0.45207	0.64241	0.11689	0.4348	0.49265	0.39156
H0YCY6;A0A087WUL0;Q3LXA3-2;Q3LXA3;I3L252;E9PJG8	H0YCY6;A0A087WUL0;Q3LXA3-2;Q3LXA3;I3L252	12;12;12;12;7;4	12;12;12;12;7;4	12;12;12;12;7;4	Bifunctional ATP-dependent dihydroxyacetone kinase/FAD-AMP lyase (cyclizing);ATP-dependent dihydroxyacetone kinase;FAD-AMP lyase (cyclizing)	TKFC;DAK	H0YCY6 tr|H0YCY6|H0YCY6_HUMAN Bifunctional ATP-dependent dihydroxyacetone kinase/FAD-AMP lyase (cyclizing) (Fragment) OS=Homo sapiens GN=DAK PE=1 SV=1;A0A087WUL0 tr|A0A087WUL0|A0A087WUL0_HUMAN Bifunctional ATP-dependent dihydroxyacetone kinase/FAD-AMP lyas	6	12	12	12	8	8	9	9	8	10	8	8	9	9	8	10	8	8	9	9	8	10	35.8	35.8	35.8	54.661	533	533;576;534;575;219;162	0	190.51	0.468	0.80762	33.621	96	0	Leave out requantified	0.34396	0.53962	0.2279	0.38451	0.72267	0.54509
H0YJW7;A0A087WUN7;H0YJ40;G3V4X6;G3V2S9;Q9GZT3-2;Q9GZT3	H0YJW7;A0A087WUN7;H0YJ40;G3V4X6;G3V2S9;Q9GZT3-2;Q9GZT3	1;1;1;1;1;1;1	1;1;1;1;1;1;1	1;1;1;1;1;1;1	SRA stem-loop-interacting RNA-binding protein, mitochondrial	SLIRP	H0YJW7 tr|H0YJW7|H0YJW7_HUMAN SRA stem-loop-interacting RNA-binding protein, mitochondrial (Fragment) OS=Homo sapiens GN=SLIRP PE=1 SV=1;A0A087WUN7 tr|A0A087WUN7|A0A087WUN7_HUMAN SRA stem-loop-interacting RNA-binding protein, mitochondrial OS=Homo sapiens	7	1	1	1	0	0	0	1	1	0	0	0	0	1	1	0	0	0	0	1	1	0	18.4	18.4	18.4	8.6918	76	76;92;96;98;124;107;109	0	5.6118	0.54558	0.71341	13.088	3	0	Plateau	NaN	NaN	NaN	NaN	0.53685	NaN
A0A087WUQ6;P07203	A0A087WUQ6;P07203	2;2	2;2	2;2	Glutathione peroxidase;Glutathione peroxidase 1	GPX1	A0A087WUQ6 tr|A0A087WUQ6|A0A087WUQ6_HUMAN Glutathione peroxidase OS=Homo sapiens GN=GPX1 PE=1 SV=1;P07203 sp|P07203|GPX1_HUMAN Glutathione peroxidase 1 OS=Homo sapiens GN=GPX1 PE=1 SV=4	2	2	2	2	0	1	0	0	2	1	0	1	0	0	2	1	0	1	0	0	2	1	17.8	17.8	17.8	21.938	202	202;203	0	16.361	0.39481	0.55809	14.91	5	0	Leave out requantified	NaN	NaN	NaN	NaN	0.44715	NaN
E7ETK0;A0A087WUS0;P62847-2;P62847-3;P62847;P62847-4	E7ETK0;A0A087WUS0;P62847-2;P62847-3;P62847;P62847-4	4;4;4;4;4;4	4;4;4;4;4;4	4;4;4;4;4;4	40S ribosomal protein S24	RPS24	E7ETK0 tr|E7ETK0|E7ETK0_HUMAN 40S ribosomal protein S24 OS=Homo sapiens GN=RPS24 PE=1 SV=1;A0A087WUS0 tr|A0A087WUS0|A0A087WUS0_HUMAN 40S ribosomal protein S24 OS=Homo sapiens GN=RPS24 PE=1 SV=1;P62847-2 sp|P62847-2|RS24_HUMAN Isoform 2 of 40S ribosomal pro	6	4	4	4	3	1	2	3	1	3	3	1	2	3	1	3	3	1	2	3	1	3	21.4	21.4	21.4	15.197	131	131;132;130;132;133;289	0	9.3865	0.53934	1.0939	27.29	17	0	Leave out requantified	0.50205	NaN	0.18521	0.41874	NaN	0.75128
A0A087WUT6;O60841	A0A087WUT6;O60841	27;27	27;27	27;27	Eukaryotic translation initiation factor 5B	EIF5B	A0A087WUT6 tr|A0A087WUT6|A0A087WUT6_HUMAN Eukaryotic translation initiation factor 5B OS=Homo sapiens GN=EIF5B PE=1 SV=1;O60841 sp|O60841|IF2P_HUMAN Eukaryotic translation initiation factor 5B OS=Homo sapiens GN=EIF5B PE=1 SV=4	2	27	27	27	11	16	13	16	15	13	11	16	13	16	15	13	11	16	13	16	15	13	30.3	30.3	30.3	138.68	1220	1220;1220	0	224.38	0.48156	0.85375	29.418	104	0	Leave out requantified	0.2987	0.46188	0.38729	0.61188	0.52477	0.64646
A0A087WUV6;O14497-3;O14497-2;O14497;H0Y3S9;H0Y2R3;H0Y7H8;Q8NFD5-4;Q8NFD5;Q8NFD5-2;Q8NFD5-3	A0A087WUV6;O14497-3;O14497-2;O14497;H0Y3S9;H0Y2R3;H0Y7H8;Q8NFD5-4;Q8NFD5;Q8NFD5-2;Q8NFD5-3	2;2;2;2;1;1;1;1;1;1;1	2;2;2;2;1;1;1;1;1;1;1	2;2;2;2;1;1;1;1;1;1;1	AT-rich interactive domain-containing protein 1A;AT-rich interactive domain-containing protein 1B	ARID1A;ARID1B	A0A087WUV6 tr|A0A087WUV6|A0A087WUV6_HUMAN AT-rich interactive domain-containing protein 1A OS=Homo sapiens GN=ARID1A PE=1 SV=1;O14497-3 sp|O14497-3|ARI1A_HUMAN Isoform 3 of AT-rich interactive domain-containing protein 1A OS=Homo sapiens GN=ARID1A;O14497-2	11	2	2	2	0	0	1	0	0	1	0	0	1	0	0	1	0	0	1	0	0	1	2.5	2.5	2.5	121.74	1141	1141;1902;2068;2285;273;728;1758;1486;2236;2249;2289	0.004972	1.41	0.42488	0.93218	43.077	2	0	Median	NaN	NaN	NaN	NaN	NaN	NaN
A0A087WUW5	A0A087WUW5	2	2	2		PTBP1	A0A087WUW5 tr|A0A087WUW5|A0A087WUW5_HUMAN Polypyrimidine tract-binding protein 1 (Fragment) OS=Homo sapiens GN=PTBP1 PE=1 SV=2	1	2	2	2	1	0	0	2	0	0	1	0	0	2	0	0	1	0	0	2	0	0	22.2	22.2	22.2	9.0351	81	81	0	2.4975	0.60092	1.2809	8.495	3	0	Median	NaN	NaN	NaN	0.64823	NaN	NaN
A0A087WV30;C9JN51;A0A087X0G7;A0A087WUW6;A0A087X1B1;Q9Y6K9-3;Q9Y6K9;Q9Y6K9-2	A0A087WV30;C9JN51;A0A087X0G7;A0A087WUW6;A0A087X1B1;Q9Y6K9-3;Q9Y6K9;Q9Y6K9-2	1;1;1;1;1;1;1;1	1;1;1;1;1;1;1;1	1;1;1;1;1;1;1;1	NF-kappa-B essential modulator	IKBKG	A0A087WV30 tr|A0A087WV30|A0A087WV30_HUMAN NF-kappa-B essential modulator (Fragment) OS=Homo sapiens GN=IKBKG PE=1 SV=1;C9JN51 tr|C9JN51|C9JN51_HUMAN NF-kappa-B essential modulator (Fragment) OS=Homo sapiens GN=IKBKG PE=1 SV=4;A0A087X0G7 tr|A0A087X0G7|A0A08	8	1	1	1	1	1	0	0	1	0	1	1	0	0	1	0	1	1	0	0	1	0	17.4	17.4	17.4	12.981	115	115;250;411;412;418;320;419;487	0	9.7023	0.40189	0.58722	51.925	4	0	Median	NaN	0.40189	NaN	NaN	NaN	NaN
E7EVL8;A0A087WUY4	E7EVL8;A0A087WUY4	1;1	1;1	1;1		CYP4A11;CYP4A22	E7EVL8 tr|E7EVL8|E7EVL8_HUMAN Cytochrome P450 4A11 OS=Homo sapiens GN=CYP4A11 PE=1 SV=2;A0A087WUY4 tr|A0A087WUY4|A0A087WUY4_HUMAN Cytochrome P450 4A22 OS=Homo sapiens GN=CYP4A22 PE=1 SV=1	2	1	1	1	0	0	0	0	0	1	0	0	0	0	0	1	0	0	0	0	0	1	3.3	3.3	3.3	59.404	520	520;520	0.0075873	1.2536	NaN	NaN	NaN	1	0	Median	NaN	NaN	NaN	NaN	NaN	NaN
A0A087WV05;Q99417	A0A087WV05;Q99417	4;4	4;4	4;4	C-Myc-binding protein	MYCBP	A0A087WV05 tr|A0A087WV05|A0A087WV05_HUMAN Protein GJA9-MYCBP OS=Homo sapiens GN=GJA9-MYCBP PE=4 SV=1;Q99417 sp|Q99417|MYCBP_HUMAN C-Myc-binding protein OS=Homo sapiens GN=MYCBP PE=1 SV=3	2	4	4	4	1	2	2	1	4	1	1	2	2	1	4	1	1	2	2	1	4	1	47.3	47.3	47.3	12.755	110	110;103	0	18.68	0.56535	0.94617	27.432	10	0	Leave out requantified	NaN	NaN	0.14275	NaN	0.65382	NaN
A0A0A0MTS5;A0A0A6YYF2;A0A0A0MSA0;A0A087WV15;Q16787-4;Q16787-1;Q16787-3;Q16787;K7EIP4;K7ERM0	A0A0A0MTS5;A0A0A6YYF2;A0A0A0MSA0;A0A087WV15;Q16787-4;Q16787-1;Q16787-3;Q16787	10;10;10;10;10;10;10;10;3;2	10;10;10;10;10;10;10;10;3;2	10;10;10;10;10;10;10;10;3;2	Laminin subunit alpha-3	LAMA3	A0A0A0MTS5 tr|A0A0A0MTS5|A0A0A0MTS5_HUMAN HCG1811249, isoform CRA_f OS=Homo sapiens GN=LAMA3 PE=1 SV=1;A0A0A6YYF2 tr|A0A0A6YYF2|A0A0A6YYF2_HUMAN HCG1811249, isoform CRA_e OS=Homo sapiens GN=LAMA3 PE=1 SV=1;A0A0A0MSA0 tr|A0A0A0MSA0|A0A0A0MSA0_HUMAN Laminin	10	10	10	10	3	1	2	5	4	5	3	1	2	5	4	5	3	1	2	5	4	5	11	11	11	184.02	1668	1668;1724;3277;3335;1668;1724;3277;3333;1147;134	0	41.396	0.64243	0.95096	31.717	18	0	Leave out requantified	0.85251	NaN	0.36866	0.40004	0.59506	0.65321
A0A087WV23;Q9H299;Q5T123	A0A087WV23;Q9H299;Q5T123	2;2;1	2;2;1	2;2;1	SH3 domain-binding glutamic acid-rich-like protein 3	SH3BGRL3	A0A087WV23 tr|A0A087WV23|A0A087WV23_HUMAN SH3 domain-binding glutamic acid-rich-like protein 3 OS=Homo sapiens GN=SH3BGRL3 PE=1 SV=1;Q9H299 sp|Q9H299|SH3L3_HUMAN SH3 domain-binding glutamic acid-rich-like protein 3 OS=Homo sapiens GN=SH3BGRL3 PE=1 SV=1;Q5T	3	2	2	2	2	1	1	1	1	2	2	1	1	1	1	2	2	1	1	1	1	2	23	23	23	23.786	226	226;93;88	0	49.79	0.63093	1.0019	35.209	12	0	Median	NaN	0.6342	0.3191	0.59477	1.0477	0.66037
A0A087WV25;O95684-2;O95684	A0A087WV25;O95684-2;O95684	1;1;1	1;1;1	1;1;1	FGFR1 oncogene partner	FGFR1OP	A0A087WV25 tr|A0A087WV25|A0A087WV25_HUMAN FGFR1 oncogene partner OS=Homo sapiens GN=FGFR1OP PE=1 SV=1;O95684-2 sp|O95684-2|FR1OP_HUMAN Isoform 2 of FGFR1 oncogene partner OS=Homo sapiens GN=FGFR1OP;O95684 sp|O95684|FR1OP_HUMAN FGFR1 oncogene partner OS=Hom	3	1	1	1	0	0	0	0	1	0	0	0	0	0	1	0	0	0	0	0	1	0	3.1	3.1	3.1	38.099	351	351;379;399	0.0016437	1.9302	NaN	NaN	NaN	1	0	Median	NaN	NaN	NaN	NaN	NaN	NaN
A0A087WV66;P46013;P46013-2	A0A087WV66;P46013;P46013-2	43;43;42	43;43;42	43;43;42	Antigen KI-67	MKI67	A0A087WV66 tr|A0A087WV66|A0A087WV66_HUMAN Antigen KI-67 OS=Homo sapiens GN=MKI67 PE=1 SV=1;P46013 sp|P46013|KI67_HUMAN Antigen KI-67 OS=Homo sapiens GN=MKI67 PE=1 SV=2;P46013-2 sp|P46013-2|KI67_HUMAN Isoform Short of Antigen KI-67 OS=Homo sapiens GN=MKI67	3	43	43	43	1	28	4	3	35	4	1	28	4	3	35	4	1	28	4	3	35	4	22	22	22	358.62	3255	3255;3256;2896	0	145.49	0.44869	0.69882	46.32	102	0	Leave out requantified	NaN	0.2914	0.1225	0.7209	0.64443	0.74918
A0A087WV73;P46087;P46087-4;P46087-2;F5GWB7;F5H709;P46087-3;F5H359;F5H8G6;F5H5X6	A0A087WV73;P46087;P46087-4;P46087-2	5;5;5;4;2;2;2;1;1;1	5;5;5;4;2;2;2;1;1;1	5;5;5;4;2;2;2;1;1;1	Probable 28S rRNA (cytosine(4447)-C(5))-methyltransferase	NOP2	A0A087WV73 tr|A0A087WV73|A0A087WV73_HUMAN Probable 28S rRNA (cytosine(4447)-C(5))-methyltransferase OS=Homo sapiens GN=NOP2 PE=1 SV=1;P46087 sp|P46087|NOP2_HUMAN Probable 28S rRNA (cytosine(4447)-C(5))-methyltransferase OS=Homo sapiens GN=NOP2 PE=1 SV=2;P4	10	5	5	5	0	3	0	2	3	0	0	3	0	2	3	0	0	3	0	2	3	0	8	8	8	94.095	855	855;812;845;808;159;176;628;81;98;250	0	8.576	0.66123	1.1231	71.5	8	0	Leave out requantified	NaN	0.57114	NaN	0.78553	0.6317	NaN
A0A087WY94;A0A087WVD7;Q9Y3D8	A0A087WY94;A0A087WVD7;Q9Y3D8	2;2;2	2;2;2	2;2;2	Adenylate kinase isoenzyme 6	TAF9;AK6	A0A087WY94 tr|A0A087WY94|A0A087WY94_HUMAN Transcription initiation factor TFIID subunit 9 OS=Homo sapiens GN=TAF9 PE=4 SV=1;A0A087WVD7 tr|A0A087WVD7|A0A087WVD7_HUMAN Transcription initiation factor TFIID subunit 9 OS=Homo sapiens GN=TAF9 PE=4 SV=1;Q9Y3D8 s	3	2	2	2	0	2	1	1	0	1	0	2	1	1	0	1	0	2	1	1	0	1	34	34	34	4.9969	47	47;109;172	0	26.211	0.56208	0.87195	65.797	8	0	Median	NaN	0.19216	NaN	NaN	NaN	0.58482
F8W719;E7EPJ2;A0A087WVF7;Q9NZM3-4;Q9NZM3-3;Q9NZM3-2;Q9NZM3	F8W719;E7EPJ2;A0A087WVF7;Q9NZM3-4;Q9NZM3-3;Q9NZM3-2;Q9NZM3	1;1;1;1;1;1;1	1;1;1;1;1;1;1	1;1;1;1;1;1;1	Intersectin-2	ITSN2	F8W719 tr|F8W719|F8W719_HUMAN Intersectin-2 (Fragment) OS=Homo sapiens GN=ITSN2 PE=1 SV=4;E7EPJ2 tr|E7EPJ2|E7EPJ2_HUMAN Intersectin-2 (Fragment) OS=Homo sapiens GN=ITSN2 PE=1 SV=1;A0A087WVF7 tr|A0A087WVF7|A0A087WVF7_HUMAN Intersectin-2 OS=Homo sapiens GN=I	7	1	1	1	0	0	1	0	0	0	0	0	1	0	0	0	0	0	1	0	0	0	8.2	8.2	8.2	19.713	183	183;609;1680;1192;1249;1670;1697	0.0040473	1.4402	NaN	NaN	NaN	1	0	Median	NaN	NaN	NaN	NaN	NaN	NaN
E5RGS7;B3KPU0;A0A087WVI1;Q96JY6;Q96JY6-3;Q96JY6-5	E5RGS7;B3KPU0;A0A087WVI1;Q96JY6;Q96JY6-3;Q96JY6-5	1;1;1;1;1;1	1;1;1;1;1;1	1;1;1;1;1;1	PDZ and LIM domain protein 2	PDLIM2	E5RGS7 tr|E5RGS7|E5RGS7_HUMAN Uncharacterized protein OS=Homo sapiens PE=4 SV=1;B3KPU0 tr|B3KPU0|B3KPU0_HUMAN PDZ and LIM domain protein 2 OS=Homo sapiens GN=PDLIM2 PE=1 SV=1;A0A087WVI1 tr|A0A087WVI1|A0A087WVI1_HUMAN PDZ and LIM domain protein 2 OS=Homo sa	6	1	1	1	0	1	0	0	0	0	0	1	0	0	0	0	0	1	0	0	0	0	12.9	12.9	12.9	14.434	132	132;146;325;352;366;602	0.003511	1.6558	NaN	NaN	NaN	1	0	Median	NaN	NaN	NaN	NaN	NaN	NaN
A0A087WVM3;O00622	A0A087WVM3;O00622	8;8	8;8	8;8	Protein CYR61	CYR61	A0A087WVM3 tr|A0A087WVM3|A0A087WVM3_HUMAN Protein CYR61 OS=Homo sapiens GN=CYR61 PE=1 SV=1;O00622 sp|O00622|CYR61_HUMAN Protein CYR61 OS=Homo sapiens GN=CYR61 PE=1 SV=1	2	8	8	8	5	3	8	6	3	3	5	3	8	6	3	3	5	3	8	6	3	3	29	29	29	41.839	379	379;381	0	121.63	1.7537	2.7935	88.538	57	0	Leave out requantified	4.1782	1.7537	2.5653	0.10877	0.36246	0.17188
A0A087WVQ6;Q00610-2;Q00610;J3KS13;K7EJJ5;J3KSQ2;J3KRF5;J3QL20;F5H5N6;A0A087WV74;A0A087WXH4	A0A087WVQ6;Q00610-2;Q00610	46;46;46;11;4;3;3;1;1;1;1	46;46;46;11;4;3;3;1;1;1;1	36;36;36;9;4;2;3;1;0;0;0	Clathrin heavy chain;Clathrin heavy chain 1	CLTC	A0A087WVQ6 tr|A0A087WVQ6|A0A087WVQ6_HUMAN Clathrin heavy chain OS=Homo sapiens GN=CLTC PE=1 SV=1;Q00610-2 sp|Q00610-2|CLH1_HUMAN Isoform 2 of Clathrin heavy chain 1 OS=Homo sapiens GN=CLTC;Q00610 sp|Q00610|CLH1_HUMAN Clathrin heavy chain 1 OS=Homo sapiens	11	46	46	36	35	32	30	34	29	23	35	32	30	34	29	23	27	25	22	26	21	20	39.2	39.2	31.6	192.06	1679	1679;1639;1675;612;222;122;131;97;169;369;463	0	323.31	0.56817	1.0642	30.09	311	0	Leave out requantified	0.3307	0.5958	0.36408	0.75211	0.85279	0.66406
F5H4E8;B8ZZY8;A0A087WVY0;E7EMN2;B8ZZE3;B8ZZC8;Q9NRN9	F5H4E8;B8ZZY8;A0A087WVY0;E7EMN2;B8ZZE3;B8ZZC8;Q9NRN9	1;1;1;1;1;1;1	1;1;1;1;1;1;1	1;1;1;1;1;1;1	Methyltransferase-like protein 5	METTL5	F5H4E8 tr|F5H4E8|F5H4E8_HUMAN Methyltransferase-like protein 5 (Fragment) OS=Homo sapiens GN=METTL5 PE=1 SV=1;B8ZZY8 tr|B8ZZY8|B8ZZY8_HUMAN Methyltransferase-like protein 5 OS=Homo sapiens GN=METTL5 PE=1 SV=1;A0A087WVY0 tr|A0A087WVY0|A0A087WVY0_HUMAN Methy	7	1	1	1	1	1	0	0	1	0	1	1	0	0	1	0	1	1	0	0	1	0	22.9	22.9	22.9	5.8037	48	48;110;132;164;198;244;209	0	4.2652	0.5385	0.7711	22.875	4	0	Median	NaN	NaN	NaN	NaN	0.70788	NaN
E5RFN8;A0A087X0C7;E5RK50;E5RJK0;E5RK44;E5RI32;E5RIU3;A0A087WVY2;E5RI47;B4DZ84;D3DX48;A0A0A0MRU0;D3DX49;Q14168-6;Q14168-2;Q14168-3;Q14168;Q14168-4	E5RFN8;A0A087X0C7;E5RK50;E5RJK0;E5RK44;E5RI32;E5RIU3;A0A087WVY2;E5RI47;B4DZ84;D3DX48;A0A0A0MRU0;D3DX49;Q14168-6;Q14168-2;Q14168-3;Q14168;Q14168-4	1;1;1;1;1;1;1;1;1;1;1;1;1;1;1;1;1;1	1;1;1;1;1;1;1;1;1;1;1;1;1;1;1;1;1;1	1;1;1;1;1;1;1;1;1;1;1;1;1;1;1;1;1;1	MAGUK p55 subfamily member 2	MPP2	E5RFN8 tr|E5RFN8|E5RFN8_HUMAN MAGUK p55 subfamily member 2 (Fragment) OS=Homo sapiens GN=MPP2 PE=1 SV=1;A0A087X0C7 tr|A0A087X0C7|A0A087X0C7_HUMAN MAGUK p55 subfamily member 2 (Fragment) OS=Homo sapiens GN=MPP2 PE=1 SV=1;E5RK50 tr|E5RK50|E5RK50_HUMAN MAGUK	18	1	1	1	0	1	1	0	1	1	0	1	1	0	1	1	0	1	1	0	1	1	13.7	13.7	13.7	7.947	73	73;112;126;140;143;148;151;186;189;541;552;569;576;541;552;569;576;597	0.00099602	1.9816	0.62337	1.2633	43.569	4	0	Median	NaN	NaN	NaN	NaN	NaN	NaN
A0A087WVZ9;P19388;A0A087WWX0;A0A0A0MQR7;A0A087WVN5	A0A087WVZ9;P19388;A0A087WWX0;A0A0A0MQR7;A0A087WVN5	4;4;3;3;2	4;4;3;3;2	4;4;3;3;2	DNA-directed RNA polymerases I, II, and III subunit RPABC1	POLR2E	A0A087WVZ9 tr|A0A087WVZ9|A0A087WVZ9_HUMAN DNA-directed RNA polymerases I, II, and III subunit RPABC1 OS=Homo sapiens GN=POLR2E PE=1 SV=1;P19388 sp|P19388|RPAB1_HUMAN DNA-directed RNA polymerases I, II, and III subunit RPABC1 OS=Homo sapiens GN=POLR2E PE=1	5	4	4	4	1	1	3	2	2	1	1	1	3	2	2	1	1	1	3	2	2	1	26.6	26.6	26.6	21.459	184	184;210;134;204;83	0	33.111	0.48364	0.83772	24.478	17	0	Leave out requantified	0.2804	0.30882	0.36869	0.53633	0.66587	NaN
A0A087WW36;V9GZ71;A0A087WYU6;A0A0A0MS36;X5D289;Q9NPH0-2;Q9NPH0	A0A087WW36;V9GZ71;A0A087WYU6;A0A0A0MS36;X5D289;Q9NPH0-2;Q9NPH0	1;1;1;1;1;1;1	1;1;1;1;1;1;1	1;1;1;1;1;1;1	Lysophosphatidic acid phosphatase type 6	ACP6	A0A087WW36 tr|A0A087WW36|A0A087WW36_HUMAN Lysophosphatidic acid phosphatase type 6 (Fragment) OS=Homo sapiens GN=ACP6 PE=1 SV=1;V9GZ71 tr|V9GZ71|V9GZ71_HUMAN Lysophosphatidic acid phosphatase type 6 (Fragment) OS=Homo sapiens GN=ACP6 PE=1 SV=2;A0A087WYU6 t	7	1	1	1	0	1	1	1	0	0	0	1	1	1	0	0	0	1	1	1	0	0	7.7	7.7	7.7	16.314	143	143;157;166;228;428;271;428	0.0016442	1.9322	0.75089	1.1329	1.1735	2	0	Median	NaN	NaN	NaN	NaN	NaN	NaN
E9PKG2;A0A087WW84;Q14114-2;Q14114-3;Q14114	E9PKG2;A0A087WW84;Q14114-2;Q14114-3;Q14114	1;1;1;1;1	1;1;1;1;1	1;1;1;1;1	Low-density lipoprotein receptor-related protein 8	LRP8	E9PKG2 tr|E9PKG2|E9PKG2_HUMAN Low-density lipoprotein receptor-related protein 8 OS=Homo sapiens GN=LRP8 PE=1 SV=1;A0A087WW84 tr|A0A087WW84|A0A087WW84_HUMAN Low-density lipoprotein receptor-related protein 8 OS=Homo sapiens GN=LRP8 PE=1 SV=1;Q14114-2 sp|Q1	5	1	1	1	1	0	1	0	0	1	1	0	1	0	0	1	1	0	1	0	0	1	4.1	4.1	4.1	42.361	392	392;699;700;904;963	0	18.683	0.69393	2.2065	49.528	3	0	Median	NaN	NaN	NaN	NaN	NaN	NaN
A0A087WW88;C9J0A7;Q9UQN3;Q9UQN3-2	A0A087WW88;C9J0A7;Q9UQN3;Q9UQN3-2	2;2;2;1	2;2;2;1	2;2;2;1	Charged multivesicular body protein 2b	CHMP2B	A0A087WW88 tr|A0A087WW88|A0A087WW88_HUMAN Charged multivesicular body protein 2b (Fragment) OS=Homo sapiens GN=CHMP2B PE=1 SV=1;C9J0A7 tr|C9J0A7|C9J0A7_HUMAN Charged multivesicular body protein 2b OS=Homo sapiens GN=CHMP2B PE=1 SV=1;Q9UQN3 sp|Q9UQN3|CHM2B_	4	2	2	2	0	1	0	0	1	0	0	1	0	0	1	0	0	1	0	0	1	0	10.1	10.1	10.1	20.431	179	179;183;213;172	0.0061595	1.3442	0.57807	0.80712	55.631	2	0	Median	NaN	NaN	NaN	NaN	NaN	NaN
A0A087WWF1;Q8WWX9	A0A087WWF1;Q8WWX9	1;1	1;1	1;1	Selenoprotein M	SELM	A0A087WWF1 tr|A0A087WWF1|A0A087WWF1_HUMAN Protein LOC102725415 OS=Homo sapiens GN=LOC102725415 PE=4 SV=1;Q8WWX9 sp|Q8WWX9|SELM_HUMAN Selenoprotein M OS=Homo sapiens GN=SELM PE=1 SV=3	2	1	1	1	0	1	0	0	0	1	0	1	0	0	0	1	0	1	0	0	0	1	11.1	11.1	11.1	16.081	144	144;145	0	4.7987	0.56473	0.88791	31.375	3	0	Median	NaN	NaN	NaN	NaN	NaN	0.59914
A0A087WWF6;P49005;C9IZD2;C9J8Z7;C9JLE1;F8W8R3	A0A087WWF6;P49005	3;3;1;1;1;1	3;3;1;1;1;1	3;3;1;1;1;1	DNA polymerase delta subunit 2	POLD2	A0A087WWF6 tr|A0A087WWF6|A0A087WWF6_HUMAN DNA polymerase delta subunit 2 OS=Homo sapiens GN=POLD2 PE=1 SV=1;P49005 sp|P49005|DPOD2_HUMAN DNA polymerase delta subunit 2 OS=Homo sapiens GN=POLD2 PE=1 SV=1	6	3	3	3	1	1	0	0	2	0	1	1	0	0	2	0	1	1	0	0	2	0	10.5	10.5	10.5	54.695	504	504;469;148;155;220;455	0	6.4093	0.48835	0.62281	45.65	2	0	Median	NaN	NaN	NaN	NaN	0.48835	NaN
A0A087WWG7;Q00653-3;Q00653-4;Q00653	A0A087WWG7;Q00653-3;Q00653-4;Q00653	3;3;3;3	3;3;3;3	3;3;3;3	Nuclear factor NF-kappa-B p100 subunit;Nuclear factor NF-kappa-B p52 subunit	NFKB2	A0A087WWG7 tr|A0A087WWG7|A0A087WWG7_HUMAN Nuclear factor NF-kappa-B p100 subunit OS=Homo sapiens GN=NFKB2 PE=1 SV=1;Q00653-3 sp|Q00653-3|NFKB2_HUMAN Isoform 3 of Nuclear factor NF-kappa-B p100 subunit OS=Homo sapiens GN=NFKB2;Q00653-4 sp|Q00653-4|NFKB2_HUM	4	3	3	3	0	1	2	1	1	1	0	1	2	1	1	1	0	1	2	1	1	1	13.5	13.5	13.5	45.569	415	415;428;899;900	0	4.4586	0.33893	0.64195	73.378	5	0	Leave out requantified	NaN	NaN	0.42969	NaN	NaN	NaN
U3KQ72;C9JH55;C9J8Y8;C9J7Y7;F8WAX8;A0A087WWJ1;P52701-2;P52701	U3KQ72;C9JH55;C9J8Y8;C9J7Y7;F8WAX8;A0A087WWJ1;P52701-2;P52701	1;1;1;1;1;1;1;1	1;1;1;1;1;1;1;1	1;1;1;1;1;1;1;1	DNA mismatch repair protein Msh6	MSH6	U3KQ72 tr|U3KQ72|U3KQ72_HUMAN DNA mismatch repair protein Msh6 (Fragment) OS=Homo sapiens GN=MSH6 PE=1 SV=1;C9JH55 tr|C9JH55|C9JH55_HUMAN DNA mismatch repair protein Msh6 (Fragment) OS=Homo sapiens GN=MSH6 PE=1 SV=1;C9J8Y8 tr|C9J8Y8|C9J8Y8_HUMAN DNA mismat	8	1	1	1	0	0	0	1	0	0	0	0	0	1	0	0	0	0	0	1	0	0	23.5	23.5	23.5	6.109	51	51;101;115;151;160;1067;1068;1360	0.0087985	1.2473	NaN	NaN	NaN	1	0	Median	NaN	NaN	NaN	NaN	NaN	NaN
A6NKE1;A0A087WWM0;O43617	A6NKE1;A0A087WWM0;O43617	1;1;1	1;1;1	1;1;1	Trafficking protein particle complex subunit 3	TRAPPC3	A6NKE1 tr|A6NKE1|A6NKE1_HUMAN Trafficking protein particle complex subunit 3 OS=Homo sapiens GN=TRAPPC3 PE=1 SV=1;A0A087WWM0 tr|A0A087WWM0|A0A087WWM0_HUMAN Trafficking protein particle complex subunit 3 OS=Homo sapiens GN=TRAPPC3 PE=1 SV=1;O43617 sp|O43617	3	1	1	1	1	1	1	0	0	0	1	1	1	0	0	0	1	1	1	0	0	0	11.9	11.9	11.9	13.343	118	118;188;180	0	8.1262	0.35697	0.51798	24.238	3	0	Median	NaN	0.43591	NaN	NaN	NaN	NaN
H0YMB3;A0A087WWM4;F8WAN9;Q9P2T1;H0YLV5;H0YNJ6;Q9P2T1-3;Q9P2T1-2;H0YK13;H0YNS9;H0YMR9;H0YMV5;H0YLB8;H0YNH0;H0YN22;A0A0B4J281;H0YMG3;H0YK71;H0YL68;H0YKE1;H0YKK3;H0YN74;H0YMW6	H0YMB3;A0A087WWM4;F8WAN9;Q9P2T1;H0YLV5;H0YNJ6;Q9P2T1-3;Q9P2T1-2	8;8;8;8;7;7;7;7;3;3;3;3;3;3;2;2;2;2;1;1;1;1;1	8;8;8;8;7;7;7;7;3;3;3;3;3;3;2;2;2;2;1;1;1;1;1	7;7;7;7;6;6;6;6;3;3;2;2;3;2;2;1;1;2;1;1;0;0;1	GMP reductase;GMP reductase 2	GMPR2	H0YMB3 tr|H0YMB3|H0YMB3_HUMAN GMP reductase 2 OS=Homo sapiens GN=GMPR2 PE=1 SV=1;A0A087WWM4 tr|A0A087WWM4|A0A087WWM4_HUMAN GMP reductase OS=Homo sapiens GN=GMPR2 PE=1 SV=1;F8WAN9 tr|F8WAN9|F8WAN9_HUMAN GMP reductase OS=Homo sapiens GN=GMPR2 PE=1 SV=1;Q9P2T	23	8	8	7	4	3	5	4	6	6	4	3	5	4	6	6	4	3	5	3	5	5	34	34	31.7	33.921	315	315;348;349;348;333;427;320;366;88;125;131;151;169;239;69;70;75;139;57;64;88;93;93	0	46.541	0.5699	0.93806	13.487	37	0	Leave out requantified	0.27955	0.70179	0.2365	0.60313	0.70321	0.61504
A0A087WWP5;Q12962	A0A087WWP5;Q12962	1;1	1;1	1;1	Transcription initiation factor TFIID subunit 10	TAF10	A0A087WWP5 tr|A0A087WWP5|A0A087WWP5_HUMAN Transcription initiation factor TFIID subunit 10 (Fragment) OS=Homo sapiens GN=TAF10 PE=1 SV=1;Q12962 sp|Q12962|TAF10_HUMAN Transcription initiation factor TFIID subunit 10 OS=Homo sapiens GN=TAF10 PE=1 SV=1	2	1	1	1	1	0	0	1	1	0	1	0	0	1	1	0	1	0	0	1	1	0	12.2	12.2	12.2	12.197	115	115;218	0	5.863	0.75929	0.99655	8.3886	3	0	Plateau	NaN	NaN	NaN	NaN	0.72172	NaN
A0A087WWS7;Q15833-2;Q15833;Q15833-3;M0R0M7;M0QZ54;M0R118;M0R1A1;M0R376;M0R0D4;A0A087WUN8	A0A087WWS7;Q15833-2;Q15833;Q15833-3;M0R0M7	7;7;7;7;6;3;3;2;1;1;1	7;7;7;7;6;3;3;2;1;1;1	7;7;7;7;6;3;3;2;1;1;1	Syntaxin-binding protein 2	STXBP2	A0A087WWS7 tr|A0A087WWS7|A0A087WWS7_HUMAN Syntaxin-binding protein 2 OS=Homo sapiens GN=STXBP2 PE=1 SV=1;Q15833-2 sp|Q15833-2|STXB2_HUMAN Isoform 2 of Syntaxin-binding protein 2 OS=Homo sapiens GN=STXBP2;Q15833 sp|Q15833|STXB2_HUMAN Syntaxin-binding protei	11	7	7	7	3	2	7	2	2	1	3	2	7	2	2	1	3	2	7	2	2	1	19.2	19.2	19.2	64.705	579	579;590;593;604;408;111;171;220;149;169;395	0	42.401	0.2953	0.62527	43.942	19	0	Leave out requantified	0.24454	0.49712	0.1906	0.38915	0.59021	NaN
D6RBG4;A0A087WWU9;A0A087WYR0;P09132-2;P09132	D6RBG4;A0A087WWU9;A0A087WYR0;P09132-2;P09132	1;1;1;1;1	1;1;1;1;1	1;1;1;1;1	Signal recognition particle 19 kDa protein	SRP19	D6RBG4 tr|D6RBG4|D6RBG4_HUMAN Uncharacterized protein OS=Homo sapiens PE=4 SV=1;A0A087WWU9 tr|A0A087WWU9|A0A087WWU9_HUMAN HCG2039564, isoform CRA_a OS=Homo sapiens GN=SRP19 PE=1 SV=1;A0A087WYR0 tr|A0A087WYR0|A0A087WYR0_HUMAN Signal recognition particle 19	5	1	1	1	0	0	1	0	0	1	0	0	1	0	0	1	0	0	1	0	0	1	27.9	27.9	27.9	4.8207	43	43;104;120;110;144	0.00067935	2.1397	0.40462	0.79678	62.877	2	0	Median	NaN	NaN	NaN	NaN	NaN	NaN
A0A087WX08;Q9UEY8-2;Q9UEY8	A0A087WX08;Q9UEY8-2;Q9UEY8	1;1;1	1;1;1	1;1;1	Gamma-adducin	ADD3	A0A087WX08 tr|A0A087WX08|A0A087WX08_HUMAN Gamma-adducin OS=Homo sapiens GN=ADD3 PE=1 SV=1;Q9UEY8-2 sp|Q9UEY8-2|ADDG_HUMAN Isoform 1 of Gamma-adducin OS=Homo sapiens GN=ADD3;Q9UEY8 sp|Q9UEY8|ADDG_HUMAN Gamma-adducin OS=Homo sapiens GN=ADD3 PE=1 SV=1	3	1	1	1	0	1	0	0	0	1	0	1	0	0	0	1	0	1	0	0	0	1	3	3	3	75.375	672	672;674;706	0.0067278	1.302	0.34168	0.54942	33.588	2	0	Median	NaN	NaN	NaN	NaN	NaN	NaN
A0A087WX29;B1AKP7;G3V162;A0A087X260;A0A087WYY0;Q13148;K7EJM5;K7EN94;A0A087WXQ5;A0A087WV68;A0A087WW61;A0A087WX67;A0A087WXV3;Q13148-4;A0A087WTZ4;K7EL26;K7EJ99;A0A0A0MSV7;A0A087WYE7;A0A087WZC9	A0A087WX29;B1AKP7;G3V162;A0A087X260;A0A087WYY0;Q13148;K7EJM5;K7EN94;A0A087WXQ5;A0A087WV68	6;6;6;6;6;6;5;4;3;3;2;2;2;2;1;1;1;1;1;1	6;6;6;6;6;6;5;4;3;3;2;2;2;2;1;1;1;1;1;1	6;6;6;6;6;6;5;4;3;3;2;2;2;2;1;1;1;1;1;1	TAR DNA-binding protein 43	TARDBP	A0A087WX29 tr|A0A087WX29|A0A087WX29_HUMAN TAR DNA-binding protein 43 (Fragment) OS=Homo sapiens GN=TARDBP PE=1 SV=1;B1AKP7 tr|B1AKP7|B1AKP7_HUMAN TAR DNA-binding protein 43 OS=Homo sapiens GN=TARDBP PE=1 SV=1;G3V162 tr|G3V162|G3V162_HUMAN TAR DNA binding p	20	6	6	6	3	4	4	2	5	1	3	4	4	2	5	1	3	4	4	2	5	1	29.6	29.6	29.6	26.743	243	243;295;298;301;304;414;201;275;200;212;138;149;175;298;61;65;80;84;89;127	0	30.6	0.49584	0.72037	6.0468	19	0	Leave out requantified	0.39718	0.45747	0.56957	NaN	0.53175	NaN
A0A087WXB8;Q9Y274;C9JWJ3;C9IZL6;C9J0E2;C9J480;Q9Y274-2;C9JXM2;C9J9Y4	A0A087WXB8;Q9Y274;C9JWJ3;C9IZL6;C9J0E2;C9J480;Q9Y274-2	3;3;2;2;2;2;2;1;1	3;3;2;2;2;2;2;1;1	3;3;2;2;2;2;2;1;1	Type 2 lactosamine alpha-2,3-sialyltransferase	ST3GAL6	A0A087WXB8 tr|A0A087WXB8|A0A087WXB8_HUMAN ST3 beta-galactoside alpha-2,3-sialyltransferase 6, isoform CRA_b OS=Homo sapiens GN=ST3GAL6 PE=1 SV=1;Q9Y274 sp|Q9Y274|SIA10_HUMAN Type 2 lactosamine alpha-2,3-sialyltransferase OS=Homo sapiens GN=ST3GAL6 PE=1 SV=	9	3	3	3	0	1	2	1	2	3	0	1	2	1	2	3	0	1	2	1	2	3	9.6	9.6	9.6	43.47	384	384;331;157;218;231;262;213;121;165	0	3.2177	0.59191	0.88549	20.698	12	0	Leave out requantified	NaN	NaN	0.9243	NaN	0.51657	0.42206
C9JH89;B5MCB4;A0A087WXF0;P51608	C9JH89;B5MCB4;A0A087WXF0;P51608	1;1;1;1	1;1;1;1	1;1;1;1	Methyl-CpG-binding protein 2	MECP2	C9JH89 tr|C9JH89|C9JH89_HUMAN Methyl-CpG-binding protein 2 (Fragment) OS=Homo sapiens GN=MECP2 PE=1 SV=1;B5MCB4 tr|B5MCB4|B5MCB4_HUMAN Methyl-CpG-binding protein 2 OS=Homo sapiens GN=MECP2 PE=1 SV=1;A0A087WXF0 tr|A0A087WXF0|A0A087WXF0_HUMAN Methyl-CpG-bind	4	1	1	1	0	0	1	0	0	0	0	0	1	0	0	0	0	0	1	0	0	0	44	44	44	5.7066	50	50;172;509;486	1	-2	NaN	NaN	NaN	1	0	Median	NaN	NaN	NaN	NaN	NaN	NaN
A0A087WXI1;Q6NVY1;Q6NVY1-2;B9A058;F8W8A6;B8ZZZ0;H7C126;H7C400;H7C1A5	A0A087WXI1;Q6NVY1;Q6NVY1-2;B9A058	8;8;6;4;3;2;1;1;1	8;8;6;4;3;2;1;1;1	8;8;6;4;3;2;1;1;1	3-hydroxyisobutyryl-CoA hydrolase, mitochondrial	HIBCH	A0A087WXI1 tr|A0A087WXI1|A0A087WXI1_HUMAN 3-hydroxyisobutyryl-CoA hydrolase, mitochondrial OS=Homo sapiens GN=HIBCH PE=1 SV=1;Q6NVY1 sp|Q6NVY1|HIBCH_HUMAN 3-hydroxyisobutyryl-CoA hydrolase, mitochondrial OS=Homo sapiens GN=HIBCH PE=1 SV=2;Q6NVY1-2 sp|Q6NVY	9	8	8	8	2	4	2	4	4	4	2	4	2	4	4	4	2	4	2	4	4	4	26.1	26.1	26.1	42.846	380	380;386;338;163;128;273;38;52;119	0	15.811	0.57884	0.98663	29.109	23	0	Leave out requantified	0.19045	0.34346	0.31637	0.50779	0.7404	0.71626
A0A087WXI5;P12830;P12830-2;A0A087WX17;A0A087WU43;H3BNC6;H3BVI7;J3QKP1	A0A087WXI5;P12830;P12830-2;A0A087WX17;A0A087WU43;H3BNC6;H3BVI7	16;16;15;11;11;10;8;4	15;15;14;11;11;10;8;4	15;15;14;11;11;10;8;4	Cadherin-1;E-Cad/CTF1;E-Cad/CTF2;E-Cad/CTF3	CDH1	A0A087WXI5 tr|A0A087WXI5|A0A087WXI5_HUMAN Cadherin-1 OS=Homo sapiens GN=CDH1 PE=1 SV=1;P12830 sp|P12830|CADH1_HUMAN Cadherin-1 OS=Homo sapiens GN=CDH1 PE=1 SV=3;P12830-2 sp|P12830-2|CADH1_HUMAN Isoform 2 of Cadherin-1 OS=Homo sapiens GN=CDH1;A0A087WX17 tr|	8	16	15	15	8	7	10	10	8	13	8	7	10	10	8	12	8	7	10	10	8	12	23.4	22	22	100.03	903	903;882;821;647;647;537;414;155	0	230.15	0.31795	0.54292	86.598	95	0	Leave out requantified	3.3485	2.134	1.0675	0.17464	0.26217	0.19851
A0A087WXI7;A0A087X1M3;O95965-2;O95965-3;O95965;A0A087WY35;U3KPX5	A0A087WXI7;A0A087X1M3;O95965-2;O95965-3;O95965;A0A087WY35	4;4;4;4;4;3;1	4;4;4;4;4;3;1	4;4;4;4;4;3;1	Integrin beta-like protein 1	ITGBL1	A0A087WXI7 tr|A0A087WXI7|A0A087WXI7_HUMAN Integrin beta-like protein 1 OS=Homo sapiens GN=ITGBL1 PE=1 SV=1;A0A087X1M3 tr|A0A087X1M3|A0A087X1M3_HUMAN Integrin beta-like protein 1 OS=Homo sapiens GN=ITGBL1 PE=1 SV=1;O95965-2 sp|O95965-2|ITGBL_HUMAN Isoform 2	7	4	4	4	3	0	1	2	1	1	3	0	1	2	1	1	3	0	1	2	1	1	12.2	12.2	12.2	43.777	401	401;402;353;401;494;445;208	0	6.0043	1.1499	1.816	24.026	7	0	Leave out requantified	3.9466	NaN	NaN	0.18342	NaN	NaN
A0A087WXM6;J3QQT2;J3KRX5;A0A0A6YYL6;P18621;P18621-3;J3QLC8;A0A0A0MRF8;P18621-2;J3KRB3;A0A087WWH0;J3QS96;A0A087WY81;J3KSJ0	A0A087WXM6;J3QQT2;J3KRX5;A0A0A6YYL6;P18621;P18621-3;J3QLC8;A0A0A0MRF8;P18621-2;J3KRB3;A0A087WWH0;J3QS96;A0A087WY81	8;8;8;8;8;8;7;7;7;6;6;6;4;2	8;8;8;8;8;8;7;7;7;6;6;6;4;2	8;8;8;8;8;8;7;7;7;6;6;6;4;2	60S ribosomal protein L17	RPL17;RPL17-C18orf32	A0A087WXM6 tr|A0A087WXM6|A0A087WXM6_HUMAN 60S ribosomal protein L17 (Fragment) OS=Homo sapiens GN=RPL17 PE=1 SV=1;J3QQT2 tr|J3QQT2|J3QQT2_HUMAN 60S ribosomal protein L17 (Fragment) OS=Homo sapiens GN=RPL17 PE=1 SV=1;J3KRX5 tr|J3KRX5|J3KRX5_HUMAN 60S riboso	14	8	8	8	4	3	5	5	3	5	4	3	5	5	3	5	4	3	5	5	3	5	47.9	47.9	47.9	19.586	169	169;171;174;228;184;228;174;190;146;129;131;138;97;56	0	53.298	0.47753	0.88865	35.796	37	0	Leave out requantified	0.49089	1.9545	0.20155	0.39904	0.68439	0.63609
A0A087WXM8;P50895;K7ERB7;K7ENU8	A0A087WXM8;P50895;K7ERB7;K7ENU8	4;4;2;2	4;4;2;2	4;4;2;2	Basal cell adhesion molecule	BCAM	A0A087WXM8 tr|A0A087WXM8|A0A087WXM8_HUMAN Basal cell adhesion molecule OS=Homo sapiens GN=BCAM PE=1 SV=1;P50895 sp|P50895|BCAM_HUMAN Basal cell adhesion molecule OS=Homo sapiens GN=BCAM PE=1 SV=2;K7ERB7 tr|K7ERB7|K7ERB7_HUMAN Basal cell adhesion molecule (	4	4	4	4	3	3	2	4	4	1	3	3	2	4	4	1	3	3	2	4	4	1	8.2	8.2	8.2	63.693	588	588;628;61;291	0	43.732	0.47689	0.76018	64.123	19	0	Leave out requantified	1.3672	1.0453	0.61287	0.34242	0.35046	NaN
A0A087WXP3;E9PEE8;P18564-2;P18564	A0A087WXP3;E9PEE8;P18564-2;P18564	1;1;1;1	1;1;1;1	1;1;1;1	Integrin beta;Integrin beta-6	ITGB6	A0A087WXP3 tr|A0A087WXP3|A0A087WXP3_HUMAN Integrin beta OS=Homo sapiens GN=ITGB6 PE=1 SV=1;E9PEE8 tr|E9PEE8|E9PEE8_HUMAN Integrin beta OS=Homo sapiens GN=ITGB6 PE=1 SV=1;P18564-2 sp|P18564-2|ITB6_HUMAN Isoform 2 of Integrin beta-6 OS=Homo sapiens GN=ITGB6;	4	1	1	1	1	1	1	1	1	1	1	1	1	1	1	1	1	1	1	1	1	1	1.3	1.3	1.3	75.849	693	693;746;681;788	0	3.6962	0.90085	2.0109	61.355	7	0	Median	NaN	1.3696	NaN	NaN	NaN	NaN
A0A087WXS7;A5PJI5;O43681;K7ERW9	A0A087WXS7;A5PJI5;O43681	5;5;5;1	5;5;5;1	5;5;5;1	ATPase ASNA1	ASNA1	A0A087WXS7 tr|A0A087WXS7|A0A087WXS7_HUMAN ATPase ASNA1 OS=Homo sapiens GN=ASNA1 PE=1 SV=1;A5PJI5 sp|A5PJI5|ASNA_BOVIN ATPase ASNA1 OS=Bos taurus GN=ASNA1 PE=2 SV=1;O43681 sp|O43681|ASNA_HUMAN ATPase ASNA1 OS=Homo sapiens GN=ASNA1 PE=1 SV=2	4	5	5	5	2	4	0	1	3	0	2	4	0	1	3	0	2	4	0	1	3	0	19.6	19.6	19.6	37.119	331	331;348;348;200	0	23.045	0.29403	0.45245	50.165	10	0	Leave out requantified	0.37194	0.23111	NaN	NaN	0.40906	NaN
A0A087WXZ3;Q9Y5A9-2;Q9Y5A9;S4R3V3	A0A087WXZ3;Q9Y5A9-2;Q9Y5A9	8;8;8;1	8;8;8;1	5;5;5;1	YTH domain-containing family protein 2	YTHDF2	A0A087WXZ3 tr|A0A087WXZ3|A0A087WXZ3_HUMAN YTH domain-containing family protein 2 OS=Homo sapiens GN=YTHDF2 PE=1 SV=1;Q9Y5A9-2 sp|Q9Y5A9-2|YTHD2_HUMAN Isoform 2 of YTH domain-containing family protein 2 OS=Homo sapiens GN=YTHDF2;Q9Y5A9 sp|Q9Y5A9|YTHD2_HUMAN	4	8	8	5	2	2	6	4	2	3	2	2	6	4	2	3	2	2	3	2	2	1	17	17	12.7	61.163	569	569;529;579;241	0	30.196	0.52214	0.98615	48.157	24	0	Leave out requantified	0.50918	0.63148	0.42061	0.59831	1.0854	0.5674
A0A087WY55;Q9NP79;Q5TGM0;Q9NP79-2	A0A087WY55;Q9NP79;Q5TGM0;Q9NP79-2	7;7;4;4	7;7;4;4	7;7;4;4	Vacuolar protein sorting-associated protein VTA1 homolog	VTA1	A0A087WY55 tr|A0A087WY55|A0A087WY55_HUMAN Chromosome 6 open reading frame 55, isoform CRA_b OS=Homo sapiens GN=VTA1 PE=1 SV=1;Q9NP79 sp|Q9NP79|VTA1_HUMAN Vacuolar protein sorting-associated protein VTA1 homolog OS=Homo sapiens GN=VTA1 PE=1 SV=1;Q5TGM0 tr|Q	4	7	7	7	5	6	7	6	5	5	5	6	7	6	5	5	5	6	7	6	5	5	34.3	34.3	34.3	31.102	280	280;307;249;222	0	106.65	0.59913	1.103	50.659	72	0	Leave out requantified	0.48052	0.63847	0.42532	0.52435	0.74472	0.62836
A0A087WY61;Q14980-4;Q14980-3;Q14980-2;Q14980;F5H4J1;F5H6Y5;Q14980-5;F5H0Z7;F5H763;F5H2F3;F5H3L6;H0YFY6;F5GZW1;F5H1L0;K4DIE0;F8W6T3;F5GWK2;F5H073;F5H068;F5GWA2;F5H7R5;F5H4Y4	A0A087WY61;Q14980-4;Q14980-3;Q14980-2;Q14980;F5H4J1	41;41;41;41;41;24;20;18;11;11;10;10;10;9;6;6;5;3;3;3;2;1;1	41;41;41;41;41;24;20;18;11;11;10;10;10;9;6;6;5;3;3;3;2;1;1	41;41;41;41;41;24;20;18;11;11;10;10;10;9;6;6;5;3;3;3;2;1;1	Nuclear mitotic apparatus protein 1	NUMA1	A0A087WY61 tr|A0A087WY61|A0A087WY61_HUMAN Nuclear mitotic apparatus protein 1 OS=Homo sapiens GN=NUMA1 PE=1 SV=1;Q14980-4 sp|Q14980-4|NUMA1_HUMAN Isoform Numa-s of Nuclear mitotic apparatus protein 1 OS=Homo sapiens GN=NUMA1;Q14980-3 sp|Q14980-3|NUMA1_HUMA	23	41	41	41	20	11	14	27	14	14	20	11	14	27	14	14	20	11	14	27	14	14	24.7	24.7	24.7	236.16	2099	2099;1763;1776;2101;2115;851;691;979;201;220;159;174;964;146;109;353;91;72;75;82;61;56;59	0	210.21	0.58526	1.1201	29.456	130	0	Leave out requantified	0.47814	0.5412	0.41583	0.59829	0.81873	0.84465
Q6ICJ4;A0A087WY67;P0CG30;P0CG29	Q6ICJ4;A0A087WY67;P0CG30;P0CG29	2;2;2;2	2;2;2;2	2;2;2;2	Glutathione S-transferase theta-2B;Glutathione S-transferase theta-2	Em:AP000351.3;GSTT2;GSTT2B	Q6ICJ4 tr|Q6ICJ4|Q6ICJ4_HUMAN Em:AP000351.3 protein OS=Homo sapiens GN=Em:AP000351.3 PE=1 SV=1;A0A087WY67 tr|A0A087WY67|A0A087WY67_HUMAN Glutathione S-transferase theta-2 OS=Homo sapiens GN=GSTT2 PE=3 SV=1;P0CG30 sp|P0CG30|GSTT2_HUMAN Glutathione S-transfe	4	2	2	2	0	0	1	2	0	1	0	0	1	2	0	1	0	0	1	2	0	1	10.9	10.9	10.9	25.948	230	230;243;244;244	0	10.626	0.38138	0.77555	19.936	4	0	Leave out requantified	NaN	NaN	NaN	0.40171	NaN	NaN
A0A087WY71;E9PFW3;Q96CW1-2;Q96CW1;H7C4C3;C9JTK4;C9JGT8;C9JJ47;C9JJD3;C9JPV8	A0A087WY71;E9PFW3;Q96CW1-2;Q96CW1	7;7;7;7;2;2;2;2;1;1	7;7;7;7;2;2;2;2;1;1	7;7;7;7;2;2;2;2;1;1	AP-2 complex subunit mu	AP2M1	A0A087WY71 tr|A0A087WY71|A0A087WY71_HUMAN AP-2 complex subunit mu OS=Homo sapiens GN=AP2M1 PE=1 SV=1;E9PFW3 tr|E9PFW3|E9PFW3_HUMAN AP-2 complex subunit mu OS=Homo sapiens GN=AP2M1 PE=1 SV=1;Q96CW1-2 sp|Q96CW1-2|AP2M1_HUMAN Isoform 2 of AP-2 complex subunit	10	7	7	7	2	3	3	5	4	3	2	3	3	5	4	3	2	3	3	5	4	3	21.7	21.7	21.7	49.526	434	434;460;433;435;122;160;195;252;113;136	0	33.22	0.48149	1.0433	38.878	27	0	Leave out requantified	0.17118	0.31994	0.41337	0.54448	0.8189	0.47557
A0A087WYL5;Q6UXD5-6;Q6UXD5-2;Q6UXD5-3;Q6UXD5-5;Q6UXD5;Q6UXD5-4;H3BN26	A0A087WYL5;Q6UXD5-6;Q6UXD5-2;Q6UXD5-3;Q6UXD5-5;Q6UXD5;Q6UXD5-4;H3BN26	7;7;7;7;7;7;6;5	7;7;7;7;7;7;6;5	7;7;7;7;7;7;6;5	Seizure 6-like protein 2	SEZ6L2	A0A087WYL5 tr|A0A087WYL5|A0A087WYL5_HUMAN Seizure 6-like protein 2 OS=Homo sapiens GN=SEZ6L2 PE=1 SV=1;Q6UXD5-6 sp|Q6UXD5-6|SE6L2_HUMAN Isoform 6 of Seizure 6-like protein 2 OS=Homo sapiens GN=SEZ6L2;Q6UXD5-2 sp|Q6UXD5-2|SE6L2_HUMAN Isoform 2 of Seizure 6-	8	7	7	7	6	2	4	3	1	3	6	2	4	3	1	3	6	2	4	3	1	3	12.8	12.8	12.8	99.133	923	923;809;840;853;879;910;580;303	0	101.36	0.52489	1.2163	32.279	16	0	Leave out requantified	0.60146	NaN	0.60463	0.43049	NaN	0.73822
A0A087WYP2;Q8IZQ5	A0A087WYP2;Q8IZQ5	2;2	2;2	2;2	Selenoprotein H	C11orf31;SELH	A0A087WYP2 tr|A0A087WYP2|A0A087WYP2_HUMAN Selenoprotein H OS=Homo sapiens GN=C11orf31 PE=1 SV=1;Q8IZQ5 sp|Q8IZQ5|SELH_HUMAN Selenoprotein H OS=Homo sapiens GN=SELH PE=1 SV=2	2	2	2	2	0	1	0	0	2	0	0	1	0	0	2	0	0	1	0	0	2	0	10.7	10.7	10.7	13.303	121	121;122	0	5.8059	0.72107	0.95453	35.489	3	0	Plateau	NaN	NaN	NaN	NaN	0.68489	NaN
A0A087WYS1;E7EUC7;Q16851-2;Q16851;C9JNZ1;C9JVG3;C9JQU9;C9JWG0;C9JUW1;C9JTZ5;F2Z3H1	A0A087WYS1;E7EUC7;Q16851-2;Q16851;C9JNZ1	15;15;15;15;8;7;7;6;5;4;2	15;15;15;15;8;7;7;6;5;4;2	15;15;15;15;8;7;7;6;5;4;2	UTP--glucose-1-phosphate uridylyltransferase	UGP2	A0A087WYS1 tr|A0A087WYS1|A0A087WYS1_HUMAN UTP--glucose-1-phosphate uridylyltransferase OS=Homo sapiens GN=UGP2 PE=1 SV=1;E7EUC7 tr|E7EUC7|E7EUC7_HUMAN UTP--glucose-1-phosphate uridylyltransferase OS=Homo sapiens GN=UGP2 PE=1 SV=1;Q16851-2 sp|Q16851-2|UGPA_	11	15	15	15	9	6	9	9	13	10	9	6	9	9	13	10	9	6	9	9	13	10	37.6	37.6	37.6	56.967	508	508;517;497;508;212;170;175;150;135;104;76	0	164.49	0.53056	0.86683	28.762	81	0	Leave out requantified	0.4114	0.84666	0.29854	0.48298	0.68536	0.53873
A0A087WYT3;Q15185-4;Q15185;Q15185-3;B4DDC6;Q15185-2	A0A087WYT3;Q15185-4;Q15185;Q15185-3	6;6;6;4;2;2	6;6;6;4;2;2	6;6;6;4;2;2	Prostaglandin E synthase 3	PTGES3	A0A087WYT3 tr|A0A087WYT3|A0A087WYT3_HUMAN Prostaglandin E synthase 3 OS=Homo sapiens GN=PTGES3 PE=1 SV=1;Q15185-4 sp|Q15185-4|TEBP_HUMAN Isoform 4 of Prostaglandin E synthase 3 OS=Homo sapiens GN=PTGES3;Q15185 sp|Q15185|TEBP_HUMAN Prostaglandin E synthase	6	6	6	6	4	6	4	4	6	4	4	6	4	4	6	4	4	6	4	4	6	4	28	28	28	19.155	164	164;139;160;130;124;127	0	225.84	0.69999	1.0862	25.42	78	0	Leave out requantified	0.59332	0.5227	0.36023	0.90756	0.94167	0.96022
A0A087WYU1;Q9Y5X1	A0A087WYU1;Q9Y5X1	5;5	5;5	5;5	Sorting nexin;Sorting nexin-9	SNX9	A0A087WYU1 tr|A0A087WYU1|A0A087WYU1_HUMAN Sorting nexin OS=Homo sapiens GN=SNX9 PE=1 SV=1;Q9Y5X1 sp|Q9Y5X1|SNX9_HUMAN Sorting nexin-9 OS=Homo sapiens GN=SNX9 PE=1 SV=1	2	5	5	5	2	2	1	2	4	2	2	2	1	2	4	2	2	2	1	2	4	2	11.6	11.6	11.6	66.476	594	594;595	0	11.719	0.63064	1.0064	18.73	17	0	Leave out requantified	0.39466	0.58342	0.28848	0.53336	0.80861	0.52247
A0A087WYV5;A0A0A6YYB8;X6R3P0;O94813-3;O94813-2;O94813;E9PCX4	A0A087WYV5;A0A0A6YYB8;X6R3P0;O94813-3;O94813-2;O94813	3;3;3;3;3;3;1	3;3;3;3;3;3;1	3;3;3;3;3;3;1	Slit homolog 2 protein;Slit homolog 2 protein N-product;Slit homolog 2 protein C-product	SLIT2	A0A087WYV5 tr|A0A087WYV5|A0A087WYV5_HUMAN Slit homolog 2 protein OS=Homo sapiens GN=SLIT2 PE=1 SV=1;A0A0A6YYB8 tr|A0A0A6YYB8|A0A0A6YYB8_HUMAN Slit homolog 2 protein OS=Homo sapiens GN=SLIT2 PE=1 SV=1;X6R3P0 tr|X6R3P0|X6R3P0_HUMAN Slit homolog 2 protein OS=	7	3	3	3	1	1	1	1	1	1	1	1	1	1	1	1	1	1	1	1	1	1	2.8	2.8	2.8	159.98	1439	1439;1521;1542;1521;1525;1529;146	0.0016485	1.9524	0.65166	0.90085	273.55	6	0	Median	NaN	NaN	NaN	NaN	NaN	0.44774
A0A087WYW7;Q53FT3	A0A087WYW7;Q53FT3	1;1	1;1	1;1	Protein Hikeshi	C11orf73	A0A087WYW7 tr|A0A087WYW7|A0A087WYW7_HUMAN Protein Hikeshi OS=Homo sapiens GN=C11orf73 PE=1 SV=1;Q53FT3 sp|Q53FT3|HIKES_HUMAN Protein Hikeshi OS=Homo sapiens GN=C11orf73 PE=1 SV=2	2	1	1	1	1	1	1	1	1	1	1	1	1	1	1	1	1	1	1	1	1	1	6.9	6.9	6.9	14.399	131	131;197	0.00068004	2.1626	0.66957	1.0321	27.789	7	0	Median	NaN	0.58045	NaN	0.68189	NaN	NaN
B4DQA8;K7EJC8;E9PCW1;G5E9T8;A0A087WYX5;O95249-2;O95249	B4DQA8;K7EJC8;E9PCW1;G5E9T8;A0A087WYX5;O95249-2;O95249	1;1;1;1;1;1;1	1;1;1;1;1;1;1	1;1;1;1;1;1;1	Golgi SNAP receptor complex member 1	GOSR1	B4DQA8 tr|B4DQA8|B4DQA8_HUMAN Golgi SNAP receptor complex member 1 OS=Homo sapiens GN=GOSR1 PE=1 SV=1;K7EJC8 tr|K7EJC8|K7EJC8_HUMAN Golgi SNAP receptor complex member 1 OS=Homo sapiens GN=GOSR1 PE=1 SV=1;E9PCW1 tr|E9PCW1|E9PCW1_HUMAN Golgi SNAP receptor co	7	1	1	1	1	1	0	0	1	1	1	1	0	0	1	1	1	1	0	0	1	1	8	8	8	20.045	174	174;236;248;255;255;185;250	0	18.05	0.76279	1.1022	19.311	6	0	Median	NaN	0.90937	NaN	NaN	NaN	0.49638
A0A087WYZ9;Q96T68-2;Q96T68-3;Q96T68	A0A087WYZ9;Q96T68-2;Q96T68-3;Q96T68	1;1;1;1	1;1;1;1	1;1;1;1	Histone-lysine N-methyltransferase SETDB2	SETDB2	A0A087WYZ9 tr|A0A087WYZ9|A0A087WYZ9_HUMAN Histone-lysine N-methyltransferase SETDB2 OS=Homo sapiens GN=SETDB2 PE=4 SV=1;Q96T68-2 sp|Q96T68-2|SETB2_HUMAN Isoform 2 of Histone-lysine N-methyltransferase SETDB2 OS=Homo sapiens GN=SETDB2;Q96T68-3 sp|Q96T68-3|S	4	1	1	1	0	0	0	0	1	0	0	0	0	0	1	0	0	0	0	0	1	0	1.1	1.1	1.1	81.906	719	719;707;718;719	0.0096999	1.2332	NaN	NaN	NaN	1	0	Median	NaN	NaN	NaN	NaN	NaN	NaN
A0A087WZ13;E9PAU2;Q8IY67-2;Q8IY67;K7EKR9;Q8IY67-3	A0A087WZ13;E9PAU2;Q8IY67-2;Q8IY67	3;3;3;2;1;1	3;3;3;2;1;1	3;3;3;2;1;1	Ribonucleoprotein PTB-binding 1	RAVER1	A0A087WZ13 tr|A0A087WZ13|A0A087WZ13_HUMAN Ribonucleoprotein PTB-binding 1 OS=Homo sapiens GN=RAVER1 PE=1 SV=1;E9PAU2 tr|E9PAU2|E9PAU2_HUMAN Ribonucleoprotein PTB-binding 1 OS=Homo sapiens GN=RAVER1 PE=1 SV=1;Q8IY67-2 sp|Q8IY67-2|RAVR1_HUMAN Isoform 2 of Ri	6	3	3	3	0	1	2	0	0	1	0	1	2	0	0	1	0	1	2	0	0	1	7.6	7.6	7.6	77.843	739	739;756;739;606;96;75	0	25.705	0.42568	0.67108	57.717	3	0	Median	NaN	NaN	NaN	NaN	NaN	NaN
J3QLK5;A0A0B4J242;A0A087WZ74;Q86UE8-3;Q86UE8-2;Q86UE8;J3KRK0;Q9UKI8-3;Q9UKI8-4;Q9UKI8-5;Q9UKI8;Q9UKI8-2	J3QLK5;A0A0B4J242;A0A087WZ74;Q86UE8-3;Q86UE8-2;Q86UE8;J3KRK0;Q9UKI8-3;Q9UKI8-4;Q9UKI8-5;Q9UKI8;Q9UKI8-2	2;2;2;2;2;2;1;1;1;1;1;1	2;2;2;2;2;2;1;1;1;1;1;1	2;2;2;2;2;2;1;1;1;1;1;1	Serine/threonine-protein kinase tousled-like 2;Serine/threonine-protein kinase tousled-like 1	TLK2;TLK1	J3QLK5 tr|J3QLK5|J3QLK5_HUMAN Serine/threonine-protein kinase tousled-like 2 OS=Homo sapiens GN=TLK2 PE=1 SV=1;A0A0B4J242 tr|A0A0B4J242|A0A0B4J242_HUMAN Serine/threonine-protein kinase tousled-like 2 OS=Homo sapiens GN=TLK2 PE=4 SV=1;A0A087WZ74 tr|A0A087WZ	12	2	2	2	1	2	0	1	0	0	1	2	0	1	0	0	1	2	0	1	0	0	5.2	5.2	5.2	69.287	601	601;717;771;718;750;772;593;549;670;718;766;787	0	6.2278	0.53184	0.86531	2.744	5	0	Leave out requantified	NaN	0.53284	NaN	0.49222	NaN	NaN
A0A087WZF1;Q93052;C9JXK9;C9JUT4	A0A087WZF1;Q93052;C9JXK9;C9JUT4	4;4;2;2	4;4;2;2	4;4;2;2	Lipoma-preferred partner	LPP	A0A087WZF1 tr|A0A087WZF1|A0A087WZF1_HUMAN Lipoma-preferred partner OS=Homo sapiens GN=LPP PE=1 SV=1;Q93052 sp|Q93052|LPP_HUMAN Lipoma-preferred partner OS=Homo sapiens GN=LPP PE=1 SV=1;C9JXK9 tr|C9JXK9|C9JXK9_HUMAN Lipoma-preferred partner (Fragment) OS=Ho	4	4	4	4	1	3	0	1	1	1	1	3	0	1	1	1	1	3	0	1	1	1	14.9	14.9	14.9	63.382	590	590;612;252;428	0	4.243	0.48396	0.909	22.649	9	0	Leave out requantified	NaN	0.50549	NaN	0.39387	0.66482	NaN
A0A087WZH7;P29966	A0A087WZH7;P29966	4;4	4;4	4;4	Myristoylated alanine-rich C-kinase substrate	MARCKS	A0A087WZH7 tr|A0A087WZH7|A0A087WZH7_HUMAN Myristoylated alanine-rich C-kinase substrate OS=Homo sapiens GN=MARCKS PE=1 SV=1;P29966 sp|P29966|MARCS_HUMAN Myristoylated alanine-rich C-kinase substrate OS=Homo sapiens GN=MARCKS PE=1 SV=4	2	4	4	4	0	1	3	0	2	3	0	1	3	0	2	3	0	1	3	0	2	3	17	17	17	31.595	330	330;332	0	101.69	0.161	0.25703	52.727	11	0	Leave out requantified	NaN	0.24396	0.06238	NaN	0.42645	0.23162
A0A087WZR3;H9KVA9;P46736-4;P46736-2;P46736-3;P46736;X6RJS7;P46736-5	A0A087WZR3;H9KVA9;P46736-4;P46736-2;P46736-3;P46736;X6RJS7	3;3;3;3;3;3;2;1	3;3;3;3;3;3;2;1	3;3;3;3;3;3;2;1	Lys-63-specific deubiquitinase BRCC36	BRCC3	A0A087WZR3 tr|A0A087WZR3|A0A087WZR3_HUMAN Lys-63-specific deubiquitinase BRCC36 OS=Homo sapiens GN=BRCC3 PE=1 SV=1;H9KVA9 tr|H9KVA9|H9KVA9_HUMAN Lys-63-specific deubiquitinase BRCC36 OS=Homo sapiens GN=BRCC3 PE=1 SV=2;P46736-4 sp|P46736-4|BRCC3_HUMAN Isofo	8	3	3	3	2	3	3	2	1	2	2	3	3	2	1	2	2	3	3	2	1	2	13.7	13.7	13.7	33.404	293	293;317;202;291;292;316;226;247	0	30.752	0.56446	1.0145	25.399	22	0	Leave out requantified	0.26416	0.72126	0.39901	0.42408	NaN	0.5185
A0A087WZU5;O43657;A0A087WYV6	A0A087WZU5;O43657;A0A087WYV6	5;5;4	5;5;4	5;5;4	Tetraspanin-6	TSPAN6	A0A087WZU5 tr|A0A087WZU5|A0A087WZU5_HUMAN Tetraspanin-6 OS=Homo sapiens GN=TSPAN6 PE=1 SV=1;O43657 sp|O43657|TSN6_HUMAN Tetraspanin-6 OS=Homo sapiens GN=TSPAN6 PE=1 SV=1;A0A087WYV6 tr|A0A087WYV6|A0A087WYV6_HUMAN Tetraspanin-6 OS=Homo sapiens GN=TSPAN6 PE=1	3	5	5	5	3	3	3	2	3	1	3	3	3	2	3	1	3	3	3	2	3	1	32.1	32.1	32.1	15.609	137	137;245;129	0	24.76	1.0653	1.853	45.086	22	0	Leave out requantified	1.9569	1.2979	1.0691	0.3373	0.51772	0.4881
D6R9P3;D6RD18;D6RBZ0;A0A087WZV1;Q99729-3;Q99729-2;Q99729-4;Q99729	D6R9P3;D6RD18;D6RBZ0;A0A087WZV1;Q99729-3;Q99729-2;Q99729-4;Q99729	12;12;12;12;12;12;9;9	12;12;12;12;12;12;9;9	12;12;12;12;12;12;9;9	Heterogeneous nuclear ribonucleoprotein A/B	HNRNPAB	D6R9P3 tr|D6R9P3|D6R9P3_HUMAN Heterogeneous nuclear ribonucleoprotein A/B OS=Homo sapiens GN=HNRNPAB PE=1 SV=1;D6RD18 tr|D6RD18|D6RD18_HUMAN Heterogeneous nuclear ribonucleoprotein A/B OS=Homo sapiens GN=HNRNPAB PE=1 SV=1;D6RBZ0 tr|D6RBZ0|D6RBZ0_HUMAN Hete	8	12	12	12	12	11	10	10	8	10	12	11	10	10	8	10	12	11	10	10	8	10	33.2	33.2	33.2	30.302	280	280;283;327;330;285;332;286;332	0	323.31	0.56277	1.0252	30.024	225	0	Leave out requantified	0.4178	0.55142	0.42521	0.61666	0.92538	0.74102
A0A087X020;Q9Y3A5	A0A087X020;Q9Y3A5	3;3	3;3	3;3	Ribosome maturation protein SBDS	SBDS	A0A087X020 tr|A0A087X020|A0A087X020_HUMAN Ribosome maturation protein SBDS OS=Homo sapiens GN=SBDS PE=1 SV=1;Q9Y3A5 sp|Q9Y3A5|SBDS_HUMAN Ribosome maturation protein SBDS OS=Homo sapiens GN=SBDS PE=1 SV=4	2	3	3	3	0	1	2	0	2	0	0	1	2	0	2	0	0	1	2	0	2	0	11.2	11.2	11.2	28.864	250	250;250	0	2.368	0.55308	1.0731	9.5868	7	0	Leave out requantified	NaN	NaN	0.37822	NaN	0.87919	NaN
A0A087X054;Q9Y4L1;E9PJ21;A0A087WWI4;K7EQK2;Q9Y4L1-2;J3QL06;J3KTF1;Q9BST8;J3QQH7;J3QLE9;A0A087WW13;A0A087X214	A0A087X054;Q9Y4L1;E9PJ21;A0A087WWI4;K7EQK2	24;24;13;13;13;9;6;6;5;5;5;4;3	24;24;13;13;13;9;6;6;5;5;5;4;3	24;24;13;13;13;9;6;6;5;5;5;4;3	Hypoxia up-regulated protein 1	HYOU1	A0A087X054 tr|A0A087X054|A0A087X054_HUMAN Hypoxia up-regulated protein 1 OS=Homo sapiens GN=HYOU1 PE=1 SV=1;Q9Y4L1 sp|Q9Y4L1|HYOU1_HUMAN Hypoxia up-regulated protein 1 OS=Homo sapiens GN=HYOU1 PE=1 SV=1;E9PJ21 tr|E9PJ21|E9PJ21_HUMAN Hypoxia up-regulated pr	13	24	24	24	12	14	16	11	17	10	12	14	16	11	17	10	12	14	16	11	17	10	34.2	34.2	34.2	104.78	937	937;999;656;677;678;559;211;224;147;149;154;102;92	0	323.31	0.56552	1.0535	32.785	110	0	Leave out requantified	0.6476	0.47615	0.46602	0.5603	0.69291	0.60695
A0A087X0D5;P09668;E9PKT6	A0A087X0D5;P09668	10;10;4	10;10;4	10;10;4	Pro-cathepsin H;Cathepsin H mini chain;Cathepsin H;Cathepsin H heavy chain;Cathepsin H light chain	CTSH	A0A087X0D5 tr|A0A087X0D5|A0A087X0D5_HUMAN Pro-cathepsin H OS=Homo sapiens GN=CTSH PE=1 SV=1;P09668 sp|P09668|CATH_HUMAN Pro-cathepsin H OS=Homo sapiens GN=CTSH PE=1 SV=4	3	10	10	10	4	4	3	5	8	3	4	4	3	5	8	3	4	4	3	5	8	3	44.6	44.6	44.6	36.269	323	323;335;134	0	87.815	0.63096	1.0126	26.534	56	0	Leave out requantified	1.1427	0.58027	0.65252	0.41969	0.76275	0.5617
A0A087X0K9;G5E9E7;G3V1L9;Q07157-2;Q07157;H0Y3R8;H0YKB1;H0YLT6	A0A087X0K9;G5E9E7;G3V1L9;Q07157-2;Q07157	19;19;19;19;19;2;2;1	19;19;19;19;19;2;2;1	19;19;19;19;19;2;2;1	Tight junction protein ZO-1	TJP1	A0A087X0K9 tr|A0A087X0K9|A0A087X0K9_HUMAN Tight junction protein ZO-1 OS=Homo sapiens GN=TJP1 PE=1 SV=1;G5E9E7 tr|G5E9E7|G5E9E7_HUMAN Tight junction protein 1 (Zona occludens 1), isoform CRA_e OS=Homo sapiens GN=TJP1 PE=1 SV=1;G3V1L9 tr|G3V1L9|G3V1L9_HUMAN	8	19	19	19	5	9	5	7	10	7	5	9	5	7	10	7	5	9	5	7	10	7	20.1	20.1	20.1	187.85	1676	1676;1692;1768;1668;1748;227;383;231	0	59.443	0.40442	0.65907	62.719	57	0	Leave out requantified	0.34668	0.27584	0.44043	0.36169	0.45566	0.31072
A0A087X0M4;Q9BWU0;A0A087WWF4	A0A087X0M4;Q9BWU0	5;5;2	5;5;2	5;5;2	Kanadaptin	SLC4A1AP	A0A087X0M4 tr|A0A087X0M4|A0A087X0M4_HUMAN Kanadaptin OS=Homo sapiens GN=SLC4A1AP PE=1 SV=1;Q9BWU0 sp|Q9BWU0|NADAP_HUMAN Kanadaptin OS=Homo sapiens GN=SLC4A1AP PE=1 SV=1	3	5	5	5	0	0	0	0	5	0	0	0	0	0	5	0	0	0	0	0	5	0	8	8	8	82.89	742	742;796;273	0	5.0864	0.67334	0.90558	23.576	5	0	Leave out requantified	NaN	NaN	NaN	NaN	0.67334	NaN
A0A087X0R6;Q9UMY4-2;Q9UMY4;Q9UMY4-3;O60493-3	A0A087X0R6;Q9UMY4-2;Q9UMY4;Q9UMY4-3	5;5;5;4;1	5;5;5;4;1	3;3;3;3;0	Sorting nexin-12	SNX12	A0A087X0R6 tr|A0A087X0R6|A0A087X0R6_HUMAN Sorting nexin-12 OS=Homo sapiens GN=SNX12 PE=1 SV=1;Q9UMY4-2 sp|Q9UMY4-2|SNX12_HUMAN Isoform 2 of Sorting nexin-12 OS=Homo sapiens GN=SNX12;Q9UMY4 sp|Q9UMY4|SNX12_HUMAN Sorting nexin-12 OS=Homo sapiens GN=SNX12 PE=	5	5	5	3	0	1	1	1	1	2	0	1	1	1	1	2	0	1	0	1	0	2	28.5	28.5	19.2	19.825	172	172;162;172;158;113	0	4.6468	0.5257	0.89177	23.681	6	0	Leave out requantified	NaN	NaN	NaN	NaN	NaN	0.51703
A0A087X0S5;P12109	A0A087X0S5;P12109	37;37	37;37	26;26	Collagen alpha-1(VI) chain	COL6A1	A0A087X0S5 tr|A0A087X0S5|A0A087X0S5_HUMAN Collagen alpha-1(VI) chain OS=Homo sapiens GN=COL6A1 PE=1 SV=1;P12109 sp|P12109|CO6A1_HUMAN Collagen alpha-1(VI) chain OS=Homo sapiens GN=COL6A1 PE=1 SV=3	2	37	37	26	25	23	21	27	22	22	25	23	21	27	22	22	17	14	13	17	15	15	43.9	43.9	33.5	108.34	1026	1026;1028	0	323.31	0.81348	1.3871	17.936	403	0	Leave out requantified	0.96732	0.6058	0.44995	0.78454	1.0266	0.95831
J3KN36;A0A087X117;Q5JPE7-2;Q15155;P69849;Q5JPE7;A0A087WW46;Q5JPE7-3;I3L0Q6;H3BTW1;H3BPS9;A0A087WTD5;H3BUC9	J3KN36;A0A087X117;Q5JPE7-2;Q15155;P69849;Q5JPE7;A0A087WW46;Q5JPE7-3	21;21;21;21;21;21;18;18;3;3;3;2;1	21;21;21;21;21;21;18;18;3;3;3;2;1	21;21;21;21;21;21;18;18;3;3;3;2;1	Nodal modulator 2;Nodal modulator 1;Nodal modulator 3	NOMO3;NOMO1;NOMO2	J3KN36 tr|J3KN36|J3KN36_HUMAN Nodal modulator 3 OS=Homo sapiens GN=NOMO3 PE=1 SV=1;A0A087X117 tr|A0A087X117|A0A087X117_HUMAN Nodal modulator 1 OS=Homo sapiens GN=NOMO1 PE=1 SV=1;Q5JPE7-2 sp|Q5JPE7-2|NOMO2_HUMAN Isoform 2 of Nodal modulator 2 OS=Homo sapien	13	21	21	21	11	13	13	12	15	11	11	13	13	12	15	11	11	13	13	12	15	11	24.9	24.9	24.9	139.38	1267	1267;1267;1222;1222;1222;1267;1100;1100;138;138;223;282;144	0	178.59	0.75434	1.4178	22.282	106	0	Leave out requantified	0.70172	0.4874	0.56678	0.87787	0.92425	0.9343
A0A087X142;A6NMH6;A6NFQ9;F8W8I8;Q92599-2;Q92599-4;Q92599;Q92599-3;C9JV02;A0A0A0MRP8;C9J4G8	A0A087X142;A6NMH6;A6NFQ9;F8W8I8;Q92599-2;Q92599-4;Q92599;Q92599-3	11;11;11;11;11;11;11;8;3;1;1	8;8;8;8;8;8;8;5;2;1;1	8;8;8;8;8;8;8;5;2;1;1	Septin-8	2020-09-08	A0A087X142 tr|A0A087X142|A0A087X142_HUMAN Septin-8 OS=Homo sapiens GN=SEPT8 PE=1 SV=1;A6NMH6 tr|A6NMH6|A6NMH6_HUMAN Septin-8 OS=Homo sapiens GN=SEPT8 PE=1 SV=1;A6NFQ9 tr|A6NFQ9|A6NFQ9_HUMAN Septin-8 OS=Homo sapiens GN=SEPT8 PE=1 SV=1;F8W8I8 tr|F8W8I8|F8W8I	11	11	8	8	5	6	5	7	6	5	4	5	3	5	4	3	4	5	3	5	4	3	39	32.2	32.2	49.355	426	426;430;440;460;429;442;483;369;130;78;97	0	72.29	0.65189	0.94637	18.992	36	0	Leave out requantified	0.2772	0.45873	0.18282	0.49551	0.66792	0.65189
A0A087X176;Q6ZRP7;H0Y430	A0A087X176;Q6ZRP7	13;13;5	13;13;5	13;13;5	Sulfhydryl oxidase;Sulfhydryl oxidase 2	QSOX2	A0A087X176 tr|A0A087X176|A0A087X176_HUMAN Sulfhydryl oxidase OS=Homo sapiens GN=QSOX2 PE=1 SV=1;Q6ZRP7 sp|Q6ZRP7|QSOX2_HUMAN Sulfhydryl oxidase 2 OS=Homo sapiens GN=QSOX2 PE=1 SV=3	3	13	13	13	3	7	9	7	7	5	3	7	9	7	7	5	3	7	9	7	7	5	22.6	22.6	22.6	77.249	696	696;698;284	0	126.47	0.55193	0.98549	52.062	64	0	Leave out requantified	0.82739	0.91086	0.62525	0.3575	0.46794	0.48751
A0A087X191;Q8NES3-2;Q8NES3-4;Q8NES3-3;Q8NES3	A0A087X191;Q8NES3-2;Q8NES3-4;Q8NES3-3;Q8NES3	2;2;2;2;2	2;2;2;2;2	2;2;2;2;2	Beta-1,3-N-acetylglucosaminyltransferase lunatic fringe	LFNG	A0A087X191 tr|A0A087X191|A0A087X191_HUMAN Beta-1,3-N-acetylglucosaminyltransferase lunatic fringe OS=Homo sapiens GN=LFNG PE=1 SV=1;Q8NES3-2 sp|Q8NES3-2|LFNG_HUMAN Isoform 2 of Beta-1,3-N-acetylglucosaminyltransferase lunatic fringe OS=Homo sapiens GN=LFNG	5	2	2	2	1	0	0	2	1	0	1	0	0	2	1	0	1	0	0	2	1	0	20.6	20.6	20.6	28.024	248	248;250;308;361;379	0	49.808	0.69588	0.89859	108.8	7	0	Median	1.6914	NaN	NaN	0.33438	0.71704	NaN
A0A087X1B2;B9A018;Q53GS9;Q53GS9-2;Q53GS9-3;C9JIU2;C9J0X5;A0A087WW31;F8WC91	A0A087X1B2;B9A018;Q53GS9;Q53GS9-2;Q53GS9-3	10;10;10;9;9;3;2;1;1	10;10;10;9;9;3;2;1;1	10;10;10;9;9;3;2;1;1	U4/U6.U5 tri-snRNP-associated protein 2	USP39	A0A087X1B2 tr|A0A087X1B2|A0A087X1B2_HUMAN U4/U6.U5 tri-snRNP-associated protein 2 OS=Homo sapiens GN=USP39 PE=1 SV=1;B9A018 tr|B9A018|B9A018_HUMAN U4/U6.U5 tri-snRNP-associated protein 2 OS=Homo sapiens GN=USP39 PE=1 SV=1;Q53GS9 sp|Q53GS9|SNUT2_HUMAN U4/U6	9	10	10	10	5	6	5	5	7	5	5	6	5	5	7	5	5	6	5	5	7	5	31.4	31.4	31.4	56.399	487	487;536;565;462;488;129;113;61;154	0	81.404	0.52864	0.8875	33.761	65	0	Leave out requantified	0.24849	0.59117	0.30462	0.56772	0.73933	0.50458
A0A087X1B7;Q5T7Y7;X6R700;Q9Y3Y2-4;Q9Y3Y2;Q9Y3Y2-3	A0A087X1B7;Q5T7Y7;X6R700;Q9Y3Y2-4;Q9Y3Y2;Q9Y3Y2-3	1;1;1;1;1;1	1;1;1;1;1;1	1;1;1;1;1;1	Chromatin target of PRMT1 protein	CHTOP	A0A087X1B7 tr|A0A087X1B7|A0A087X1B7_HUMAN Chromatin target of PRMT1 protein OS=Homo sapiens GN=CHTOP PE=1 SV=1;Q5T7Y7 tr|Q5T7Y7|Q5T7Y7_HUMAN Chromatin target of PRMT1 protein OS=Homo sapiens GN=CHTOP PE=1 SV=1;X6R700 tr|X6R700|X6R700_HUMAN Chromatin target	6	1	1	1	0	0	0	0	0	1	0	0	0	0	0	1	0	0	0	0	0	1	21.1	21.1	21.1	8.5199	76	76;101;223;202;248;249	0.0035302	1.6938	NaN	NaN	NaN	1	0	Median	NaN	NaN	NaN	NaN	NaN	NaN
A0A087X1B9;P02792	A0A087X1B9;P02792	1;1	1;1	1;1	Ferritin;Ferritin light chain	FTL	A0A087X1B9 tr|A0A087X1B9|A0A087X1B9_HUMAN Ferritin OS=Homo sapiens GN=FTL PE=1 SV=1;P02792 sp|P02792|FRIL_HUMAN Ferritin light chain OS=Homo sapiens GN=FTL PE=1 SV=2	2	1	1	1	0	0	1	0	0	1	0	0	1	0	0	1	0	0	1	0	0	1	7.9	7.9	7.9	21.183	190	190;175	1	-2	0.34557	0.75516	106.95	2	0	Median	NaN	NaN	NaN	NaN	NaN	NaN
A0A087X1D0;H0YE23;P25942-2;P25942	A0A087X1D0;H0YE23;P25942-2;P25942	1;1;1;1	1;1;1;1	1;1;1;1	Tumor necrosis factor receptor superfamily member 5	CD40	A0A087X1D0 tr|A0A087X1D0|A0A087X1D0_HUMAN CD40 antigen (TNF receptor superfamily member 5), isoform CRA_c OS=Homo sapiens GN=CD40 PE=1 SV=1;H0YE23 tr|H0YE23|H0YE23_HUMAN Tumor necrosis factor receptor superfamily member 5 (Fragment) OS=Homo sapiens GN=CD40	4	1	1	1	0	0	0	1	0	0	0	0	0	1	0	0	0	0	0	1	0	0	12.6	12.6	12.6	17.035	151	151;159;203;277	0.00099437	1.9773	NaN	NaN	NaN	1	0	Median	NaN	NaN	NaN	NaN	NaN	NaN
A0A087X1E4;P53365-3;P53365;P53365-2;E9PRV8;E9PPY7	A0A087X1E4;P53365-3;P53365;P53365-2	5;5;5;4;2;1	5;5;5;4;2;1	5;5;5;4;2;1	Arfaptin-2	ARFIP2	A0A087X1E4 tr|A0A087X1E4|A0A087X1E4_HUMAN Arfaptin-2 OS=Homo sapiens GN=ARFIP2 PE=1 SV=1;P53365-3 sp|P53365-3|ARFP2_HUMAN Isoform 3 of Arfaptin-2 OS=Homo sapiens GN=ARFIP2;P53365 sp|P53365|ARFP2_HUMAN Arfaptin-2 OS=Homo sapiens GN=ARFIP2 PE=1 SV=1;P53365-2	6	5	5	5	1	3	1	2	2	1	1	3	1	2	2	1	1	3	1	2	2	1	23.5	23.5	23.5	41.595	374	374;303;341;256;202;159	0	21.393	0.39168	0.68788	68.856	11	0	Leave out requantified	NaN	0.90881	NaN	0.46552	0.64956	NaN
B7ZBQ3;A0A087X1F4;Q9H944-2;Q9H944	B7ZBQ3;A0A087X1F4;Q9H944-2;Q9H944	1;1;1;1	1;1;1;1	1;1;1;1	Mediator of RNA polymerase II transcription subunit 20	MED20	B7ZBQ3 tr|B7ZBQ3|B7ZBQ3_HUMAN Mediator of RNA polymerase II transcription subunit 20 OS=Homo sapiens GN=MED20 PE=1 SV=1;A0A087X1F4 tr|A0A087X1F4|A0A087X1F4_HUMAN Mediator of RNA polymerase II transcription subunit 20 OS=Homo sapiens GN=MED20 PE=1 SV=1;Q9H9	4	1	1	1	1	0	0	0	0	0	1	0	0	0	0	0	1	0	0	0	0	0	9.7	9.7	9.7	15.923	145	145;211;123;212	0.0019711	1.9209	NaN	NaN	NaN	1	0	Median	NaN	NaN	NaN	NaN	NaN	NaN
A0A087X1G7;A0A0B4J1S4;O60613;A0A087WXL0;A0A0B4J1T0;A8MZD0;O60613-2	A0A087X1G7;A0A0B4J1S4;O60613;A0A087WXL0;A0A0B4J1T0;A8MZD0;O60613-2	3;3;3;2;2;2;2	3;3;3;2;2;2;2	3;3;3;2;2;2;2	15 kDa selenoprotein	2020-09-15	A0A087X1G7 tr|A0A087X1G7|A0A087X1G7_HUMAN 15 kDa selenoprotein OS=Homo sapiens GN=SEP15 PE=1 SV=1;A0A0B4J1S4 tr|A0A0B4J1S4|A0A0B4J1S4_HUMAN 15 kDa selenoprotein OS=Homo sapiens GN=SEP15 PE=4 SV=1;O60613 sp|O60613|SEP15_HUMAN 15 kDa selenoprotein OS=Homo sa	7	3	3	3	1	1	1	0	2	0	1	1	1	0	2	0	1	1	1	0	2	0	35.4	35.4	35.4	17.942	164	164;165;162;123;124;144;121	0	24.625	0.89772	1.5808	25.619	3	0	Median	NaN	NaN	NaN	NaN	NaN	NaN
A0A087X1H5;Q15057;H7C3Q8	A0A087X1H5;Q15057;H7C3Q8	2;2;1	2;2;1	2;2;1	Arf-GAP with coiled-coil, ANK repeat and PH domain-containing protein 2	ACAP2	A0A087X1H5 tr|A0A087X1H5|A0A087X1H5_HUMAN Arf-GAP with coiled-coil, ANK repeat and PH domain-containing protein 2 OS=Homo sapiens GN=ACAP2 PE=1 SV=1;Q15057 sp|Q15057|ACAP2_HUMAN Arf-GAP with coiled-coil, ANK repeat and PH domain-containing protein 2 OS=Hom	3	2	2	2	0	0	0	1	1	0	0	0	0	1	1	0	0	0	0	1	1	0	4.2	4.2	4.2	88.02	777	777;778;256	0	5.0776	0.69188	0.98044	25.769	2	0	Median	NaN	NaN	NaN	NaN	NaN	NaN
A0A087X1I3;D6RFM5;P31040-3;P31040-2;P31040	A0A087X1I3;D6RFM5;P31040-3;P31040-2;P31040	4;4;4;4;4	4;4;4;4;4	4;4;4;4;4	Succinate dehydrogenase [ubiquinone] flavoprotein subunit, mitochondrial	SDHA	A0A087X1I3 tr|A0A087X1I3|A0A087X1I3_HUMAN Succinate dehydrogenase [ubiquinone] flavoprotein subunit, mitochondrial OS=Homo sapiens GN=SDHA PE=1 SV=1;D6RFM5 tr|D6RFM5|D6RFM5_HUMAN Succinate dehydrogenase [ubiquinone] flavoprotein subunit, mitochondrial OS=H	5	4	4	4	1	1	0	1	3	1	1	1	0	1	3	1	1	1	0	1	3	1	11.2	11.2	11.2	56.662	519	519;583;519;616;664	0	29.003	0.63723	0.86861	42.672	7	0	Leave out requantified	NaN	NaN	NaN	NaN	0.66497	NaN
A0A087X1K9;O75608-2;O75608;B4DP64;E5RGR0;E5RJ48	A0A087X1K9;O75608-2;O75608;B4DP64;E5RGR0	4;4;4;3;3;1	4;4;4;3;3;1	4;4;4;3;3;1	Acyl-protein thioesterase 1	LYPLA1	A0A087X1K9 tr|A0A087X1K9|A0A087X1K9_HUMAN Acyl-protein thioesterase 1 OS=Homo sapiens GN=LYPLA1 PE=1 SV=1;O75608-2 sp|O75608-2|LYPA1_HUMAN Isoform 2 of Acyl-protein thioesterase 1 OS=Homo sapiens GN=LYPLA1;O75608 sp|O75608|LYPA1_HUMAN Acyl-protein thioeste	6	4	4	4	3	1	2	2	2	3	3	1	2	2	2	3	3	1	2	2	2	3	47	47	47	17.981	166	166;214;230;196;197;90	0	43.592	0.41153	0.77067	9.8366	20	0	Leave out requantified	0.52017	NaN	0.30895	0.55872	0.72459	0.42312
A0A087X1N3;O75818-2;O75818;F8WC38;X6RLL4	A0A087X1N3;O75818-2;O75818;F8WC38;X6RLL4	4;4;4;3;3	4;4;4;3;3	4;4;4;3;3	Ribonuclease P protein subunit p40	RPP40	A0A087X1N3 tr|A0A087X1N3|A0A087X1N3_HUMAN Ribonuclease P 40kDa subunit, isoform CRA_c OS=Homo sapiens GN=RPP40 PE=1 SV=1;O75818-2 sp|O75818-2|RPP40_HUMAN Isoform 2 of Ribonuclease P protein subunit p40 OS=Homo sapiens GN=RPP40;O75818 sp|O75818|RPP40_HUMAN	5	4	4	4	2	1	2	2	2	3	2	1	2	2	2	3	2	1	2	2	2	3	12.8	12.8	12.8	36.783	321	321;340;363;113;303	0	17.509	0.47555	0.81292	23.476	15	0	Leave out requantified	0.28058	NaN	0.30034	0.44514	0.64751	0.73647
A0A087X1Q2	A0A087X1Q2	4	3	3		FSTL3	A0A087X1Q2 tr|A0A087X1Q2|A0A087X1Q2_HUMAN Follistatin-related protein 3 (Fragment) OS=Homo sapiens GN=FSTL3 PE=1 SV=1	1	4	3	3	3	3	2	4	2	4	3	3	1	3	2	3	3	3	1	3	2	3	53.6	32.1	32.1	9.1275	84	84	0	51.884	0.58841	1.0007	20.266	12	0	Leave out requantified	1.1789	0.70975	NaN	0.3559	NaN	0.47691
D6REL4;Q9H4P6;E7EQZ7;A0A087X1R5;Q13123	D6REL4;Q9H4P6;E7EQZ7;A0A087X1R5;Q13123	2;2;2;2;2	2;2;2;2;2	2;2;2;2;2	Protein Red	IK	D6REL4 tr|D6REL4|D6REL4_HUMAN Protein Red (Fragment) OS=Homo sapiens GN=IK PE=1 SV=4;Q9H4P6 tr|Q9H4P6|Q9H4P6_HUMAN Clone TCCCIA00142 mRNA sequence OS=Homo sapiens GN=IK PE=1 SV=1;E7EQZ7 tr|E7EQZ7|E7EQZ7_HUMAN Protein Red (Fragment) OS=Homo sapiens GN=IK PE	5	2	2	2	0	0	0	0	2	0	0	0	0	0	2	0	0	0	0	0	2	0	10.4	10.4	10.4	24.7	212	212;240;267;557;557	0	5.5846	0.71989	0.93483	1.5182	4	0	Leave out requantified	NaN	NaN	NaN	NaN	0.71989	NaN
A0A087X1U9;H0Y8H5;O14976-2;O14976	A0A087X1U9;H0Y8H5;O14976-2;O14976	1;1;1;1	1;1;1;1	1;1;1;1	Cyclin-G-associated kinase	GAK	A0A087X1U9 tr|A0A087X1U9|A0A087X1U9_HUMAN Cyclin-G-associated kinase OS=Homo sapiens GN=GAK PE=1 SV=1;H0Y8H5 tr|H0Y8H5|H0Y8H5_HUMAN Cyclin-G-associated kinase (Fragment) OS=Homo sapiens GN=GAK PE=1 SV=1;O14976-2 sp|O14976-2|GAK_HUMAN Isoform 2 of Cyclin-G-	4	1	1	1	0	1	0	0	1	0	0	1	0	0	1	0	0	1	0	0	1	0	4.8	4.8	4.8	43.961	416	416;467;1232;1311	0.0016502	1.9538	0.35711	0.52001	1.4216	2	0	Median	NaN	NaN	NaN	NaN	NaN	NaN
A0A087X1Z3;Q9UL46;H0YM70;H0YKU2	A0A087X1Z3;Q9UL46;H0YM70	14;14;13;5	14;14;13;5	14;14;13;5	Proteasome activator complex subunit 2	PSME2	A0A087X1Z3 tr|A0A087X1Z3|A0A087X1Z3_HUMAN Proteasome activator complex subunit 2 OS=Homo sapiens GN=PSME2 PE=1 SV=1;Q9UL46 sp|Q9UL46|PSME2_HUMAN Proteasome activator complex subunit 2 OS=Homo sapiens GN=PSME2 PE=1 SV=4;H0YM70 tr|H0YM70|H0YM70_HUMAN Proteas	4	14	14	14	8	7	6	9	6	10	8	7	6	9	6	10	8	7	6	9	6	10	66.1	66.1	66.1	29.126	254	254;239;228;85	0	196.72	0.55419	0.89504	57.469	101	0	Leave out requantified	0.41118	0.73179	0.28065	0.59745	0.69755	0.56545
E9PDU5;A0A087X295;Q9NNW5;Q6PKC6;E9PBK6	E9PDU5;A0A087X295;Q9NNW5;Q6PKC6;E9PBK6	3;3;3;2;2	3;3;3;2;2	3;3;3;2;2	WD repeat-containing protein 6	WDR6	E9PDU5 tr|E9PDU5|E9PDU5_HUMAN WD repeat-containing protein 6 OS=Homo sapiens GN=WDR6 PE=1 SV=1;A0A087X295 tr|A0A087X295|A0A087X295_HUMAN WD repeat-containing protein 6 OS=Homo sapiens GN=WDR6 PE=1 SV=1;Q9NNW5 sp|Q9NNW5|WDR6_HUMAN WD repeat-containing prote	5	3	3	3	0	2	0	0	1	0	0	2	0	0	1	0	0	2	0	0	1	0	6.1	6.1	6.1	116.17	1070	1070;1151;1121;289;569	0	7.8757	0.6106	0.86309	9.9202	2	0	Median	NaN	NaN	NaN	NaN	NaN	NaN
A0A087X2B5;P35613-2;P35613;I3L192;A0A087WUV8;P35613-3;P35613-4;R4GN83;R4GMX5	A0A087X2B5;P35613-2;P35613;I3L192;A0A087WUV8;P35613-3;P35613-4	5;5;5;4;3;3;3;2;2	5;5;5;4;3;3;3;2;2	5;5;5;4;3;3;3;2;2	Basigin	BSG	A0A087X2B5 tr|A0A087X2B5|A0A087X2B5_HUMAN Basigin (Fragment) OS=Homo sapiens GN=BSG PE=1 SV=1;P35613-2 sp|P35613-2|BASI_HUMAN Isoform 2 of Basigin OS=Homo sapiens GN=BSG;P35613 sp|P35613|BASI_HUMAN Basigin OS=Homo sapiens GN=BSG PE=1 SV=2;I3L192 tr|I3L192|	9	5	5	5	4	3	4	4	4	3	4	3	4	4	4	3	4	3	4	4	4	3	29.9	29.9	29.9	23.896	221	221;269;385;160;189;176;205;52;84	0	78.219	0.5268	0.83038	14.824	71	0	Leave out requantified	0.6934	0.59864	0.36446	0.40832	0.56337	0.52132
A0A087X2D8;O60271-4;O60271-2;O60271-9;O60271;O60271-5;O60271-3;H0YBE9	A0A087X2D8;O60271-4;O60271-2;O60271-9;O60271;O60271-5;O60271-3	14;14;14;13;13;10;9;1	14;14;14;13;13;10;9;1	14;14;14;13;13;10;9;1	C-Jun-amino-terminal kinase-interacting protein 4	SPAG9	A0A087X2D8 tr|A0A087X2D8|A0A087X2D8_HUMAN C-Jun-amino-terminal kinase-interacting protein 4 OS=Homo sapiens GN=SPAG9 PE=1 SV=1;O60271-4 sp|O60271-4|JIP4_HUMAN Isoform 4 of C-Jun-amino-terminal kinase-interacting protein 4 OS=Homo sapiens GN=SPAG9;O60271-2	8	14	14	14	2	8	5	4	9	5	2	8	5	4	9	5	2	8	5	4	9	5	15.4	15.4	15.4	145.17	1312	1312;1307;1311;1177;1321;931;945;174	0	33.835	0.49742	0.74688	33.593	29	0	Leave out requantified	NaN	0.48758	0.21333	0.42166	0.65859	0.65856
A0A087X2H1;Q9ULT8;H0YJP0;H0YJD4;G3V4V5	A0A087X2H1;Q9ULT8;H0YJP0;H0YJD4	9;9;7;5;2	9;9;7;5;2	9;9;7;5;2	E3 ubiquitin-protein ligase HECTD1	HECTD1	A0A087X2H1 tr|A0A087X2H1|A0A087X2H1_HUMAN E3 ubiquitin-protein ligase HECTD1 OS=Homo sapiens GN=HECTD1 PE=1 SV=1;Q9ULT8 sp|Q9ULT8|HECD1_HUMAN E3 ubiquitin-protein ligase HECTD1 OS=Homo sapiens GN=HECTD1 PE=1 SV=3;H0YJP0 tr|H0YJP0|H0YJP0_HUMAN E3 ubiquitin-	5	9	9	9	2	6	0	2	4	0	2	6	0	2	4	0	2	6	0	2	4	0	5.4	5.4	5.4	289.63	2614	2614;2610;1465;976;926	0	7.6645	0.57572	0.82452	33.695	13	0	Leave out requantified	0.4298	0.52529	NaN	1.1702	0.58625	NaN
A0A087X2I1;P62333;H0YJC0;H0YJS8;H0YJE9;H0YJT1;H0YJD2;H0YJY8;H0YJX2	A0A087X2I1;P62333;H0YJC0	9;9;5;4;2;2;1;1;1	9;9;5;4;2;2;1;1;1	9;9;5;4;2;2;1;1;1	26S protease regulatory subunit 10B	PSMC6	A0A087X2I1 tr|A0A087X2I1|A0A087X2I1_HUMAN 26S protease regulatory subunit 10B OS=Homo sapiens GN=PSMC6 PE=1 SV=1;P62333 sp|P62333|PRS10_HUMAN 26S protease regulatory subunit 10B OS=Homo sapiens GN=PSMC6 PE=1 SV=1;H0YJC0 tr|H0YJC0|H0YJC0_HUMAN 26S protease	9	9	9	9	5	4	4	5	7	5	5	4	4	5	7	5	5	4	4	5	7	5	26.1	26.1	26.1	45.796	403	403;389;262;194;70;97;33;36;67	0	60.994	0.55434	0.92262	25.88	58	0	Leave out requantified	0.40934	0.44444	0.5081	0.75259	0.66892	1.0796
A0A087X2J5;Q9BTV6	A0A087X2J5;Q9BTV6	1;1	1;1	1;1	Diphthine methyltransferase	DPH7	A0A087X2J5 tr|A0A087X2J5|A0A087X2J5_HUMAN Diphthamide biosynthesis protein 7 OS=Homo sapiens GN=DPH7 PE=1 SV=1;Q9BTV6 sp|Q9BTV6|DPH7_HUMAN Diphthine methyltransferase OS=Homo sapiens GN=DPH7 PE=1 SV=2	2	1	1	1	0	1	1	0	1	1	0	1	1	0	1	1	0	1	1	0	1	1	5.7	5.7	5.7	25.51	227	227;452	0.00099635	1.9876	0.49851	0.65058	43.346	4	0	Median	NaN	NaN	NaN	NaN	NaN	NaN
A0A096LNL9;P46100-6;P46100-2;P46100-5;P46100-3;P46100-4;P46100;A0A096LP59;A0A096LNN3;A0A096LNW1	A0A096LNL9;P46100-6;P46100-2;P46100-5;P46100-3;P46100-4;P46100;A0A096LP59;A0A096LNN3;A0A096LNW1	2;2;2;2;2;2;2;1;1;1	2;2;2;2;2;2;2;1;1;1	2;2;2;2;2;2;2;1;1;1	Transcriptional regulator ATRX	ATRX	A0A096LNL9 tr|A0A096LNL9|A0A096LNL9_HUMAN Transcriptional regulator ATRX (Fragment) OS=Homo sapiens GN=ATRX PE=1 SV=1;P46100-6 sp|P46100-6|ATRX_HUMAN Isoform 6 of Transcriptional regulator ATRX OS=Homo sapiens GN=ATRX;P46100-2 sp|P46100-2|ATRX_HUMAN Isofor	10	2	2	2	0	2	0	0	1	0	0	2	0	0	1	0	0	2	0	0	1	0	2.7	2.7	2.7	151.72	1351	1351;1350;2288;2337;2375;2454;2492;293;528;954	0.00034329	2.2602	0.39632	0.65791	38.251	3	0	Median	NaN	0.37455	NaN	NaN	NaN	NaN
A6XMV8;A0A096LNX4;A6XMV9;A0A096LP77;P07478;H0Y8D1;CON__P07477;A0A087WW55;A0A096LPH0;E7EQ64;Q8NHM4;P07477	A6XMV8;A0A096LNX4;A6XMV9;A0A096LP77;P07478;H0Y8D1;CON__P07477;A0A087WW55;A0A096LPH0;E7EQ64;Q8NHM4;P07477	2;2;2;2;2;1;1;1;1;1;1;1	2;2;2;2;2;1;1;1;1;1;1;1	2;2;2;2;2;1;1;1;1;1;1;1	Trypsin-2;Putative trypsin-6;Trypsin-1;Alpha-trypsin chain 1;Alpha-trypsin chain 2	PRSS2;PRSS1;PRSS3P2	A6XMV8 tr|A6XMV8|A6XMV8_HUMAN Protease serine 2 preproprotein OS=Homo sapiens GN=PRSS3P2 PE=2 SV=1;A0A096LNX4 tr|A0A096LNX4|A0A096LNX4_HUMAN Putative trypsin-6 OS=Homo sapiens GN=PRSS3P2 PE=4 SV=1;A6XMV9 tr|A6XMV9|A6XMV9_HUMAN Protease serine 2 preproprote	12	2	2	2	1	1	0	1	1	2	1	1	0	1	1	2	1	1	0	1	1	2	12.2	12.2	12.2	26.67	246	246;247;261;261;247;142;247;247;249;261;247;247	0.0037594	1.491	NaN	NaN	NaN	1	0	Median	NaN	NaN	NaN	NaN	NaN	NaN
A0A096LNZ9;A0A096LPJ4;P05161	A0A096LNZ9;A0A096LPJ4;P05161	2;2;2	2;2;2	2;2;2	Ubiquitin-like protein ISG15	ISG15	A0A096LNZ9 tr|A0A096LNZ9|A0A096LNZ9_HUMAN Ubiquitin-like protein ISG15 (Fragment) OS=Homo sapiens GN=ISG15 PE=1 SV=2;A0A096LPJ4 tr|A0A096LPJ4|A0A096LPJ4_HUMAN Ubiquitin-like protein ISG15 OS=Homo sapiens GN=ISG15 PE=1 SV=1;P05161 sp|P05161|ISG15_HUMAN Ubiq	3	2	2	2	0	2	2	1	2	0	0	2	2	1	2	0	0	2	2	1	2	0	15.4	15.4	15.4	15.562	143	143;157;165	0	4.0339	0.70127	1.1368	43.536	12	0	Median	NaN	0.85258	0.70127	NaN	0.71245	NaN
A0A096LPI6;A0A0B4J2D5;P30042;A0A096LNH5;H7C2G3;H7C1F6;A0A096LP73;F2Z2Q0;H7BYH1;A0A0B4J2H4;P30042-2;A0A096LP12;A0A096LNJ1	A0A096LPI6;A0A0B4J2D5;P30042;A0A096LNH5;H7C2G3;H7C1F6;A0A096LP73;F2Z2Q0;H7BYH1;A0A0B4J2H4;P30042-2;A0A096LP12	8;8;8;7;7;6;5;5;5;5;5;4;3	8;8;8;7;7;6;5;5;5;5;5;4;3	8;8;8;7;7;6;5;5;5;5;5;4;3	ES1 protein homolog, mitochondrial	C21orf33	A0A096LPI6 tr|A0A096LPI6|A0A096LPI6_HUMAN Uncharacterized protein OS=Homo sapiens PE=4 SV=1;A0A0B4J2D5 tr|A0A0B4J2D5|A0A0B4J2D5_HUMAN Protein LOC102724023 OS=Homo sapiens GN=LOC102724023 PE=4 SV=1;P30042 sp|P30042|ES1_HUMAN ES1 protein homolog, mitochondri	13	8	8	8	5	6	5	6	4	6	5	6	5	6	4	6	5	6	5	6	4	6	50	50	50	25.64	238	238;268;268;182;191;257;137;217;224;237;237;165;106	0	68.229	0.46345	0.87299	60.065	36	0	Leave out requantified	0.27433	0.20961	0.17097	0.6329	1.128	0.84844
A0A096LPK7;E7ENA2;D3YTF8;D3YTF9;Q9NNW7-2;Q9NNW7;A0A096LPD9;E7EWK1;A0A096LNN4;Q9NNW7-3;A0A096LPH4;A0A096LP96;A0A096LPB7;Q9NNW7-4	A0A096LPK7;E7ENA2;D3YTF8;D3YTF9;Q9NNW7-2;Q9NNW7;A0A096LPD9;E7EWK1;A0A096LNN4;Q9NNW7-3	3;3;3;3;3;3;2;2;2;2;1;1;1;1	2;2;2;2;2;2;1;1;2;2;1;1;1;1	2;2;2;2;2;2;1;1;2;2;1;1;1;1	Thioredoxin reductase 2, mitochondrial	TXNRD2	A0A096LPK7 tr|A0A096LPK7|A0A096LPK7_HUMAN Thioredoxin reductase 2, mitochondrial OS=Homo sapiens GN=TXNRD2 PE=1 SV=1;E7ENA2 tr|E7ENA2|E7ENA2_HUMAN Thioredoxin reductase 2, mitochondrial OS=Homo sapiens GN=TXNRD2 PE=1 SV=1;D3YTF8 tr|D3YTF8|D3YTF8_HUMAN Thio	14	3	2	2	1	1	1	1	2	2	0	0	0	0	1	1	0	0	0	0	1	1	11.4	8.2	8.2	50.057	463	463;494;499;523;498;524;306;338;426;428;163;172;178;277	0	9.7238	0.8065	1.1811	21.366	2	0	Median	NaN	NaN	NaN	NaN	NaN	NaN
A0A0A0MQR2;Q9BY42	A0A0A0MQR2;Q9BY42	1;1	1;1	1;1	Protein RTF2 homolog	RTFDC1	A0A0A0MQR2 tr|A0A0A0MQR2|A0A0A0MQR2_HUMAN Protein RTF2 homolog OS=Homo sapiens GN=RTFDC1 PE=1 SV=1;Q9BY42 sp|Q9BY42|RTF2_HUMAN Protein RTF2 homolog OS=Homo sapiens GN=RTFDC1 PE=1 SV=3	2	1	1	1	0	0	0	0	1	0	0	0	0	0	1	0	0	0	0	0	1	0	4.8	4.8	4.8	37.531	336	336;306	0.000344	2.2959	NaN	NaN	NaN	1	0	Median	NaN	NaN	NaN	NaN	NaN	NaN
F5H0Q6;A0A0A0MQS2;Q8N2M8-3;Q8N2M8-4;Q8N2M8	F5H0Q6;A0A0A0MQS2;Q8N2M8-3;Q8N2M8-4;Q8N2M8	1;1;1;1;1	1;1;1;1;1	1;1;1;1;1	CLK4-associating serine/arginine rich protein	CLASRP	F5H0Q6 tr|F5H0Q6|F5H0Q6_HUMAN CLK4-associating serine/arginine-rich protein OS=Homo sapiens GN=CLASRP PE=1 SV=2;A0A0A0MQS2 tr|A0A0A0MQS2|A0A0A0MQS2_HUMAN CLK4-associating serine/arginine-rich protein OS=Homo sapiens GN=CLASRP PE=1 SV=1;Q8N2M8-3 sp|Q8N2M8-3	5	1	1	1	0	0	0	0	1	0	0	0	0	0	1	0	0	0	0	0	1	0	2	2	2	74.824	655	655;674;594;612;674	0.0099458	1.188	NaN	NaN	NaN	1	0	Median	NaN	NaN	NaN	NaN	NaN	NaN
A0A0A0MQU4;Q96I15-2;Q96I15;H7C3V9;H7C277;H7C280;H7C1S7;H7C1N7;C9JNL5	A0A0A0MQU4;Q96I15-2;Q96I15;H7C3V9;H7C277	6;6;6;3;3;2;2;1;1	6;6;6;3;3;2;2;1;1	6;6;6;3;3;2;2;1;1	Selenocysteine lyase	SCLY	A0A0A0MQU4 tr|A0A0A0MQU4|A0A0A0MQU4_HUMAN Selenocysteine lyase OS=Homo sapiens GN=SCLY PE=1 SV=1;Q96I15-2 sp|Q96I15-2|SCLY_HUMAN Isoform 2 of Selenocysteine lyase OS=Homo sapiens GN=SCLY;Q96I15 sp|Q96I15|SCLY_HUMAN Selenocysteine lyase OS=Homo sapiens GN=S	9	6	6	6	3	4	3	5	3	5	3	4	3	5	3	5	3	4	3	5	3	5	26.9	26.9	26.9	48.793	453	453;317;445;241;251;151;168;122;170	0	29.937	0.42413	0.66825	26.682	29	0	Leave out requantified	0.38159	0.55253	0.22962	0.27274	0.6075	0.38667
A0A0A0MQU6;Q9H2E6;Q9H2E6-2;E9PDV9;B3KU01;H0Y8V9	A0A0A0MQU6;Q9H2E6;Q9H2E6-2;E9PDV9;B3KU01;H0Y8V9	2;2;2;1;1;1	2;2;2;1;1;1	2;2;2;1;1;1	Semaphorin-6A	SEMA6A	A0A0A0MQU6 tr|A0A0A0MQU6|A0A0A0MQU6_HUMAN Sema domain, transmembrane domain (TM), and cytoplasmic domain, (Semaphorin) 6A, isoform CRA_d OS=Homo sapiens GN=SEMA6A PE=1 SV=1;Q9H2E6 sp|Q9H2E6|SEM6A_HUMAN Semaphorin-6A OS=Homo sapiens GN=SEMA6A PE=1 SV=2;Q9H2	6	2	2	2	1	2	0	1	1	1	1	2	0	1	1	1	1	2	0	1	1	1	1.8	1.8	1.8	116.31	1047	1047;1030;1047;409;457;545	0.0035155	1.6645	0.77448	1.1947	12.95	7	0	Leave out requantified	1.0588	0.72377	NaN	NaN	NaN	NaN
A0A0A0MQV2;O75582-2;O75582;G3V2D1;A0A0A6YYC0;E9PJN1;O75582-3;O75676-2;O75676	A0A0A0MQV2;O75582-2;O75582;G3V2D1;A0A0A6YYC0;E9PJN1;O75582-3;O75676-2;O75676	2;2;2;1;1;1;1;1;1	2;2;2;1;1;1;1;1;1	2;2;2;1;1;1;1;1;1	Ribosomal protein S6 kinase;Ribosomal protein S6 kinase alpha-5;Ribosomal protein S6 kinase alpha-4	RPS6KA5;RPS6KA4	A0A0A0MQV2 tr|A0A0A0MQV2|A0A0A0MQV2_HUMAN Ribosomal protein S6 kinase alpha-5 OS=Homo sapiens GN=RPS6KA5 PE=1 SV=1;O75582-2 sp|O75582-2|KS6A5_HUMAN Isoform 2 of Ribosomal protein S6 kinase alpha-5 OS=Homo sapiens GN=RPS6KA5;O75582 sp|O75582|KS6A5_HUMAN Rib	9	2	2	2	0	1	1	0	0	0	0	1	1	0	0	0	0	1	1	0	0	0	3	3	3	90.507	807	807;549;802;219;704;765;723;766;772	0.0064477	1.3294	0.72309	1.331	136.56	2	0	Median	NaN	NaN	NaN	NaN	NaN	NaN
H0YCI6;A0A0A0MQX4;E9PPN3;E9PS17;E9PK59;Q96KG9-5;Q96KG9-3;Q96KG9-4;Q96KG9-6;Q96KG9-2;Q96KG9	H0YCI6;A0A0A0MQX4;E9PPN3;E9PS17;E9PK59;Q96KG9-5;Q96KG9-3;Q96KG9-4;Q96KG9-6;Q96KG9-2;Q96KG9	1;1;1;1;1;1;1;1;1;1;1	1;1;1;1;1;1;1;1;1;1;1	1;1;1;1;1;1;1;1;1;1;1	N-terminal kinase-like protein	SCYL1	H0YCI6 tr|H0YCI6|H0YCI6_HUMAN N-terminal kinase-like protein (Fragment) OS=Homo sapiens GN=SCYL1 PE=1 SV=1;A0A0A0MQX4 tr|A0A0A0MQX4|A0A0A0MQX4_HUMAN N-terminal kinase-like protein OS=Homo sapiens GN=SCYL1 PE=1 SV=1;E9PPN3 tr|E9PPN3|E9PPN3_HUMAN N-terminal	11	1	1	1	0	0	0	0	0	1	0	0	0	0	0	1	0	0	0	0	0	1	12.6	12.6	12.6	19.16	175	175;270;665;775;780;626;707;781;787;791;808	0	3.5788	NaN	NaN	NaN	1	0	Median	NaN	NaN	NaN	NaN	NaN	NaN
Q86VM6;C9JP00;A0A0A0MQX8;Q9NR56;C9JCX1;H7C4Y1;O95205;H7C4T5;Q9NR56-3;Q9NR56-4;Q9NR56-7;Q9NR56-6;Q5VZF2-3;Q5VZF2-2;Q9NR56-2;Q5VZF2;Q9NR56-5	Q86VM6;C9JP00;A0A0A0MQX8;Q9NR56;C9JCX1;H7C4Y1;O95205;H7C4T5;Q9NR56-3;Q9NR56-4;Q9NR56-7;Q9NR56-6;Q5VZF2-3;Q5VZF2-2;Q9NR56-2;Q5VZF2;Q9NR56-5	2;2;2;2;1;1;1;1;1;1;1;1;1;1;1;1;1	2;2;2;2;1;1;1;1;1;1;1;1;1;1;1;1;1	2;2;2;2;1;1;1;1;1;1;1;1;1;1;1;1;1	Muscleblind-like protein 1;Muscleblind-like protein 2	MBNL1;MBLL;MBNL2	Q86VM6 tr|Q86VM6|Q86VM6_HUMAN MBNL1 protein OS=Homo sapiens GN=MBNL1 PE=1 SV=1;C9JP00 tr|C9JP00|C9JP00_HUMAN Muscleblind-like protein 1 OS=Homo sapiens GN=MBNL1 PE=1 SV=1;A0A0A0MQX8 tr|A0A0A0MQX8|A0A0A0MQX8_HUMAN Muscleblind-like protein 1 OS=Homo sapiens	17	2	2	2	0	0	1	0	0	1	0	0	1	0	0	1	0	0	1	0	0	1	11.1	11.1	11.1	36.551	343	343;348;400;388;155;210;255;329;302;314;340;342;361;367;370;373;382	0	28.865	0.31533	0.58648	15.956	2	0	Median	NaN	NaN	NaN	NaN	NaN	NaN
A0A0A0MQY7;Q5VU97;Q5VU97-2	A0A0A0MQY7;Q5VU97;Q5VU97-2	10;10;6	10;10;6	10;10;6	VWFA and cache domain-containing protein 1	CACHD1	A0A0A0MQY7 tr|A0A0A0MQY7|A0A0A0MQY7_HUMAN VWFA and cache domain-containing protein 1 OS=Homo sapiens GN=CACHD1 PE=1 SV=1;Q5VU97 sp|Q5VU97|CAHD1_HUMAN VWFA and cache domain-containing protein 1 OS=Homo sapiens GN=CACHD1 PE=2 SV=2;Q5VU97-2 sp|Q5VU97-2|CAHD1_	3	10	10	10	3	2	6	8	2	6	3	2	6	8	2	6	3	2	6	8	2	6	13.6	13.6	13.6	136.71	1223	1223;1274;978	0	74.478	0.61295	1.0466	53.825	30	0	Leave out requantified	1.1186	0.82162	0.89825	0.30035	0.41154	0.41985
A0A0A0MQY9;O60259;O60259-2;O60259-3	A0A0A0MQY9;O60259;O60259-2;O60259-3	4;4;4;2	4;4;4;2	4;4;4;2	Kallikrein-8	KLK8	A0A0A0MQY9 tr|A0A0A0MQY9|A0A0A0MQY9_HUMAN Kallikrein-8 OS=Homo sapiens GN=KLK8 PE=1 SV=1;O60259 sp|O60259|KLK8_HUMAN Kallikrein-8 OS=Homo sapiens GN=KLK8 PE=1 SV=1;O60259-2 sp|O60259-2|KLK8_HUMAN Isoform 2 of Kallikrein-8 OS=Homo sapiens GN=KLK8;O60259-3 s	4	4	4	4	1	0	1	0	2	1	1	0	1	0	2	1	1	0	1	0	2	1	40.3	40.3	40.3	14.715	139	139;260;305;119	0	21.893	0.60093	1.032	59.318	7	0	Leave out requantified	NaN	NaN	NaN	NaN	0.53307	0.56742
A0A0A0MR52;E7EX73;E9PGM1;E7EUU4;Q04637-6;Q04637-7;Q04637-5;Q04637-4;Q04637-3;Q04637;Q04637-8;Q04637-9;C9JF13;C9J6B6;C9J2Z7;C9K073;H7C0V6;REV__Q8NEG2-2;REV__F5H7J8;H7C044;REV__Q8NEG2;REV__C9JQZ6;REV__J3KQX6	A0A0A0MR52;E7EX73;E9PGM1;E7EUU4;Q04637-6;Q04637-7;Q04637-5;Q04637-4;Q04637-3;Q04637;Q04637-8;Q04637-9;C9JF13	14;14;14;14;14;14;14;14;14;14;14;14;7;6;5;5;4;1;1;1;1;1;1	14;14;14;14;14;14;14;14;14;14;14;14;7;6;5;5;4;1;1;1;1;1;1	13;13;13;13;13;13;13;13;13;13;13;13;6;6;5;5;4;1;1;1;1;1;1	Eukaryotic translation initiation factor 4 gamma 1	EIF4G1	A0A0A0MR52 tr|A0A0A0MR52|A0A0A0MR52_HUMAN Eukaryotic translation initiation factor 4 gamma 1 OS=Homo sapiens GN=EIF4G1 PE=1 SV=1;E7EX73 tr|E7EX73|E7EX73_HUMAN Eukaryotic translation initiation factor 4 gamma 1 OS=Homo sapiens GN=EIF4G1 PE=1 SV=1;E9PGM1 tr|	23	14	14	13	2	4	10	3	5	5	2	4	10	3	5	5	1	4	10	3	4	5	12	12	11.1	153.2	1395	1395;1436;1513;1560;1403;1404;1435;1512;1559;1599;1600;1606;903;757;833;869;180;153;157;226;295;324;340	0	85.073	0.60729	1.0632	20.213	33	0	Leave out requantified	0.51847	0.80215	0.4283	0.4309	0.54354	0.86199
A0A0A0MR66;P98175-4;P98175-3;P98175-2;P98175	A0A0A0MR66;P98175-4;P98175-3;P98175-2;P98175	6;6;6;6;6	6;6;6;6;6	6;6;6;6;6	RNA-binding protein 10	RBM10	A0A0A0MR66 tr|A0A0A0MR66|A0A0A0MR66_HUMAN RNA binding motif protein 10, isoform CRA_d OS=Homo sapiens GN=RBM10 PE=1 SV=1;P98175-4 sp|P98175-4|RBM10_HUMAN Isoform 4 of RNA-binding protein 10 OS=Homo sapiens GN=RBM10;P98175-3 sp|P98175-3|RBM10_HUMAN Isoform	5	6	6	6	0	3	1	2	3	0	0	3	1	2	3	0	0	3	1	2	3	0	9.6	9.6	9.6	110.36	995	995;852;853;929;930	0	43.382	0.53362	0.87709	27.634	11	0	Leave out requantified	NaN	0.49882	NaN	0.54295	0.80367	NaN
A0A0A0MRA5;B7Z4B8;Q9BUJ2-4;Q9BUJ2-2;Q9BUJ2;M0QYZ0;M0R3F1;Q9BUJ2-3;M0R203;M0QZV6;M0R0K8;M0QYI8	A0A0A0MRA5;B7Z4B8;Q9BUJ2-4;Q9BUJ2-2;Q9BUJ2;M0QYZ0;M0R3F1;Q9BUJ2-3	6;6;6;6;6;5;5;5;1;1;1;1	6;6;6;6;6;5;5;5;1;1;1;1	6;6;6;6;6;5;5;5;1;1;1;1	Heterogeneous nuclear ribonucleoprotein U-like protein 1	HNRNPUL1	A0A0A0MRA5 tr|A0A0A0MRA5|A0A0A0MRA5_HUMAN Heterogeneous nuclear ribonucleoprotein U-like protein 1 OS=Homo sapiens GN=HNRNPUL1 PE=1 SV=1;B7Z4B8 tr|B7Z4B8|B7Z4B8_HUMAN Heterogeneous nuclear ribonucleoprotein U-like protein 1 OS=Homo sapiens GN=HNRNPUL1 PE=1	12	6	6	6	2	6	1	1	6	1	2	6	1	1	6	1	2	6	1	1	6	1	13.4	13.4	13.4	85.939	766	766;767;756;804;856;371;641;752;81;118;158;172	0	137.25	0.4359	0.6943	31.869	19	0	Leave out requantified	NaN	0.32197	0.31911	NaN	0.59474	NaN
A0A0A0MRB0;P49789	A0A0A0MRB0;P49789	1;1	1;1	1;1	Bis(5-adenosyl)-triphosphatase	FHIT	A0A0A0MRB0 tr|A0A0A0MRB0|A0A0A0MRB0_HUMAN Bis(5-adenosyl)-triphosphatase OS=Homo sapiens GN=FHIT PE=1 SV=1;P49789 sp|P49789|FHIT_HUMAN Bis(5-adenosyl)-triphosphatase OS=Homo sapiens GN=FHIT PE=1 SV=3	2	1	1	1	1	1	0	0	0	0	1	1	0	0	0	0	1	1	0	0	0	0	37.9	37.9	37.9	6.5213	58	58;147	0.0016469	1.9391	0.42495	0.81604	19.628	2	0	Median	NaN	NaN	NaN	NaN	NaN	NaN
A0A0A0MRI1;Q8IXQ4-2;Q8IXQ4;Q8IXQ4-3	A0A0A0MRI1;Q8IXQ4-2;Q8IXQ4;Q8IXQ4-3	2;2;2;1	2;2;2;1	2;2;2;1	GPALPP motifs-containing protein 1	GPALPP1	A0A0A0MRI1 tr|A0A0A0MRI1|A0A0A0MRI1_HUMAN GPALPP motifs-containing protein 1 OS=Homo sapiens GN=GPALPP1 PE=1 SV=1;Q8IXQ4-2 sp|Q8IXQ4-2|GPAM1_HUMAN Isoform 2 of GPALPP motifs-containing protein 1 OS=Homo sapiens GN=GPALPP1;Q8IXQ4 sp|Q8IXQ4|GPAM1_HUMAN GPALP	4	2	2	2	0	1	0	1	1	1	0	1	0	1	1	1	0	1	0	1	1	1	7.7	7.7	7.7	37.971	338	338;191;340;170	0	2.6291	0.64511	1.0387	11.941	5	0	Leave out requantified	NaN	NaN	NaN	NaN	0.90078	NaN
A0A0A0MRI2;Q9UNH7;Q9UNH7-2;G3V5X9;Q86XE0-2;Q86XE0	A0A0A0MRI2;Q9UNH7;Q9UNH7-2	6;6;5;2;1;1	6;6;5;2;1;1	5;5;5;1;1;1	Sorting nexin-6;Sorting nexin-6, N-terminally processed	SNX6	A0A0A0MRI2 tr|A0A0A0MRI2|A0A0A0MRI2_HUMAN Sorting nexin 6, isoform CRA_b OS=Homo sapiens GN=SNX6 PE=1 SV=1;Q9UNH7 sp|Q9UNH7|SNX6_HUMAN Sorting nexin-6 OS=Homo sapiens GN=SNX6 PE=1 SV=1;Q9UNH7-2 sp|Q9UNH7-2|SNX6_HUMAN Isoform 2 of Sorting nexin-6 OS=Homo sa	6	6	6	5	2	4	3	3	1	2	2	4	3	3	1	2	2	4	2	3	1	2	17.2	17.2	14.8	47.804	418	418;406;290;239;277;403	0	107.96	0.51293	0.98823	21.06	15	0	Leave out requantified	0.40141	0.73821	0.25389	0.39179	0.61448	0.55411
F6S8N6;A0A0A0MRJ6;H7BY58;P22061;P22061-2;C9J0F2;F8WDT3;F8WAV5;F8WAX2;H7C4X2	F6S8N6;A0A0A0MRJ6;H7BY58;P22061;P22061-2	11;11;11;11;11;2;2;2;2;1	11;11;11;11;11;2;2;2;2;1	11;11;11;11;11;2;2;2;2;1	Protein-L-isoaspartate O-methyltransferase;Protein-L-isoaspartate(D-aspartate) O-methyltransferase	PCMT1	F6S8N6 tr|F6S8N6|F6S8N6_HUMAN Protein-L-isoaspartate O-methyltransferase OS=Homo sapiens GN=PCMT1 PE=1 SV=1;A0A0A0MRJ6 tr|A0A0A0MRJ6|A0A0A0MRJ6_HUMAN Protein-L-isoaspartate(D-aspartate) O-methyltransferase OS=Homo sapiens GN=PCMT1 PE=1 SV=1;H7BY58 tr|H7BY5	10	11	11	11	8	8	9	9	10	9	8	8	9	9	10	9	8	8	9	9	10	9	52.4	52.4	52.4	26.626	250	250;285;286;227;228;96;120;124;130;67	0	113.6	0.52869	0.88784	25.694	117	0	Leave out requantified	0.57017	0.8179	0.34618	0.52869	0.63358	0.49171
A0A0A0MRL7;P55210-4;P55210;P55210-3;Q5SVL2	A0A0A0MRL7;P55210-4;P55210;P55210-3;Q5SVL2	4;4;4;4;2	4;4;4;4;2	3;3;3;3;1	Caspase-7;Caspase-7 subunit p20;Caspase-7 subunit p11	CASP7	A0A0A0MRL7 tr|A0A0A0MRL7|A0A0A0MRL7_HUMAN Caspase-7 OS=Homo sapiens GN=CASP7 PE=1 SV=1;P55210-4 sp|P55210-4|CASP7_HUMAN Isoform 4 of Caspase-7 OS=Homo sapiens GN=CASP7;P55210 sp|P55210|CASP7_HUMAN Caspase-7 OS=Homo sapiens GN=CASP7 PE=1 SV=1;P55210-3 sp|P5	5	4	4	3	3	4	1	2	1	1	3	4	1	2	1	1	2	3	1	1	0	1	13.4	13.4	9.8	43.728	388	388;278;303;336;222	0	95.706	0.37465	0.71427	27.857	14	0	Leave out requantified	0.25559	0.31562	NaN	0.58271	0.79413	NaN
A0A0A0MRM8;E7EW20;Q9UM54-5;Q9UM54-2;Q9UM54-6;Q9UM54-4;Q9UM54-1;Q9UM54	A0A0A0MRM8;E7EW20;Q9UM54-5;Q9UM54-2;Q9UM54-6;Q9UM54-4;Q9UM54-1;Q9UM54	5;5;5;5;5;5;5;5	5;5;5;5;5;5;5;5	5;5;5;5;5;5;5;5	Unconventional myosin-VI	MYO6	A0A0A0MRM8 tr|A0A0A0MRM8|A0A0A0MRM8_HUMAN Unconventional myosin-VI OS=Homo sapiens GN=MYO6 PE=1 SV=1;E7EW20 tr|E7EW20|E7EW20_HUMAN Unconventional myosin-VI OS=Homo sapiens GN=MYO6 PE=1 SV=2;Q9UM54-5 sp|Q9UM54-5|MYO6_HUMAN Isoform 5 of Unconventional myosin	8	5	5	5	4	2	1	1	1	0	4	2	1	1	1	0	4	2	1	1	1	0	8.1	8.1	8.1	145.01	1253	1253;1295;1253;1262;1285;1285;1285;1294	0	5.8479	0.45665	1.1172	13.842	9	0	Leave out requantified	0.45665	0.801	NaN	NaN	NaN	NaN
A0A0A0MRM9;Q14978;Q14978-2;Q14978-3;S4R349;S4R3C2;S4R402;S4R341	A0A0A0MRM9;Q14978;Q14978-2;Q14978-3	17;17;17;16;3;3;2;2	17;17;17;16;3;3;2;2	17;17;17;16;3;3;2;2	Nucleolar and coiled-body phosphoprotein 1	NOLC1	A0A0A0MRM9 tr|A0A0A0MRM9|A0A0A0MRM9_HUMAN Nucleolar and coiled-body phosphoprotein 1 (Fragment) OS=Homo sapiens GN=NOLC1 PE=1 SV=1;Q14978 sp|Q14978|NOLC1_HUMAN Nucleolar and coiled-body phosphoprotein 1 OS=Homo sapiens GN=NOLC1 PE=1 SV=2;Q14978-2 sp|Q14978	8	17	17	17	8	11	10	8	12	12	8	11	10	8	12	12	8	11	10	8	12	12	34	34	34	74.543	708	708;699;709;700;258;281;46;73	0	132.33	0.45009	0.82734	37.61	71	0	Leave out requantified	0.28913	0.33288	0.17703	0.4487	0.89823	0.44627
A0A0A0MRN4;Q5BKZ1-3;Q5BKZ1	A0A0A0MRN4;Q5BKZ1-3;Q5BKZ1	3;3;3	3;3;3	3;3;3	DBIRD complex subunit ZNF326	ZNF326	A0A0A0MRN4 tr|A0A0A0MRN4|A0A0A0MRN4_HUMAN DBIRD complex subunit ZNF326 OS=Homo sapiens GN=ZNF326 PE=1 SV=1;Q5BKZ1-3 sp|Q5BKZ1-3|ZN326_HUMAN Isoform 3 of DBIRD complex subunit ZNF326 OS=Homo sapiens GN=ZNF326;Q5BKZ1 sp|Q5BKZ1|ZN326_HUMAN DBIRD complex subun	3	3	3	3	3	1	1	0	1	0	3	1	1	0	1	0	3	1	1	0	1	0	11.2	11.2	11.2	55.57	493	493;376;582	0	14.051	0.44623	0.8215	7.5835	6	0	Leave out requantified	0.41918	0.47275	NaN	NaN	NaN	NaN
A0A0A0MRP6;B7ZLQ5;P28370-2;P28370	A0A0A0MRP6;B7ZLQ5;P28370-2;P28370	1;1;1;1	1;1;1;1	1;1;1;1	Probable global transcription activator SNF2L1	SMARCA1	A0A0A0MRP6 tr|A0A0A0MRP6|A0A0A0MRP6_HUMAN Probable global transcription activator SNF2L1 OS=Homo sapiens GN=SMARCA1 PE=1 SV=1;B7ZLQ5 tr|B7ZLQ5|B7ZLQ5_HUMAN Probable global transcription activator SNF2L1 OS=Homo sapiens GN=SMARCA1 PE=1 SV=1;P28370-2 sp|P283	4	1	1	1	0	1	1	0	0	0	0	1	1	0	0	0	0	1	1	0	0	0	1.1	1.1	1.1	122.86	1058	1058;1070;1042;1054	0	2.5122	NaN	NaN	NaN	1	0	Median	NaN	NaN	NaN	NaN	NaN	NaN
A0A0A0MRR7;P09234	A0A0A0MRR7;P09234	2;2	2;2	2;2	U1 small nuclear ribonucleoprotein C	SNRPC	A0A0A0MRR7 tr|A0A0A0MRR7|A0A0A0MRR7_HUMAN U1 small nuclear ribonucleoprotein C OS=Homo sapiens GN=SNRPC PE=1 SV=1;P09234 sp|P09234|RU1C_HUMAN U1 small nuclear ribonucleoprotein C OS=Homo sapiens GN=SNRPC PE=1 SV=1	2	2	2	2	0	0	0	0	2	0	0	0	0	0	2	0	0	0	0	0	2	0	6.1	6.1	6.1	19.687	180	180;159	0.0013245	1.972	0.78053	1.1192	11.052	2	0	Median	NaN	NaN	NaN	NaN	0.78053	NaN
B6VEX4;A0A0A0MRT6;Q8IZP0-10;Q8IZP0-8;Q8IZP0-7;Q8IZP0-2;Q8IZP0-4;Q8IZP0-3;Q8IZP0-5;Q8IZP0-6;Q8IZP0-9;Q8IZP0;Q8IZP0-12;Q8IZP0-11	B6VEX4;A0A0A0MRT6;Q8IZP0-10;Q8IZP0-8;Q8IZP0-7;Q8IZP0-2;Q8IZP0-4;Q8IZP0-3;Q8IZP0-5;Q8IZP0-6;Q8IZP0-9;Q8IZP0;Q8IZP0-12	5;5;5;5;5;5;5;5;5;5;5;5;4;2	5;5;5;5;5;5;5;5;5;5;5;5;4;2	3;3;3;3;3;3;3;3;3;3;3;3;2;2	Abl interactor 1	ABI1	B6VEX4 tr|B6VEX4|B6VEX4_HUMAN Abl interactor 1 OS=Homo sapiens GN=ABI1 PE=1 SV=1;A0A0A0MRT6 tr|A0A0A0MRT6|A0A0A0MRT6_HUMAN Abl interactor 1 OS=Homo sapiens GN=ABI1 PE=1 SV=1;Q8IZP0-10 sp|Q8IZP0-10|ABI1_HUMAN Isoform 10 of Abl interactor 1 OS=Homo sapiens G	14	5	5	3	2	3	3	4	3	3	2	3	3	4	3	3	1	1	2	2	2	1	17	17	12.5	43.294	393	393;475;388;393;422;446;451;452;476;480;481;508;496;329	0	51.559	0.55799	0.98582	17.15	22	0	Leave out requantified	0.34988	0.65472	0.38594	0.58235	0.63291	0.71919
A0A0A0MRV0;Q9P2E9-2;Q9P2E9;A0A087WVV2;Q9P2E9-3;F8W7S5;A0A087WU26;V9GY78;A2A2S5	A0A0A0MRV0;Q9P2E9-2;Q9P2E9;A0A087WVV2;Q9P2E9-3;F8W7S5	30;30;30;29;29;26;13;2;1	30;30;30;29;29;26;13;2;1	30;30;30;29;29;26;13;2;1	Ribosome-binding protein 1	RRBP1	A0A0A0MRV0 tr|A0A0A0MRV0|A0A0A0MRV0_HUMAN Ribosome-binding protein 1 OS=Homo sapiens GN=RRBP1 PE=1 SV=1;Q9P2E9-2 sp|Q9P2E9-2|RRBP1_HUMAN Isoform 1 of Ribosome-binding protein 1 OS=Homo sapiens GN=RRBP1;Q9P2E9 sp|Q9P2E9|RRBP1_HUMAN Ribosome-binding protein	9	30	30	30	16	11	12	21	11	22	16	11	12	21	11	22	16	11	12	21	11	22	28.5	28.5	28.5	152.45	1410	1410;1407;1410;934;977;751;346;229;300	0	323.31	0.56164	1.0261	33.008	113	0	Leave out requantified	0.34378	0.57892	0.36544	0.65201	0.81702	0.60148
X6RA56;X6RCK5;A0A0A0MRV8;X6RLR1;O75935-3;O75935-2;O75935	X6RA56;X6RCK5;A0A0A0MRV8;X6RLR1;O75935-3;O75935-2;O75935	1;1;1;1;1;1;1	1;1;1;1;1;1;1	1;1;1;1;1;1;1	Dynactin subunit 3	DCTN3	X6RA56 tr|X6RA56|X6RA56_HUMAN Dynactin subunit 3 OS=Homo sapiens GN=DCTN3 PE=1 SV=1;X6RCK5 tr|X6RCK5|X6RCK5_HUMAN Dynactin subunit 3 (Fragment) OS=Homo sapiens GN=DCTN3 PE=1 SV=1;A0A0A0MRV8 tr|A0A0A0MRV8|A0A0A0MRV8_HUMAN Dynactin subunit 3 (Fragment) OS=Ho	7	1	1	1	1	1	1	1	0	1	1	1	1	1	0	1	1	1	1	1	0	1	7.7	7.7	7.7	16.091	142	142;151;160;176;158;176;186	0.00067751	2.1182	0.64164	0.97518	4.6065	7	0	Median	NaN	0.68774	NaN	0.65487	NaN	NaN
G3V392;G3V5G0;G3V5H8;G3V4S9;A0A0A0MS87;Q9UN36-5;Q9UN36-2;Q9UN36-6;G3V5B7;G3V239;G3V5D7;G3V3C3;G3V2Y3;G3V5G7;G3V3X3;H0YJ56;G3V5A6;G3V280;G3V5V9;G3V3X2;G3V285;G3V4S2;G3V271;G3V2A6;H7C0X0;G3V5L7;G3V578;H0YJT9;Q9UN36-4;G3V420;G3V237	G3V392;G3V5G0;G3V5H8;G3V4S9;A0A0A0MS87;Q9UN36-5;Q9UN36-2;Q9UN36-6;G3V5B7;G3V239;G3V5D7;G3V3C3;G3V2Y3;G3V5G7;G3V3X3;H0YJ56;G3V5A6;G3V280;G3V5V9;G3V3X2;G3V285;G3V4S2;G3V271;G3V2A6;H7C0X0;G3V5L7;G3V578;H0YJT9;Q9UN36-4	4;4;4;4;4;4;4;4;3;2;2;2;2;2;2;2;2;2;2;2;2;2;2;2;2;2;2;2;2;1;1	4;4;4;4;4;4;4;4;3;2;2;2;2;2;2;2;2;2;2;2;2;2;2;2;2;2;2;2;2;1;1	1;1;1;1;1;1;1;1;1;1;1;1;1;1;1;0;1;1;1;1;1;1;1;0;1;0;0;0;1;1;1	Protein NDRG2	NDRG2	G3V392 tr|G3V392|G3V392_HUMAN Protein NDRG2 (Fragment) OS=Homo sapiens GN=NDRG2 PE=1 SV=1;G3V5G0 tr|G3V5G0|G3V5G0_HUMAN Protein NDRG2 (Fragment) OS=Homo sapiens GN=NDRG2 PE=1 SV=1;G3V5H8 tr|G3V5H8|G3V5H8_HUMAN Protein NDRG2 (Fragment) OS=Homo sapiens GN=ND	31	4	4	1	1	1	2	1	3	3	1	1	2	1	3	3	1	1	0	0	0	1	34.8	34.8	10	24.663	221	221;224;273;300;356;341;357;367;174;92;108;120;122;127;133;139;142;144;149;150;153;160;167;173;181;218;284;287;328;108;137	0	12.248	0.54208	0.79647	22.931	10	0	Leave out requantified	NaN	NaN	NaN	NaN	0.5687	0.53174
A0A0A0MSA9;P15151-3;P15151-2;P15151-4;P15151	A0A0A0MSA9;P15151-3;P15151-2;P15151-4;P15151	4;4;4;4;4	4;4;4;4;4	4;4;4;4;4	Poliovirus receptor	PVR	A0A0A0MSA9 tr|A0A0A0MSA9|A0A0A0MSA9_HUMAN Poliovirus receptor OS=Homo sapiens GN=PVR PE=1 SV=1;P15151-3 sp|P15151-3|PVR_HUMAN Isoform Gamma of Poliovirus receptor OS=Homo sapiens GN=PVR;P15151-2 sp|P15151-2|PVR_HUMAN Isoform Beta of Poliovirus receptor OS=	5	4	4	4	4	3	3	3	3	4	4	3	3	3	3	4	4	3	3	3	3	4	11.2	11.2	11.2	42.882	392	392;364;372;392;417	0	150.16	0.68409	1.0171	10.12	67	0	Leave out requantified	1.2992	0.7974	0.72002	0.48041	0.69385	0.58729
C9JMT3;A0A0A0MSC3;H7C3K2;Q14831-5;Q14831-3;Q14831-4;Q14831;Q14831-2	C9JMT3;A0A0A0MSC3;H7C3K2;Q14831-5;Q14831-3;Q14831-4;Q14831;Q14831-2	1;1;1;1;1;1;1;1	1;1;1;1;1;1;1;1	1;1;1;1;1;1;1;1	Metabotropic glutamate receptor 7	GRM7	C9JMT3 tr|C9JMT3|C9JMT3_HUMAN Metabotropic glutamate receptor 7 (Fragment) OS=Homo sapiens GN=GRM7 PE=4 SV=1;A0A0A0MSC3 tr|A0A0A0MSC3|A0A0A0MSC3_HUMAN Metabotropic glutamate receptor 7 OS=Homo sapiens GN=GRM7 PE=1 SV=1;H7C3K2 tr|H7C3K2|H7C3K2_HUMAN Metabot	8	1	1	1	0	1	0	0	1	0	0	1	0	0	1	0	0	1	0	0	1	0	8.6	8.6	8.6	21.192	185	185;714;913;906;910;911;915;922	1	-2	0.85478	1.33	25.959	2	0	Median	NaN	NaN	NaN	NaN	NaN	NaN
A0A0A0MSE2;Q16836;Q16836-3;Q16836-2;E9PF18	A0A0A0MSE2;Q16836;Q16836-3;Q16836-2;E9PF18	8;8;8;8;7	8;8;8;8;7	8;8;8;8;7	Hydroxyacyl-coenzyme A dehydrogenase, mitochondrial	HADH	A0A0A0MSE2 tr|A0A0A0MSE2|A0A0A0MSE2_HUMAN Hydroxyacyl-coenzyme A dehydrogenase, mitochondrial OS=Homo sapiens GN=HADH PE=1 SV=1;Q16836 sp|Q16836|HCDH_HUMAN Hydroxyacyl-coenzyme A dehydrogenase, mitochondrial OS=Homo sapiens GN=HADH PE=1 SV=3;Q16836-3 sp|Q1	5	8	8	8	5	3	4	4	3	4	5	3	4	4	3	4	5	3	4	4	3	4	40.5	40.5	40.5	42.123	390	390;314;331;390;318	0	41.589	0.54752	0.94834	25.328	29	0	Leave out requantified	0.39797	1.3909	0.26716	0.41853	0.76099	0.50792
J3KNW4;A0A0A0MSG2;Q14192;C9J3S8;F8WDA8;U3KQT4;Q14192-2	J3KNW4;A0A0A0MSG2;Q14192;C9J3S8;F8WDA8;U3KQT4;Q14192-2	4;4;4;2;2;2;2	4;4;4;2;2;2;2	4;4;4;2;2;2;2	Four and a half LIM domains protein 2	FHL2	J3KNW4 tr|J3KNW4|J3KNW4_HUMAN Four and a half LIM domains protein 2 OS=Homo sapiens GN=FHL2 PE=1 SV=1;A0A0A0MSG2 tr|A0A0A0MSG2|A0A0A0MSG2_HUMAN Four and a half LIM domains protein 2 OS=Homo sapiens GN=FHL2 PE=1 SV=1;Q14192 sp|Q14192|FHL2_HUMAN Four and a h	7	4	4	4	2	3	3	4	4	1	2	3	3	4	4	1	2	3	3	4	4	1	10.3	10.3	10.3	44.205	389	389;395;279;19;54;65;151	0	26.927	0.65099	1.2631	21.913	23	0	Leave out requantified	0.3436	0.43042	0.46329	0.74803	1.0809	2.0763
A0A0A0MSK5;J3KN66;Q5JTV8;Q5JTV8-3;H0Y4R4;Q5JTV8-2	A0A0A0MSK5;J3KN66;Q5JTV8;Q5JTV8-3;H0Y4R4;Q5JTV8-2	2;2;2;2;1;1	2;2;2;2;1;1	2;2;2;2;1;1	Torsin-1A-interacting protein 1	TOR1AIP1	A0A0A0MSK5 tr|A0A0A0MSK5|A0A0A0MSK5_HUMAN Torsin-1A-interacting protein 1 OS=Homo sapiens GN=TOR1AIP1 PE=1 SV=1;J3KN66 tr|J3KN66|J3KN66_HUMAN Torsin-1A-interacting protein 1 OS=Homo sapiens GN=TOR1AIP1 PE=1 SV=1;Q5JTV8 sp|Q5JTV8|TOIP1_HUMAN Torsin-1A-inter	6	2	2	2	1	1	1	1	2	1	1	1	1	1	2	1	1	1	1	1	2	1	6.3	6.3	6.3	52.406	462	462;599;583;584;296;379	0	3.3058	0.406	0.65716	46.068	7	0	Median	NaN	NaN	NaN	NaN	NaN	0.656
A0A0A0MSN4;P12821-2;P12821;J3KSQ5;F6X3S4;P12821-4;P12821-3	A0A0A0MSN4;P12821-2;P12821	3;3;3;1;1;1;1	3;3;3;1;1;1;1	3;3;3;1;1;1;1	Angiotensin-converting enzyme;Angiotensin-converting enzyme, soluble form	ACE	A0A0A0MSN4 tr|A0A0A0MSN4|A0A0A0MSN4_HUMAN Angiotensin-converting enzyme OS=Homo sapiens GN=ACE PE=1 SV=1;P12821-2 sp|P12821-2|ACE_HUMAN Isoform Somatic-2 of Angiotensin-converting enzyme OS=Homo sapiens GN=ACE;P12821 sp|P12821|ACE_HUMAN Angiotensin-convert	7	3	3	3	0	2	1	0	1	1	0	2	1	0	1	1	0	2	1	0	1	1	5.6	5.6	5.6	142.42	1242	1242;1145;1306;208;739;691;732	0	4.1577	0.28755	0.5243	24.218	4	0	Leave out requantified	NaN	NaN	NaN	NaN	NaN	NaN
A0A0A0MSN9;P18615;P18615-3;E9PD43;A0A0A0MT02;P18615-4	A0A0A0MSN9;P18615;P18615-3;E9PD43;A0A0A0MT02;P18615-4	2;2;2;1;1;1	2;2;2;1;1;1	2;2;2;1;1;1	Negative elongation factor E	NELFE	A0A0A0MSN9 tr|A0A0A0MSN9|A0A0A0MSN9_HUMAN Negative elongation factor E (Fragment) OS=Homo sapiens GN=NELFE PE=1 SV=2;P18615 sp|P18615|NELFE_HUMAN Negative elongation factor E OS=Homo sapiens GN=NELFE PE=1 SV=3;P18615-3 sp|P18615-3|NELFE_HUMAN Isoform 2 of	6	2	2	2	0	1	0	0	2	0	0	1	0	0	2	0	0	1	0	0	2	0	8.7	8.7	8.7	38.08	333	333;380;387;260;293;350	0	9.9595	0.66197	1.0247	51.803	3	0	Plateau	NaN	NaN	NaN	NaN	0.44102	NaN
A0A0A0MSX3;Q08345-2;Q08345-6;Q08345;Q08345-5;A2ABM8	A0A0A0MSX3;Q08345-2;Q08345-6;Q08345;Q08345-5	8;8;8;8;8;2	8;8;8;8;8;2	2;2;2;2;2;2	Epithelial discoidin domain-containing receptor 1	DDR1	A0A0A0MSX3 tr|A0A0A0MSX3|A0A0A0MSX3_HUMAN Epithelial discoidin domain-containing receptor 1 OS=Homo sapiens GN=DDR1 PE=1 SV=1;Q08345-2 sp|Q08345-2|DDR1_HUMAN Isoform 2 of Epithelial discoidin domain-containing receptor 1 OS=Homo sapiens GN=DDR1;Q08345-6 sp	6	8	8	2	3	3	6	5	5	4	3	3	6	5	5	4	1	1	1	1	1	1	11.1	11.1	3	85.451	767	767;876;894;913;919;493	0	232.31	0.51795	1.0297	40.552	28	0	Leave out requantified	1.2357	0.87657	0.49418	0.29539	0.50734	0.54154
A0A0A0MSX9;P41252;J3KR24;Q5TCD1;Q5TCC6	A0A0A0MSX9;P41252;J3KR24	9;9;8;3;2	9;9;8;3;2	9;9;8;3;2	Isoleucine--tRNA ligase, cytoplasmic	IARS	A0A0A0MSX9 tr|A0A0A0MSX9|A0A0A0MSX9_HUMAN Isoleucine--tRNA ligase, cytoplasmic OS=Homo sapiens GN=IARS PE=1 SV=1;P41252 sp|P41252|SYIC_HUMAN Isoleucine--tRNA ligase, cytoplasmic OS=Homo sapiens GN=IARS PE=1 SV=2;J3KR24 tr|J3KR24|J3KR24_HUMAN Isoleucine--tR	5	9	9	9	2	7	3	4	4	6	2	7	3	4	4	6	2	7	3	4	4	6	11.4	11.4	11.4	142.29	1242	1242;1262;1152;330;174	0	14.941	0.71247	1.0555	46.042	36	0	Leave out requantified	0.31678	0.47786	0.38938	0.61991	0.58303	0.83718
A0A0A0MT32;Q5T073;P38571-2;P38571;Q5T770	A0A0A0MT32;Q5T073;P38571-2;P38571;Q5T770	2;2;2;2;1	2;2;2;2;1	2;2;2;2;1	Lysosomal acid lipase/cholesteryl ester hydrolase	LIPA	A0A0A0MT32 tr|A0A0A0MT32|A0A0A0MT32_HUMAN Lysosomal acid lipase/cholesteryl ester hydrolase OS=Homo sapiens GN=LIPA PE=1 SV=1;Q5T073 tr|Q5T073|Q5T073_HUMAN Lysosomal acid lipase/cholesteryl ester hydrolase (Fragment) OS=Homo sapiens GN=LIPA PE=1 SV=1;P3857	5	2	2	2	1	0	1	1	1	0	1	0	1	1	1	0	1	0	1	1	1	0	16.3	16.3	16.3	32.57	283	283;290;343;399;219	0.0035599	1.7664	0.48496	0.9998	14.363	4	0	Leave out requantified	NaN	NaN	NaN	NaN	NaN	NaN
A0A0A0MTG2;O14576-4;O14576-3;O14576-5;O14576-2;O14576	A0A0A0MTG2;O14576-4;O14576-3;O14576-5;O14576-2;O14576	2;2;2;2;2;2	1;1;1;1;1;1	1;1;1;1;1;1	Cytoplasmic dynein 1 intermediate chain 1	DYNC1I1	A0A0A0MTG2 tr|A0A0A0MTG2|A0A0A0MTG2_HUMAN Cytoplasmic dynein 1 intermediate chain 1 OS=Homo sapiens GN=DYNC1I1 PE=1 SV=1;O14576-4 sp|O14576-4|DC1I1_HUMAN Isoform 4 of Cytoplasmic dynein 1 intermediate chain 1 OS=Homo sapiens GN=DYNC1I1;O14576-3 sp|O14576-3	6	2	1	1	1	1	1	1	1	1	0	1	1	1	1	1	0	1	1	1	1	1	10.1	6.2	6.2	60.822	544	544;602;608;625;628;645	0	6.8431	0.43744	0.68834	23.533	6	0	Median	NaN	NaN	NaN	0.44007	NaN	NaN
A0A0A0MTJ2;Q9BQ16-7;Q9BQ16-6;Q9BQ16-4;Q9BQ16-1;Q9BQ16;Q9BQ16-9;Q9BQ16-2;Q9BQ16-5;Q9BQ16-8;E7ENT7;E7ENM6	A0A0A0MTJ2;Q9BQ16-7;Q9BQ16-6;Q9BQ16-4;Q9BQ16-1;Q9BQ16;Q9BQ16-9;Q9BQ16-2;Q9BQ16-5;Q9BQ16-8	5;5;5;5;5;5;4;4;4;4;2;1	5;5;5;5;5;5;4;4;4;4;2;1	5;5;5;5;5;5;4;4;4;4;2;1	Testican-3	SPOCK3	A0A0A0MTJ2 tr|A0A0A0MTJ2|A0A0A0MTJ2_HUMAN Sparc/osteonectin, cwcv and kazal-like domains proteoglycan (Testican) 3, isoform CRA_b OS=Homo sapiens GN=SPOCK3 PE=1 SV=1;Q9BQ16-7 sp|Q9BQ16-7|TICN3_HUMAN Isoform 7 of Testican-3 OS=Homo sapiens GN=SPOCK3;Q9BQ16-	12	5	5	5	5	3	2	3	4	4	5	3	2	3	4	4	5	3	2	3	4	4	20.9	20.9	20.9	39.4	344	344;316;340;385;433;436;313;316;338;393;172;161	0	16.507	0.35731	0.4622	122.38	19	0	Leave out requantified	6.5758	2.5898	NaN	0.093061	0.28926	0.11834
A0A0A0MTN0;Q13617;Q13617-2;Q5T2B5;Q5T2B4	A0A0A0MTN0;Q13617;Q13617-2;Q5T2B5	12;12;12;11;2	12;12;12;11;2	12;12;12;11;2	Cullin-2	CUL2	A0A0A0MTN0 tr|A0A0A0MTN0|A0A0A0MTN0_HUMAN Cullin-2 OS=Homo sapiens GN=CUL2 PE=1 SV=1;Q13617 sp|Q13617|CUL2_HUMAN Cullin-2 OS=Homo sapiens GN=CUL2 PE=1 SV=2;Q13617-2 sp|Q13617-2|CUL2_HUMAN Isoform 2 of Cullin-2 OS=Homo sapiens GN=CUL2;Q5T2B5 tr|Q5T2B5|Q5T2B	5	12	12	12	3	3	8	4	4	4	3	3	8	4	4	4	3	3	8	4	4	4	22.6	22.6	22.6	88.505	758	758;745;764;706;216	0	38.734	0.55706	0.9614	59.636	32	0	Leave out requantified	0.42014	0.60889	0.32948	0.61784	0.90158	0.88493
A0A0A0MTN6;G5E931;H3BN57;Q8TDH9-2;Q8TDH9	A0A0A0MTN6;G5E931;H3BN57;Q8TDH9-2;Q8TDH9	2;2;2;2;2	2;2;2;2;2	2;2;2;2;2	Biogenesis of lysosome-related organelles complex 1 subunit 5	BLOC1S5;BLOC1S5-TXNDC5	A0A0A0MTN6 tr|A0A0A0MTN6|A0A0A0MTN6_HUMAN Biogenesis of lysosome-related organelles complex 1 subunit 5 OS=Homo sapiens GN=BLOC1S5 PE=1 SV=1;G5E931 tr|G5E931|G5E931_HUMAN Biogenesis of lysosome-related organelles complex 1 subunit 5 OS=Homo sapiens GN=BLOC	5	2	2	2	0	1	0	0	1	1	0	1	0	0	1	1	0	1	0	0	1	1	30	30	30	9.7739	90	90;114;136;110;187	0	2.381	0.52356	0.88379	17.65	3	0	Median	NaN	NaN	NaN	NaN	NaN	NaN
A0A0A6YYA0;Q86XR7-2;Q9Y3B3-2;Q9Y3B3;G3V2Y2	A0A0A6YYA0;Q86XR7-2;Q9Y3B3-2;Q9Y3B3	3;3;3;3;1	3;3;3;3;1	3;3;3;3;1	Transmembrane emp24 domain-containing protein 7	TMED7-TICAM2;TMED7	A0A0A6YYA0 tr|A0A0A6YYA0|A0A0A6YYA0_HUMAN Protein TMED7-TICAM2 OS=Homo sapiens GN=TMED7-TICAM2 PE=4 SV=1;Q86XR7-2 sp|Q86XR7-2|TCAM2_HUMAN Isoform 2 of TIR domain-containing adapter molecule 2 OS=Homo sapiens GN=TICAM2;Q9Y3B3-2 sp|Q9Y3B3-2|TMED7_HUMAN Isofo	5	3	3	3	2	1	1	2	1	2	2	1	1	2	1	2	2	1	1	2	1	2	19.7	19.7	19.7	21.233	188	188;404;188;224;81	0	16.866	0.72296	1.0757	59.524	13	0	Leave out requantified	1.3591	0.70353	1.1106	0.54299	0.9887	0.57783
A0A0A6YYC3;Q96HJ9-2;A0A0A6YYJ8;Q9Y383-3;Q9Y383-2;Q9Y383;B8ZZ12	A0A0A6YYC3;Q96HJ9-2;A0A0A6YYJ8;Q9Y383-3;Q9Y383-2;Q9Y383	11;11;11;11;11;11;1	11;11;11;11;11;11;1	7;7;7;7;7;7;0	Putative RNA-binding protein Luc7-like 2	C7orf55-LUC7L2;LUC7L2	A0A0A6YYC3 tr|A0A0A6YYC3|A0A0A6YYC3_HUMAN Protein C7orf55-LUC7L2 OS=Homo sapiens GN=C7orf55-LUC7L2 PE=4 SV=1;Q96HJ9-2 sp|Q96HJ9-2|CG055_HUMAN Isoform 2 of UPF0562 protein C7orf55 OS=Homo sapiens GN=C7orf55;A0A0A6YYJ8 tr|A0A0A6YYJ8|A0A0A6YYJ8_HUMAN Putative	7	11	11	7	8	5	6	7	5	5	8	5	6	7	5	5	5	2	2	4	2	2	33.7	33.7	21.6	46.228	389	389;458;458;389;391;392;32	0	148.88	0.5369	0.87842	23.742	55	0	Leave out requantified	0.43642	0.5145	0.33532	0.73806	0.84428	0.82787
A0A0A6YYC7;Q96JP5-2;Q96JP5	A0A0A6YYC7;Q96JP5-2;Q96JP5	1;1;1	1;1;1	1;1;1	E3 ubiquitin-protein ligase ZFP91	ZFP91-CNTF;ZFP91	A0A0A6YYC7 tr|A0A0A6YYC7|A0A0A6YYC7_HUMAN HCG2042749, isoform CRA_d OS=Homo sapiens GN=ZFP91-CNTF PE=1 SV=1;Q96JP5-2 sp|Q96JP5-2|ZFP91_HUMAN Isoform 2 of E3 ubiquitin-protein ligase ZFP91 OS=Homo sapiens GN=ZFP91;Q96JP5 sp|Q96JP5|ZFP91_HUMAN E3 ubiquitin-p	3	1	1	1	0	0	1	0	0	0	0	0	1	0	0	0	0	0	1	0	0	0	4.2	4.2	4.2	59.57	529	529;529;570	0.0034943	1.6209	NaN	NaN	NaN	0	0	Median	NaN	NaN	NaN	NaN	NaN	NaN
A0A0A6YYC9;A0A0A6YYD0;Q8NCW0-6;Q8NCW0-4;Q8NCW0-3;Q8NCW0-5;Q8NCW0-2;Q8NCW0	A0A0A6YYC9;A0A0A6YYD0;Q8NCW0-6;Q8NCW0-4;Q8NCW0-3;Q8NCW0-5;Q8NCW0-2;Q8NCW0	2;2;2;2;2;2;2;2	2;2;2;2;2;2;2;2	2;2;2;2;2;2;2;2	Kremen protein 2	KREMEN2	A0A0A6YYC9 tr|A0A0A6YYC9|A0A0A6YYC9_HUMAN Kremen protein 2 OS=Homo sapiens GN=KREMEN2 PE=1 SV=1;A0A0A6YYD0 tr|A0A0A6YYD0|A0A0A6YYD0_HUMAN Kremen protein 2 OS=Homo sapiens GN=KREMEN2 PE=1 SV=1;Q8NCW0-6 sp|Q8NCW0-6|KREM2_HUMAN Isoform 6 of Kremen protein 2 O	8	2	2	2	2	0	0	0	0	0	2	0	0	0	0	0	2	0	0	0	0	0	15.7	15.7	15.7	40.433	381	381;423;381;399;420;423;424;462	0	4.3951	NaN	NaN	NaN	1	0	Median	NaN	NaN	NaN	NaN	NaN	NaN
A0A0A6YYG1;Q9UJY5-4;Q9UJY5-3;Q9UJY5;Q9UJY5-6;B0QYR6;Q9UJY5-2;B0QYS2;B0QYS3;B0QYS5;B0QYR9;B0QYS0;B0QYS1;A0A087WYN2;B0QYR5;J3QRS8;H3BPI3;J3QRP3;B7Z1E9;H3BMM6;J3KSS7;Q9NZ52-4;Q9NZ52	A0A0A6YYG1;Q9UJY5-4;Q9UJY5-3;Q9UJY5;Q9UJY5-6;B0QYR6;Q9UJY5-2;B0QYS2;B0QYS3;B0QYS5	4;4;4;4;4;3;3;2;2;2;1;1;1;1;1;1;1;1;1;1;1;1;1	4;4;4;4;4;3;3;2;2;2;1;1;1;1;1;1;1;1;1;1;1;1;1	3;3;3;3;3;2;3;1;1;1;0;0;0;0;0;0;0;0;0;0;0;0;0	ADP-ribosylation factor-binding protein GGA1	GGA1	A0A0A6YYG1 tr|A0A0A6YYG1|A0A0A6YYG1_HUMAN ADP-ribosylation factor-binding protein GGA1 OS=Homo sapiens GN=GGA1 PE=1 SV=1;Q9UJY5-4 sp|Q9UJY5-4|GGA1_HUMAN Isoform 4 of ADP-ribosylation factor-binding protein GGA1 OS=Homo sapiens GN=GGA1;Q9UJY5-3 sp|Q9UJY5-3|	23	4	4	3	0	1	3	0	0	1	0	1	3	0	0	1	0	1	2	0	0	1	8.8	8.8	7.8	72.277	656	656;552;566;639;656;246;606;59;70;108;28;38;40;46;105;106;125;152;153;223;632;651;723	0	3.3764	0.51161	0.99036	24.49	4	0	Leave out requantified	NaN	NaN	0.41427	NaN	NaN	NaN
A0A0A6YYH6;H3BLV9;Q5R363;Q96SB4-4;Q96SB4;Q96SB4-3;A8MPP7;A8MPY5;E7ETV6;Q9UPE1-2;Q9UPE1-3;Q9UPE1-4;Q9UPE1;H7C2I2	A0A0A6YYH6;H3BLV9;Q5R363;Q96SB4-4;Q96SB4;Q96SB4-3	5;5;5;5;5;5;2;2;2;2;2;2;2;1	5;5;5;5;5;5;2;2;2;2;2;2;2;1	3;3;3;3;3;3;0;0;0;0;0;0;0;0	SRSF protein kinase 1	SRPK1	A0A0A6YYH6 tr|A0A0A6YYH6|A0A0A6YYH6_HUMAN SRSF protein kinase 1 OS=Homo sapiens GN=SRPK1 PE=1 SV=1;H3BLV9 tr|H3BLV9|H3BLV9_HUMAN SRSF protein kinase 1 (Fragment) OS=Homo sapiens GN=SRPK1 PE=1 SV=1;Q5R363 tr|Q5R363|Q5R363_HUMAN SRSF protein kinase 1 OS=Homo	14	5	5	3	0	2	4	3	3	3	0	2	4	3	3	3	0	1	2	1	1	1	9.9	9.9	6.6	72.383	639	639;671;826;639;655;826;492;534;634;491;533;566;567;129	0	17.438	0.54327	0.85085	18.52	17	0	Leave out requantified	NaN	0.57643	0.37265	0.57144	0.69424	0.68339
A0A0A6YYK5;Q9BT81;Q9BT81-2	A0A0A6YYK5;Q9BT81;Q9BT81-2	1;1;1	1;1;1	1;1;1	Transcription factor SOX-7	SOX7	A0A0A6YYK5 tr|A0A0A6YYK5|A0A0A6YYK5_HUMAN Uncharacterized protein OS=Homo sapiens PE=1 SV=1;Q9BT81 sp|Q9BT81|SOX7_HUMAN Transcription factor SOX-7 OS=Homo sapiens GN=SOX7 PE=1 SV=1;Q9BT81-2 sp|Q9BT81-2|SOX7_HUMAN Isoform 2 of Transcription factor SOX-7 OS=	3	1	1	1	1	0	0	0	0	0	1	0	0	0	0	0	1	0	0	0	0	0	2.5	2.5	2.5	48.522	440	440;388;440	1	-2	NaN	NaN	NaN	1	0	Median	NaN	NaN	NaN	NaN	NaN	NaN
A0A0A6YYL1;P49914-2;P49914	A0A0A6YYL1;P49914-2;P49914	2;2;2	2;2;2	2;2;2	5-formyltetrahydrofolate cyclo-ligase	ST20-MTHFS;MTHFS	A0A0A6YYL1 tr|A0A0A6YYL1|A0A0A6YYL1_HUMAN Protein ST20-MTHFS OS=Homo sapiens GN=ST20-MTHFS PE=1 SV=1;P49914-2 sp|P49914-2|MTHFS_HUMAN Isoform 2 of 5-formyltetrahydrofolate cyclo-ligase OS=Homo sapiens GN=MTHFS;P49914 sp|P49914|MTHFS_HUMAN 5-formyltetrahydr	3	2	2	2	1	1	1	2	2	1	1	1	1	2	2	1	1	1	1	2	2	1	14	14	14	20.519	179	179;179;203	0	2.3794	0.37814	0.64353	132.61	3	0	Median	NaN	NaN	NaN	NaN	NaN	NaN
Q5TG80;A0A0A6YYL8;Q13303-4;Q13303-2;Q13303;Q13303-5;Q13303-3	Q5TG80;A0A0A6YYL8;Q13303-4;Q13303-2;Q13303;Q13303-5;Q13303-3	1;1;1;1;1;1;1	1;1;1;1;1;1;1	1;1;1;1;1;1;1	Voltage-gated potassium channel subunit beta-2	KCNAB2	Q5TG80 tr|Q5TG80|Q5TG80_HUMAN Voltage-gated potassium channel subunit beta-2 (Fragment) OS=Homo sapiens GN=KCNAB2 PE=1 SV=1;A0A0A6YYL8 tr|A0A0A6YYL8|A0A0A6YYL8_HUMAN Voltage-gated potassium channel subunit beta-2 OS=Homo sapiens GN=KCNAB2 PE=1 SV=1;Q13303-	7	1	1	1	0	0	0	0	0	1	0	0	0	0	0	1	0	0	0	0	0	1	7.5	7.5	7.5	28.295	254	254;395;300;353;367;395;415	0.00099668	1.9881	NaN	NaN	NaN	1	0	Median	NaN	NaN	NaN	NaN	NaN	NaN
R4GND1;A0A0A6YYP9;Q96LR5;Q969T4;A0A087X283;P51965-3;R4GN77	R4GND1;A0A0A6YYP9;Q96LR5;Q969T4;A0A087X283;P51965-3	3;3;3;3;2;2;1	3;3;3;3;2;2;1	1;1;1;1;0;0;1	Ubiquitin-conjugating enzyme E2 E2;Ubiquitin-conjugating enzyme E2 E3;Ubiquitin-conjugating enzyme E2 E1	UBE2E3;UBE2E2;UBE2E1	R4GND1 tr|R4GND1|R4GND1_HUMAN Ubiquitin-conjugating enzyme E2 E3 OS=Homo sapiens GN=UBE2E3 PE=1 SV=4;A0A0A6YYP9 tr|A0A0A6YYP9|A0A0A6YYP9_HUMAN Ubiquitin-conjugating enzyme E2 E3 (Fragment) OS=Homo sapiens GN=UBE2E3 PE=1 SV=1;Q96LR5 sp|Q96LR5|UB2E2_HUMAN Ub	7	3	3	1	0	1	3	0	2	1	0	1	3	0	2	1	0	0	1	0	0	1	27	27	10.3	19.13	174	174;175;201;207;94;176;123	0	36.122	0.32535	0.74681	48.831	9	0	Leave out requantified	NaN	NaN	0.30984	NaN	0.64491	NaN
D6R9X2;E9PE34;A0A0A6YYS8;E7EVH3;Q92576-2;Q92576	D6R9X2;E9PE34;A0A0A6YYS8;E7EVH3;Q92576-2;Q92576	1;1;1;1;1;1	1;1;1;1;1;1	1;1;1;1;1;1	PHD finger protein 3	PHF3	D6R9X2 tr|D6R9X2|D6R9X2_HUMAN PHD finger protein 3 OS=Homo sapiens GN=PHF3 PE=1 SV=1;E9PE34 tr|E9PE34|E9PE34_HUMAN PHD finger protein 3 (Fragment) OS=Homo sapiens GN=PHF3 PE=1 SV=1;A0A0A6YYS8 tr|A0A0A6YYS8|A0A0A6YYS8_HUMAN PHD finger protein 3 (Fragment) O	6	1	1	1	0	0	1	0	0	0	0	0	1	0	0	0	0	0	1	0	0	0	2.2	2.2	2.2	81.964	736	736;813;821;1072;1951;2039	0.0022816	1.8654	NaN	NaN	NaN	1	0	Median	NaN	NaN	NaN	NaN	NaN	NaN
K7EJQ8;A0A0A6YYT5	K7EJQ8;A0A0A6YYT5	1;1	1;1	1;1		HDHD2	K7EJQ8 tr|K7EJQ8|K7EJQ8_HUMAN Haloacid dehalogenase-like hydrolase domain-containing protein 2 (Fragment) OS=Homo sapiens GN=HDHD2 PE=1 SV=1;A0A0A6YYT5 tr|A0A0A6YYT5|A0A0A6YYT5_HUMAN Haloacid dehalogenase-like hydrolase domain-containing protein 2 (Fragmen	2	1	1	1	0	1	0	1	1	0	0	1	0	1	1	0	0	1	0	1	1	0	23	23	23	13.65	122	122;131	1	-2	NaN	NaN	NaN	0	0	Median	NaN	NaN	NaN	NaN	NaN	NaN
A0A0A6YYV0;C9JHJ7;Q04771	A0A0A6YYV0;C9JHJ7;Q04771	1;1;1	1;1;1	1;1;1	Activin receptor type-1	ACVR1	A0A0A6YYV0 tr|A0A0A6YYV0|A0A0A6YYV0_HUMAN Activin receptor type-1 (Fragment) OS=Homo sapiens GN=ACVR1 PE=1 SV=1;C9JHJ7 tr|C9JHJ7|C9JHJ7_HUMAN Activin receptor type-1 (Fragment) OS=Homo sapiens GN=ACVR1 PE=1 SV=1;Q04771 sp|Q04771|ACVR1_HUMAN Activin recepto	3	1	1	1	1	0	1	1	1	1	1	0	1	1	1	1	1	0	1	1	1	1	11.6	11.6	11.6	9.507	86	86;87;509	0	7.0891	0.66393	1.1775	53.291	6	0	Median	1.036	NaN	NaN	NaN	NaN	NaN
A0A0B4J1Y5;Q504U8;E9PFD7;P00533-4;P00533-3;P00533;P00533-2;C9JYS6	A0A0B4J1Y5;Q504U8;E9PFD7;P00533-4;P00533-3;P00533	6;6;6;6;6;6;2;1	6;6;6;6;6;6;2;1	6;6;6;6;6;6;2;1	Receptor protein-tyrosine kinase;Epidermal growth factor receptor	EGFR	A0A0B4J1Y5 tr|A0A0B4J1Y5|A0A0B4J1Y5_HUMAN Epidermal growth factor receptor OS=Homo sapiens GN=EGFR PE=4 SV=1;Q504U8 tr|Q504U8|Q504U8_HUMAN Receptor protein-tyrosine kinase OS=Homo sapiens GN=EGFR PE=1 SV=1;E9PFD7 tr|E9PFD7|E9PFD7_HUMAN Receptor protein-tyr	8	6	6	6	2	1	2	3	1	3	2	1	2	3	1	3	2	1	2	3	1	3	13.7	13.7	13.7	72.395	657	657;1091;1165;628;705;1210;405;128	0	18.402	0.61002	1.0102	34.973	15	0	Leave out requantified	0.34401	0.36744	0.37918	0.69165	NaN	0.66991
A0A0B4J1Z1;C9JAB2;Q16629-3;Q16629-2;Q16629-4;Q16629;F8WEA1	A0A0B4J1Z1;C9JAB2;Q16629-3;Q16629-2;Q16629-4;Q16629	5;5;5;5;5;5;1	4;4;4;4;4;4;1	4;4;4;4;4;4;1	Serine/arginine-rich splicing factor 7	SRSF7	A0A0B4J1Z1 tr|A0A0B4J1Z1|A0A0B4J1Z1_HUMAN Serine/arginine-rich-splicing factor 7 OS=Homo sapiens GN=SRSF7 PE=4 SV=1;C9JAB2 tr|C9JAB2|C9JAB2_HUMAN Serine/arginine-rich-splicing factor 7 OS=Homo sapiens GN=SRSF7 PE=1 SV=1;Q16629-3 sp|Q16629-3|SRSF7_HUMAN Iso	7	5	4	4	2	5	3	2	5	5	2	4	2	2	4	4	2	4	2	2	4	4	38.7	38.7	38.7	15.763	137	137;235;132;135;226;238;51	0	43.849	0.56184	0.65495	38.884	37	0	Leave out requantified	0.42883	0.37372	0.25689	0.91677	0.65918	0.91204
F8VV32;A0A0B4J259;P61626	F8VV32;A0A0B4J259;P61626	1;1;1	1;1;1	1;1;1	Lysozyme;Lysozyme C	LYZ	F8VV32 tr|F8VV32|F8VV32_HUMAN Lysozyme OS=Homo sapiens GN=LYZ PE=1 SV=1;A0A0B4J259 tr|A0A0B4J259|A0A0B4J259_HUMAN Lysozyme C OS=Homo sapiens GN=LYZ PE=4 SV=1;P61626 sp|P61626|LYSC_HUMAN Lysozyme C OS=Homo sapiens GN=LYZ PE=1 SV=1	3	1	1	1	0	1	0	0	0	0	0	1	0	0	0	0	0	1	0	0	0	0	11.5	11.5	11.5	11.488	104	104;137;148	0.0022861	1.8742	0.59049	0.81795	17.8	2	0	Median	NaN	0.59049	NaN	NaN	NaN	NaN
H3BPG2;H3BQF2;A0A0B4J287;H3BM91;Q9H0A8-3;Q9H0A8-2;Q9H0A8	H3BPG2;H3BQF2;A0A0B4J287;H3BM91;Q9H0A8-3;Q9H0A8-2;Q9H0A8	1;1;1;1;1;1;1	1;1;1;1;1;1;1	1;1;1;1;1;1;1	COMM domain-containing protein 4	COMMD4	H3BPG2 tr|H3BPG2|H3BPG2_HUMAN COMM domain-containing protein 4 (Fragment) OS=Homo sapiens GN=COMMD4 PE=1 SV=4;H3BQF2 tr|H3BQF2|H3BQF2_HUMAN COMM domain-containing protein 4 OS=Homo sapiens GN=COMMD4 PE=1 SV=1;A0A0B4J287 tr|A0A0B4J287|A0A0B4J287_HUMAN COMM	7	1	1	1	1	1	0	0	0	1	1	1	0	0	0	1	1	1	0	0	0	1	11	11	11	14.584	136	136;146;177;211;113;140;199	0	5.4642	0.59562	0.83462	8.6168	4	0	Linear	NaN	0.56878	NaN	NaN	NaN	NaN
A0A0B4J2A0;Q9UHJ6	A0A0B4J2A0;Q9UHJ6	4;3	4;3	4;3	Sedoheptulokinase	TRPV1;SHPK	A0A0B4J2A0 tr|A0A0B4J2A0|A0A0B4J2A0_HUMAN Transient receptor potential cation channel subfamily V member 1 OS=Homo sapiens GN=TRPV1 PE=4 SV=1;Q9UHJ6 sp|Q9UHJ6|SHPK_HUMAN Sedoheptulokinase OS=Homo sapiens GN=SHPK PE=1 SV=3	2	4	4	4	3	2	1	3	2	2	3	2	1	3	2	2	3	2	1	3	2	2	12.8	12.8	12.8	51.504	478	478;478	0	13.25	0.51799	0.81565	17.697	19	0	Leave out requantified	0.34891	0.65507	0.2836	0.56646	0.77909	0.61176
A0A0B4J2A4;P42765	A0A0B4J2A4;P42765	1;1	1;1	1;1	3-ketoacyl-CoA thiolase, mitochondrial	ACAA2	A0A0B4J2A4 tr|A0A0B4J2A4|A0A0B4J2A4_HUMAN 3-ketoacyl-CoA thiolase, mitochondrial OS=Homo sapiens GN=ACAA2 PE=4 SV=1;P42765 sp|P42765|THIM_HUMAN 3-ketoacyl-CoA thiolase, mitochondrial OS=Homo sapiens GN=ACAA2 PE=1 SV=2	2	1	1	1	0	0	0	0	0	1	0	0	0	0	0	1	0	0	0	0	0	1	2.8	2.8	2.8	41.601	394	394;397	0.003757	1.4838	NaN	NaN	NaN	1	0	Median	NaN	NaN	NaN	NaN	NaN	NaN
K7EM56;A0A0B4J2B4;S4R417;K7ELC2;P62841;S4R456;K7EJ78;K7EQJ5	K7EM56;A0A0B4J2B4;S4R417;K7ELC2;P62841;S4R456;K7EJ78;K7EQJ5	4;4;4;4;4;3;3;3	4;4;4;4;4;3;3;3	4;4;4;4;4;3;3;3	40S ribosomal protein S15	RPS15	K7EM56 tr|K7EM56|K7EM56_HUMAN 40S ribosomal protein S15 OS=Homo sapiens GN=RPS15 PE=1 SV=2;A0A0B4J2B4 tr|A0A0B4J2B4|A0A0B4J2B4_HUMAN 40S ribosomal protein S15 OS=Homo sapiens GN=RPS15 PE=4 SV=1;S4R417 tr|S4R417|S4R417_HUMAN 40S ribosomal protein S15 OS=Hom	8	4	4	4	2	1	2	2	0	3	2	1	2	2	0	3	2	1	2	2	0	3	52.7	52.7	52.7	12.99	112	112;118;135;152;145;68;129;141	0	79.065	0.3303	0.68361	41.132	13	0	Leave out requantified	0.2743	0.9448	0.11149	NaN	NaN	0.43723
F8WF49;A0A0B4J2C2;Q9Y2H0-3;Q9Y2H0-1;Q9Y2H0	F8WF49;A0A0B4J2C2;Q9Y2H0-3;Q9Y2H0-1;Q9Y2H0	2;2;2;2;2	2;2;2;2;2	2;2;2;2;2	Disks large-associated protein 4	DLGAP4	F8WF49 tr|F8WF49|F8WF49_HUMAN Disks large-associated protein 4 OS=Homo sapiens GN=DLGAP4 PE=1 SV=1;A0A0B4J2C2 tr|A0A0B4J2C2|A0A0B4J2C2_HUMAN Discs, large (Drosophila) homolog-associated protein 4, isoform CRA_b OS=Homo sapiens GN=DLGAP4 PE=4 SV=1;Q9Y2H0-3	5	2	2	2	1	1	1	1	1	1	1	1	1	1	1	1	1	1	1	1	1	1	11.5	11.5	11.5	26.941	244	244;285;453;989;992	0	14.969	0.54634	0.76799	7.761	5	0	Leave out requantified	NaN	NaN	NaN	NaN	NaN	NaN
A0A0B4J2F8;F6S314;E2QRJ6;P52435;A6NFM0;Q9H1A7;Q9GZM3;D6RAG0;E7EP90;A0A0B4J1Z8;E7EWC6;H0Y980	A0A0B4J2F8;F6S314;E2QRJ6;P52435;A6NFM0;Q9H1A7;Q9GZM3	3;3;3;3;2;2;2;1;1;1;1;1	3;3;3;3;2;2;2;1;1;1;1;1	3;3;3;3;2;2;2;1;1;1;1;1	DNA-directed RNA polymerase II subunit RPB11-a;DNA-directed RNA polymerase II subunit RPB11-b2;DNA-directed RNA polymerase II subunit RPB11-b1	POLR2J3;POLR2J;POLR2J2	A0A0B4J2F8 tr|A0A0B4J2F8|A0A0B4J2F8_HUMAN DNA-directed RNA polymerase II subunit RPB11-b2 OS=Homo sapiens GN=POLR2J3 PE=4 SV=1;F6S314 tr|F6S314|F6S314_HUMAN DNA-directed RNA polymerase II subunit RPB11-a OS=Homo sapiens GN=POLR2J PE=4 SV=1;E2QRJ6 tr|E2QRJ6	12	3	3	3	1	2	0	0	3	1	1	2	0	0	3	1	1	2	0	0	3	1	38.3	38.3	38.3	13.074	115	115;158;158;117;158;115;115;73;76;116;274;276	0	10.514	0.40977	0.61813	13.009	10	0	Leave out requantified	NaN	0.28978	NaN	NaN	0.48066	NaN
A0AVL1;Q13443;F8WC54;Q13443-2;C9J6H5;C9JPM3	A0AVL1;Q13443;F8WC54;Q13443-2	9;9;8;8;3;3	9;9;8;8;3;3	9;9;8;8;3;3	Disintegrin and metalloproteinase domain-containing protein 9	ADAM9	A0AVL1 tr|A0AVL1|A0AVL1_HUMAN ADAM9 protein OS=Homo sapiens GN=ADAM9 PE=1 SV=1;Q13443 sp|Q13443|ADAM9_HUMAN Disintegrin and metalloproteinase domain-containing protein 9 OS=Homo sapiens GN=ADAM9 PE=1 SV=1;F8WC54 tr|F8WC54|F8WC54_HUMAN Disintegrin and metal	6	9	9	9	4	5	5	3	4	2	4	5	5	3	4	2	4	5	5	3	4	2	13.9	13.9	13.9	78.538	712	712;819;628;655;128;147	0	139.71	0.85165	1.3719	43.486	47	0	Leave out requantified	1.0389	0.90999	0.93285	0.46977	0.60269	0.55621
A0AVT1;A0AVT1-2;H0Y8S8;A0AVT1-3	A0AVT1;A0AVT1-2	11;9;4;1	11;9;4;1	11;9;4;1	Ubiquitin-like modifier-activating enzyme 6	UBA6	A0AVT1 sp|A0AVT1|UBA6_HUMAN Ubiquitin-like modifier-activating enzyme 6 OS=Homo sapiens GN=UBA6 PE=1 SV=1;A0AVT1-2 sp|A0AVT1-2|UBA6_HUMAN Isoform 2 of Ubiquitin-like modifier-activating enzyme 6 OS=Homo sapiens GN=UBA6	4	11	11	11	2	4	5	6	5	2	2	4	5	6	5	2	2	4	5	6	5	2	17.8	17.8	17.8	117.97	1052	1052;578;271;389	0	24.862	0.5591	0.8871	60.945	23	0	Leave out requantified	0.17582	0.5591	0.43964	0.6776	0.50737	1.0044
A0MZ66-6;A0MZ66;A0MZ66-3;A0MZ66-4;A0MZ66-5;A0MZ66-8;A0MZ66-2;A0MZ66-7	A0MZ66-6;A0MZ66;A0MZ66-3;A0MZ66-4;A0MZ66-5;A0MZ66-8;A0MZ66-2	18;18;18;17;17;16;14;4	18;18;18;17;17;16;14;4	18;18;18;17;17;16;14;4	Shootin-1	KIAA1598	A0MZ66-6 sp|A0MZ66-6|SHOT1_HUMAN Isoform 6 of Shootin-1 OS=Homo sapiens GN=KIAA1598;A0MZ66 sp|A0MZ66|SHOT1_HUMAN Shootin-1 OS=Homo sapiens GN=KIAA1598 PE=1 SV=4;A0MZ66-3 sp|A0MZ66-3|SHOT1_HUMAN Isoform 3 of Shootin-1 OS=Homo sapiens GN=KIAA1598;A0MZ66-4 sp	8	18	18	18	8	10	10	9	5	10	8	10	10	9	5	10	8	10	10	9	5	10	33.1	33.1	33.1	68.198	601	601;631;649;558;571;498;456;219	0	73.889	0.44561	0.86962	13.457	59	0	Leave out requantified	0.33344	0.60708	0.35237	0.44875	0.60404	0.48234
A2A274;Q99798	A2A274;Q99798	13;13	13;13	13;13	Aconitate hydratase, mitochondrial	ACO2	A2A274 tr|A2A274|A2A274_HUMAN Aconitate hydratase, mitochondrial OS=Homo sapiens GN=ACO2 PE=1 SV=1;Q99798 sp|Q99798|ACON_HUMAN Aconitate hydratase, mitochondrial OS=Homo sapiens GN=ACO2 PE=1 SV=2	2	13	13	13	2	3	2	4	9	5	2	3	2	4	9	5	2	3	2	4	9	5	26.8	26.8	26.8	87.819	805	805;780	0	103.03	0.81842	1.2461	43.77	26	0	Leave out requantified	0.22162	0.30765	0.31649	0.82148	0.82364	1.2011
A2A2D0;P16949;P16949-2	A2A2D0;P16949;P16949-2	4;4;4	4;4;4	2;2;2	Stathmin	STMN1	A2A2D0 tr|A2A2D0|A2A2D0_HUMAN Stathmin (Fragment) OS=Homo sapiens GN=STMN1 PE=1 SV=4;P16949 sp|P16949|STMN1_HUMAN Stathmin OS=Homo sapiens GN=STMN1 PE=1 SV=3;P16949-2 sp|P16949-2|STMN1_HUMAN Isoform 2 of Stathmin OS=Homo sapiens GN=STMN1	3	4	4	2	2	2	3	2	3	2	2	2	3	2	3	2	1	1	2	1	1	1	38.8	38.8	25.9	9.7931	85	85;149;174	0	36.471	0.73377	1.3133	62.642	21	0	Leave out requantified	0.42989	0.2629	0.059412	0.16769	0.92549	0.1984
A2A2Q9;Q9Y312	A2A2Q9;Q9Y312	4;4	4;4	4;4	Protein AAR2 homolog	AAR2	A2A2Q9 tr|A2A2Q9|A2A2Q9_HUMAN Protein AAR2 homolog OS=Homo sapiens GN=AAR2 PE=1 SV=1;Q9Y312 sp|Q9Y312|AAR2_HUMAN Protein AAR2 homolog OS=Homo sapiens GN=AAR2 PE=1 SV=2	2	4	4	4	1	3	1	1	2	0	1	3	1	1	2	0	1	3	1	1	2	0	15.6	15.6	15.6	45.034	398	398;384	0	7.0754	0.53118	0.85	10.853	9	0	Leave out requantified	NaN	0.48671	NaN	NaN	0.68427	NaN
A2A2V1;P04156-2;P04156;X6RKS3	A2A2V1;P04156-2;P04156;X6RKS3	6;6;6;5	6;6;6;5	6;6;6;5	Major prion protein	PRNP	A2A2V1 tr|A2A2V1|A2A2V1_HUMAN Major prion protein (Fragment) OS=Homo sapiens GN=PRNP PE=1 SV=1;P04156-2 sp|P04156-2|PRIO_HUMAN Isoform 2 of Major prion protein OS=Homo sapiens GN=PRNP;P04156 sp|P04156|PRIO_HUMAN Major prion protein OS=Homo sapiens GN=PRNP	4	6	6	6	3	3	3	3	2	4	3	3	3	3	2	4	3	3	3	3	2	4	39.4	39.4	39.4	27.278	249	249;246;253;217	0	47.629	0.61978	1.1513	53.874	32	0	Leave out requantified	1.5883	0.71929	0.60699	0.50974	0.5241	0.55604
H7C5M1;Q5TCT4;A2A2V2;P42696-2;P42696	H7C5M1;Q5TCT4;A2A2V2;P42696-2;P42696	1;1;1;1;1	1;1;1;1;1	1;1;1;1;1	RNA-binding protein 34	RBM34	H7C5M1 tr|H7C5M1|H7C5M1_HUMAN RNA-binding protein 34 (Fragment) OS=Homo sapiens GN=RBM34 PE=1 SV=1;Q5TCT4 tr|Q5TCT4|Q5TCT4_HUMAN RNA-binding protein 34 (Fragment) OS=Homo sapiens GN=RBM34 PE=1 SV=1;A2A2V2 tr|A2A2V2|A2A2V2_HUMAN RNA-binding protein 34 (Frag	5	1	1	1	0	0	0	0	1	0	0	0	0	0	1	0	0	0	0	0	1	0	24.4	24.4	24.4	9.3654	86	86;211;408;225;430	0	3.2144	NaN	NaN	NaN	1	0	Median	NaN	NaN	NaN	NaN	NaN	NaN
A2A2V4;A0A0A0MSH7;H3BLW8;A0A0A0MTB2;A0A0A0MSI7;A0A0A0MSH5;J3KPA4;P15692-5;P15692-8;P15692-4;P15692-3;P15692-2;P15692;P15692-17;P15692-15;P15692-11;P15692-16;P15692-13;P15692-14;A0A087X1L1;H0YBZ0;A0A087WTP4;P15692-10;P15692-9;P15692-6;P15692-18;P15692-12	A2A2V4;A0A0A0MSH7;H3BLW8;A0A0A0MTB2;A0A0A0MSI7;A0A0A0MSH5;J3KPA4;P15692-5;P15692-8;P15692-4;P15692-3;P15692-2;P15692;P15692-17;P15692-15;P15692-11;P15692-16;P15692-13;P15692-14	5;3;3;3;3;3;3;3;3;3;3;3;3;3;3;3;3;3;3;1;1;1;1;1;1;1;1	5;3;3;3;3;3;3;3;3;3;3;3;3;3;3;3;3;3;3;1;1;1;1;1;1;1;1	5;3;3;3;3;3;3;3;3;3;3;3;3;3;3;3;3;3;3;1;1;1;1;1;1;1;1	Vascular endothelial growth factor A	VEGFA	A2A2V4 tr|A2A2V4|A2A2V4_HUMAN Vascular endothelial growth factor A OS=Homo sapiens GN=VEGFA PE=1 SV=1;A0A0A0MSH7 tr|A0A0A0MSH7|A0A0A0MSH7_HUMAN Vascular endothelial growth factor A OS=Homo sapiens GN=VEGFA PE=1 SV=1;H3BLW8 tr|H3BLW8|H3BLW8_HUMAN Vascular e	27	5	5	5	3	2	3	3	2	3	3	2	3	3	2	3	3	2	3	3	2	3	27.6	27.6	27.6	18.998	163	163;354;371;371;389;395;412;174;191;191;209;215;232;354;371;371;389;395;412;317;323;327;137;147;171;317;327	0	29.744	0.70319	1.1527	58.755	31	0	Leave out requantified	1.6194	0.71467	0.69242	0.33987	0.67609	0.4463
A2A306;Q5T6F2	A2A306;Q5T6F2	2;2	2;2	2;2	Ubiquitin-associated protein 2	UBAP2	A2A306 tr|A2A306|A2A306_HUMAN Ubiquitin-associated protein 2 OS=Homo sapiens GN=UBAP2 PE=1 SV=1;Q5T6F2 sp|Q5T6F2|UBAP2_HUMAN Ubiquitin-associated protein 2 OS=Homo sapiens GN=UBAP2 PE=1 SV=1	2	2	2	2	0	1	1	0	1	1	0	1	1	0	1	1	0	1	1	0	1	1	11.4	11.4	11.4	34.792	325	325;1119	0.00034507	2.3514	0.36323	0.54159	16.666	3	0	Median	NaN	NaN	NaN	NaN	NaN	NaN
A2AEA2;P10321;A0A087WWL9;F8W9Z8;P30499	A2AEA2;P10321;A0A087WWL9	7;7;6;1;1	1;1;1;0;0	1;1;1;0;0	HLA class I histocompatibility antigen, Cw-7 alpha chain	HLA-C	A2AEA2 tr|A2AEA2|A2AEA2_HUMAN HLA class I histocompatibility antigen, Cw-14 alpha chain OS=Homo sapiens GN=HLA-C PE=1 SV=2;P10321 sp|P10321|1C07_HUMAN HLA class I histocompatibility antigen, Cw-7 alpha chain OS=Homo sapiens GN=HLA-C PE=1 SV=3;A0A087WWL9 tr	5	7	1	1	4	3	6	5	2	3	1	1	1	1	0	1	1	1	1	1	0	1	26.3	4.3	4.3	41.301	372	372;366;325;131;366	0	2.7063	0.65301	1.114	30.77	11	0	Median	NaN	NaN	0.6582	0.36356	NaN	NaN
CON__A2I7N0;A2I7N0	CON__A2I7N0;A2I7N0	8;8	2;2	0;0			;A2I7N0 sp|A2I7N0|SPA34_BOVIN Serpin A3-4 OS=Bos taurus GN=SERPINA3-4 PE=3 SV=1	2	8	2	0	3	2	5	4	4	4	0	0	1	0	0	1	0	0	0	0	0	0	21.2	7.5	0	46.311	411	411;411	0	2.7205	NaN	NaN	NaN	0	0	Median	NaN	NaN	NaN	NaN	NaN	NaN
A2I7N2	A2I7N2	6	1	1			A2I7N2 sp|A2I7N2|SPA36_BOVIN Serpin A3-6 OS=Bos taurus GN=SERPINA3-6 PE=3 SV=1	1	6	1	1	3	1	4	4	2	3	1	0	1	1	0	0	1	0	1	1	0	0	18.6	5.3	5.3	46.389	414	414	0	2.6423	NaN	NaN	NaN	0	0	Median	NaN	NaN	NaN	NaN	NaN	NaN
CON__A2I7N3;A2I7N3	CON__A2I7N3;A2I7N3	5;5	2;2	2;2			;A2I7N3 sp|A2I7N3|SPA37_BOVIN Serpin A3-7 OS=Bos taurus GN=SERPINA3-7 PE=3 SV=1	2	5	2	2	3	2	4	3	3	3	1	1	2	1	1	1	1	1	2	1	1	1	11.8	4.6	4.6	46.941	417	417;417	0	4.3392	NaN	NaN	NaN	0	0	Median	NaN	NaN	NaN	NaN	NaN	NaN
A2IBA6;Q8WWY8	A2IBA6;Q8WWY8	4;4	4;4	4;4	Lipase member H	LIPH	A2IBA6 tr|A2IBA6|A2IBA6_HUMAN Lipase member H OS=Homo sapiens GN=LIPH PE=1 SV=1;Q8WWY8 sp|Q8WWY8|LIPH_HUMAN Lipase member H OS=Homo sapiens GN=LIPH PE=1 SV=1	2	4	4	4	2	2	2	3	4	2	2	2	2	3	4	2	2	2	2	3	4	2	13.4	13.4	13.4	47.202	417	417;451	0	17.778	0.60915	0.86285	12.731	17	0	Leave out requantified	1.1476	0.84739	0.59345	0.33512	0.58554	0.58774
A3KFL4;Q13868;A3KFL2;Q13868-2	A3KFL4;Q13868;A3KFL2;Q13868-2	2;2;1;1	2;2;1;1	2;2;1;1	Exosome complex component RRP4	EXOSC2	A3KFL4 tr|A3KFL4|A3KFL4_HUMAN Exosome complex component RRP4 OS=Homo sapiens GN=EXOSC2 PE=1 SV=1;Q13868 sp|Q13868|EXOS2_HUMAN Exosome complex component RRP4 OS=Homo sapiens GN=EXOSC2 PE=1 SV=2;A3KFL2 tr|A3KFL2|A3KFL2_HUMAN Exosome complex component RRP4 OS	4	2	2	2	1	1	1	1	1	2	1	1	1	1	1	2	1	1	1	1	1	2	13.7	13.7	13.7	29.408	263	263;293;285;267	0	42.822	0.60011	0.99011	16.177	20	0	Leave out requantified	0.38148	0.5565	0.33953	0.64752	NaN	0.71731
A4D1Z4;P85037-2;P85037;U3KQ26	A4D1Z4;P85037-2;P85037;U3KQ26	2;2;2;1	2;2;2;1	2;2;2;1	Forkhead box protein K1	KIAA0415;FOXK1	A4D1Z4 tr|A4D1Z4|A4D1Z4_HUMAN AP-5 complex subunit zeta-1 OS=Homo sapiens GN=KIAA0415 PE=1 SV=1;P85037-2 sp|P85037-2|FOXK1_HUMAN Isoform 2 of Forkhead box protein K1 OS=Homo sapiens GN=FOXK1;P85037 sp|P85037|FOXK1_HUMAN Forkhead box protein K1 OS=Homo sapi	4	2	2	2	0	0	1	2	1	0	0	0	1	2	1	0	0	0	1	2	1	0	2.7	2.7	2.7	164.67	1518	1518;570;733;109	0	2.4861	0.62056	0.94465	49.273	4	0	Median	NaN	NaN	NaN	0.39441	NaN	NaN
CON__ENSEMBL:ENSBTAP00000013050;A5PJ69;G3V2W1;Q9UK55	CON__ENSEMBL:ENSBTAP00000013050;A5PJ69	3;3;1;1	3;3;1;1	3;3;1;1			;A5PJ69 tr|A5PJ69|A5PJ69_BOVIN SERPINA10 protein OS=Bos taurus GN=SERPINA10 PE=2 SV=1	4	3	3	3	1	0	0	1	0	1	1	0	0	1	0	1	1	0	0	1	0	1	10.4	10.4	10.4	51.988	452	452;452;484;444	0.00067363	2.0846	NaN	NaN	NaN	0	0	Median	NaN	NaN	NaN	NaN	NaN	NaN
A5YKK6-2;A5YKK6;A5YKK6-4;A5YKK6-3;B5MDN3	A5YKK6-2;A5YKK6;A5YKK6-4;A5YKK6-3	4;4;3;3;1	4;4;3;3;1	4;4;3;3;1	CCR4-NOT transcription complex subunit 1	CNOT1	A5YKK6-2 sp|A5YKK6-2|CNOT1_HUMAN Isoform 2 of CCR4-NOT transcription complex subunit 1 OS=Homo sapiens GN=CNOT1;A5YKK6 sp|A5YKK6|CNOT1_HUMAN CCR4-NOT transcription complex subunit 1 OS=Homo sapiens GN=CNOT1 PE=1 SV=2;A5YKK6-4 sp|A5YKK6-4|CNOT1_HUMAN Isofor	5	4	4	4	1	1	2	0	1	0	1	1	2	0	1	0	1	1	2	0	1	0	3.2	3.2	3.2	266.38	2371	2371;2376;1551;2150;316	0.0026008	1.8262	0.40002	0.78499	26.597	4	0	Leave out requantified	NaN	NaN	0.31691	NaN	NaN	NaN
A6H8L4;E7EUI5;P78536-2;P78536	A6H8L4;E7EUI5;P78536-2;P78536	6;6;6;6	6;6;6;6	6;6;6;6	Disintegrin and metalloproteinase domain-containing protein 17	ADAM17	A6H8L4 tr|A6H8L4|A6H8L4_HUMAN ADAM17 protein OS=Homo sapiens GN=ADAM17 PE=1 SV=1;E7EUI5 tr|E7EUI5|E7EUI5_HUMAN Disintegrin and metalloproteinase domain-containing protein 17 OS=Homo sapiens GN=ADAM17 PE=1 SV=1;P78536-2 sp|P78536-2|ADA17_HUMAN Isoform B of	4	6	6	6	4	5	5	4	4	4	4	5	5	4	4	4	4	5	5	4	4	4	32.9	32.9	32.9	29.959	258	258;285;694;824	0	103.98	0.68095	1.1015	16.51	40	0	Leave out requantified	1.2769	0.68372	0.5736	0.45217	0.77224	0.67665
A6NCC9;E9PME3;C9JHT9;C9JJV1;Q9Y5U2-2;Q9Y5U2	A6NCC9;E9PME3;C9JHT9;C9JJV1;Q9Y5U2-2;Q9Y5U2	1;1;1;1;1;1	1;1;1;1;1;1	1;1;1;1;1;1	Protein TSSC4	TSSC4	A6NCC9 tr|A6NCC9|A6NCC9_HUMAN Protein TSSC4 OS=Homo sapiens GN=TSSC4 PE=1 SV=1;E9PME3 tr|E9PME3|E9PME3_HUMAN Protein TSSC4 (Fragment) OS=Homo sapiens GN=TSSC4 PE=1 SV=1;C9JHT9 tr|C9JHT9|C9JHT9_HUMAN Protein TSSC4 (Fragment) OS=Homo sapiens GN=TSSC4 PE=1 SV	6	1	1	1	0	1	0	0	1	1	0	1	0	0	1	1	0	1	0	0	1	1	13.4	13.4	13.4	13.847	127	127;191;203;207;265;329	0	14.452	0.55645	0.78786	20.538	4	0	Median	NaN	0.42875	NaN	NaN	NaN	NaN
A6NDG6;H3BV17	A6NDG6	7;2	7;2	7;2	Phosphoglycolate phosphatase	PGP	A6NDG6 sp|A6NDG6|PGP_HUMAN Phosphoglycolate phosphatase OS=Homo sapiens GN=PGP PE=1 SV=1	2	7	7	7	3	4	4	5	4	5	3	4	4	5	4	5	3	4	4	5	4	5	32.1	32.1	32.1	34.006	321	321;57	0	37.675	0.62977	1.0562	21.827	37	0	Leave out requantified	0.34887	0.68662	0.31286	0.63183	0.86643	0.70037
A6NEM2;P51610-4;P51610-2;P51610;H7C1C4;P51610-3	A6NEM2;P51610-4;P51610-2;P51610	18;18;17;17;6;5	18;18;17;17;6;5	18;18;17;17;6;5	Host cell factor 1;HCF N-terminal chain 1;HCF N-terminal chain 2;HCF N-terminal chain 3;HCF N-terminal chain 4;HCF N-terminal chain 5;HCF N-terminal chain 6;HCF C-terminal chain 1;HCF C-terminal chain 2;HCF C-terminal chain 3;HCF C-terminal chain 4;HCF C-terminal chain 5;HCF C-terminal chain 6	HCFC1	A6NEM2 tr|A6NEM2|A6NEM2_HUMAN Host cell factor 1 OS=Homo sapiens GN=HCFC1 PE=1 SV=2;P51610-4 sp|P51610-4|HCFC1_HUMAN Isoform 4 of Host cell factor 1 OS=Homo sapiens GN=HCFC1;P51610-2 sp|P51610-2|HCFC1_HUMAN Isoform 2 of Host cell factor 1 OS=Homo sapiens G	6	18	18	18	7	9	11	9	11	2	7	9	11	9	11	2	7	9	11	9	11	2	12.5	12.5	12.5	213.47	2080	2080;2079;1966;2035;611;428	0	88.482	0.34559	0.69375	48.405	62	0	Leave out requantified	0.27146	0.37312	0.30809	0.57194	0.47448	NaN
A6NEP9;Q8NG11-2;Q8NG11;H7BXY6;Q8NG11-3	A6NEP9;Q8NG11-2;Q8NG11;H7BXY6;Q8NG11-3	4;4;4;3;3	4;4;4;3;3	4;4;4;3;3	Tetraspanin;Tetraspanin-14	TSPAN14	A6NEP9 tr|A6NEP9|A6NEP9_HUMAN Tetraspanin (Fragment) OS=Homo sapiens GN=TSPAN14 PE=1 SV=2;Q8NG11-2 sp|Q8NG11-2|TSN14_HUMAN Isoform 2 of Tetraspanin-14 OS=Homo sapiens GN=TSPAN14;Q8NG11 sp|Q8NG11|TSN14_HUMAN Tetraspanin-14 OS=Homo sapiens GN=TSPAN14 PE=1 SV	5	4	4	4	2	2	3	3	4	2	2	2	3	3	4	2	2	2	3	3	4	2	23.8	23.8	23.8	25.196	223	223;253;270;213;147	0	30.054	0.50792	0.88558	36.647	25	0	Leave out requantified	1.1795	0.88993	0.6365	0.40435	0.47434	0.38385
A6NFX8;Q9UKK9;A6NJU6;A6NCQ0;C9JYY9;H0YEY4	A6NFX8;Q9UKK9;A6NJU6	13;13;7;5;3;2	13;13;7;5;3;2	13;13;7;5;3;2	ADP-sugar pyrophosphatase	NUDT5	A6NFX8 tr|A6NFX8|A6NFX8_HUMAN ADP-sugar pyrophosphatase OS=Homo sapiens GN=NUDT5 PE=1 SV=1;Q9UKK9 sp|Q9UKK9|NUDT5_HUMAN ADP-sugar pyrophosphatase OS=Homo sapiens GN=NUDT5 PE=1 SV=1;A6NJU6 tr|A6NJU6|A6NJU6_HUMAN ADP-sugar pyrophosphatase OS=Homo sapiens GN=	6	13	13	13	7	8	13	8	8	9	7	8	13	8	8	9	7	8	13	8	8	9	56.5	56.5	56.5	25.895	232	232;219;186;180;97;137	0	108.5	0.36642	0.7192	28.344	116	0	Leave out requantified	0.24407	0.43484	0.21414	0.47486	0.82122	0.51994
H3BMM8;B4E1P3;H3BMT0;H3BTV5;H3BU16;A6NGP5;H3BMV3;Q9H910-2;Q9H910;Q9H910-3	H3BMM8;B4E1P3;H3BMT0;H3BTV5;H3BU16;A6NGP5;H3BMV3;Q9H910-2;Q9H910;Q9H910-3	1;1;1;1;1;1;1;1;1;1	1;1;1;1;1;1;1;1;1;1	1;1;1;1;1;1;1;1;1;1	Hematological and neurological expressed 1-like protein	HN1L	H3BMM8 tr|H3BMM8|H3BMM8_HUMAN Hematological and neurological-expressed 1-like protein OS=Homo sapiens GN=HN1L PE=1 SV=1;B4E1P3 tr|B4E1P3|B4E1P3_HUMAN Hematological and neurological-expressed 1-like protein OS=Homo sapiens GN=HN1L PE=1 SV=1;H3BMT0 tr|H3BMT0	10	1	1	1	0	0	1	0	1	1	0	0	1	0	1	1	0	0	1	0	1	1	24.3	24.3	24.3	7.4362	70	70;98;115;116;167;178;190;174;190;218	0	53.003	0.34538	0.59734	49.487	3	0	Median	NaN	NaN	NaN	NaN	NaN	NaN
A6NHK2;P62304	A6NHK2;P62304	3;3	3;3	3;3	Small nuclear ribonucleoprotein E	SNRPE	A6NHK2 tr|A6NHK2|A6NHK2_HUMAN Small nuclear ribonucleoprotein E OS=Homo sapiens GN=SNRPE PE=1 SV=1;P62304 sp|P62304|RUXE_HUMAN Small nuclear ribonucleoprotein E OS=Homo sapiens GN=SNRPE PE=1 SV=1	2	3	3	3	3	2	1	2	2	1	3	2	1	2	2	1	3	2	1	2	2	1	78.8	78.8	78.8	5.9248	52	52;92	0	50.988	0.63603	1.0882	12.19	21	0	Leave out requantified	0.38709	0.50344	NaN	0.83793	1.1777	0.67627
J3KTL8;A6NHR9-2;A6NHR9;A6NHR9-3	J3KTL8;A6NHR9-2;A6NHR9;A6NHR9-3	2;2;2;1	2;2;2;1	2;2;2;1	Structural maintenance of chromosomes flexible hinge domain-containing protein 1	SMCHD1	J3KTL8 tr|J3KTL8|J3KTL8_HUMAN Structural maintenance of chromosomes flexible hinge domain-containing protein 1 (Fragment) OS=Homo sapiens GN=SMCHD1 PE=1 SV=1;A6NHR9-2 sp|A6NHR9-2|SMHD1_HUMAN Isoform 2 of Structural maintenance of chromosomes flexible hinge	4	2	2	2	0	1	1	0	0	0	0	1	1	0	0	0	0	1	1	0	0	0	2.2	2.2	2.2	155.65	1388	1388;1917;2005;762	0	3.5417	0.32676	0.65673	18.354	2	0	Median	NaN	NaN	NaN	NaN	NaN	NaN
A6NNH0;A6NHX0	A6NNH0;A6NHX0	2;2	2;2	2;2	GATS-like protein 1;GATS-like protein 2	GATSL1;GATSL2	A6NNH0 sp|A6NNH0|GATL1_HUMAN GATS-like protein 1 OS=Homo sapiens GN=GATSL1 PE=3 SV=2;A6NHX0 sp|A6NHX0|GATL2_HUMAN GATS-like protein 2 OS=Homo sapiens GN=GATSL2 PE=2 SV=3	2	2	2	2	1	0	1	0	0	0	1	0	1	0	0	0	1	0	1	0	0	0	12.5	12.5	12.5	36.042	329	329;329	0	4.8934	0.19447	0.50941	27.926	2	0	Median	NaN	NaN	NaN	NaN	NaN	NaN
A6NIH7	A6NIH7	1	1	1	Protein unc-119 homolog B	UNC119B	A6NIH7 sp|A6NIH7|U119B_HUMAN Protein unc-119 homolog B OS=Homo sapiens GN=UNC119B PE=1 SV=1	1	1	1	1	0	0	0	1	1	0	0	0	0	1	1	0	0	0	0	1	1	0	8	8	8	28.136	251	251	0.0034965	1.6342	NaN	NaN	NaN	1	0	Median	NaN	NaN	NaN	NaN	NaN	NaN
A6NJJ0	A6NJJ0	3	1	1		PRDX4	A6NJJ0 tr|A6NJJ0|A6NJJ0_HUMAN Peroxiredoxin-4 (Fragment) OS=Homo sapiens GN=PRDX4 PE=1 SV=1	1	3	1	1	3	3	1	3	2	2	1	1	0	1	0	0	1	1	0	1	0	0	18.4	7	7	21.302	185	185	0	18.023	NaN	NaN	NaN	0	0	Median	NaN	NaN	NaN	NaN	NaN	NaN
A6NMA8;O95825;A6NND8;A6NHJ8;C9JAL0;F8WF64;O95825-2;C9JZK8;H7C3I5;H7C3S0;C9JQD0;H7C0X3;C9K0F7	A6NMA8;O95825;A6NND8;A6NHJ8;C9JAL0;F8WF64;O95825-2	7;7;6;6;4;4;4;3;3;2;2;2;2	7;7;6;6;4;4;4;3;3;2;2;2;2	7;7;6;6;4;4;4;3;3;2;2;2;2	Quinone oxidoreductase-like protein 1	CRYZL1	A6NMA8 tr|A6NMA8|A6NMA8_HUMAN Quinone oxidoreductase-like protein 1 OS=Homo sapiens GN=CRYZL1 PE=1 SV=1;O95825 sp|O95825|QORL1_HUMAN Quinone oxidoreductase-like protein 1 OS=Homo sapiens GN=CRYZL1 PE=1 SV=2;A6NND8 tr|A6NND8|A6NND8_HUMAN Quinone oxidoreduct	13	7	7	7	0	2	4	2	3	3	0	2	4	2	3	3	0	2	4	2	3	3	30.2	30.2	30.2	37.061	334	334;349;322;325;181;183;198;197;241;96;107;111;158	0	34.344	0.5102	0.86366	43.135	15	0	Leave out requantified	NaN	0.38612	0.14548	0.5102	0.97869	0.67626
E9PJK1;E9PRJ8;H0YDL9;H0YDJ9;E9PIF1;A6NMH8;P60033;E9PM31;H0YEE2	E9PJK1;E9PRJ8;H0YDL9;H0YDJ9;E9PIF1;A6NMH8;P60033	4;4;4;4;4;4;4;1;1	4;4;4;4;4;4;4;1;1	4;4;4;4;4;4;4;1;1	Tetraspanin;CD81 antigen	CD81	E9PJK1 tr|E9PJK1|E9PJK1_HUMAN Tetraspanin OS=Homo sapiens GN=CD81 PE=1 SV=1;E9PRJ8 tr|E9PRJ8|E9PRJ8_HUMAN Tetraspanin (Fragment) OS=Homo sapiens GN=CD81 PE=1 SV=1;H0YDL9 tr|H0YDL9|H0YDL9_HUMAN Tetraspanin (Fragment) OS=Homo sapiens GN=CD81 PE=1 SV=1;H0YDJ9	9	4	4	4	3	4	3	3	3	2	3	4	3	3	3	2	3	4	3	3	3	2	39.4	39.4	39.4	17.963	165	165;209;221;225;242;274;236;92;148	0	323.31	0.67407	1.0951	18.159	74	0	Leave out requantified	1.0427	0.60103	0.73887	0.53446	0.82977	0.59334
A6NMQ3;Q5T5H1;O43768-2;O43768;O43768-9;O43768-3;O43768-4;O43768-8;O43768-6;O43768-5;O43768-7;H3BTD3	A6NMQ3;Q5T5H1;O43768-2;O43768;O43768-9;O43768-3;O43768-4;O43768-8;O43768-6;O43768-5;O43768-7	5;5;5;5;5;5;5;3;3;3;3;1	5;5;5;5;5;5;5;3;3;3;3;1	4;4;4;4;4;4;4;3;2;2;2;0	Alpha-endosulfine	ENSA	A6NMQ3 tr|A6NMQ3|A6NMQ3_HUMAN Alpha-endosulfine OS=Homo sapiens GN=ENSA PE=1 SV=2;Q5T5H1 tr|Q5T5H1|Q5T5H1_HUMAN Alpha-endosulfine OS=Homo sapiens GN=ENSA PE=1 SV=1;O43768-2 sp|O43768-2|ENSA_HUMAN Isoform 2 of Alpha-endosulfine OS=Homo sapiens GN=ENSA;O4376	12	5	5	4	0	2	5	3	1	3	0	2	5	3	1	3	0	1	4	2	1	2	48.6	48.6	40.7	15.634	140	140;187;117;121;133;137;140;105;113;117;133;72	0	25.476	0.28532	0.48889	53.607	15	0	Leave out requantified	NaN	0.48379	0.15088	0.26514	NaN	0.60996
A6NNI4;G8JLH6;P21926;F5GXT1;A0A087WZG3;A0A087WU13	A6NNI4;G8JLH6;P21926	3;3;3;1;1;1	3;3;3;1;1;1	3;3;3;1;1;1	Tetraspanin;CD9 antigen	CD9	A6NNI4 tr|A6NNI4|A6NNI4_HUMAN Tetraspanin OS=Homo sapiens GN=CD9 PE=1 SV=1;G8JLH6 tr|G8JLH6|G8JLH6_HUMAN Tetraspanin (Fragment) OS=Homo sapiens GN=CD9 PE=1 SV=1;P21926 sp|P21926|CD9_HUMAN CD9 antigen OS=Homo sapiens GN=CD9 PE=1 SV=4	6	3	3	3	3	3	3	3	3	3	3	3	3	3	3	3	3	3	3	3	3	3	29.6	29.6	29.6	17.764	159	159;228;228;141;181;182	0	100.13	0.72598	1.4129	21.937	54	0	Leave out requantified	1.1064	0.95128	0.67211	0.4025	0.58092	0.46465
A6NNK5;Q12888;Q12888-3;Q12888-2;C9JXV0;H7C3N7;M0R142;H7BZY0	A6NNK5;Q12888;Q12888-3;Q12888-2	14;14;14;14;4;3;1;1	14;14;14;14;4;3;1;1	14;14;14;14;4;3;1;1	Tumor suppressor p53-binding protein 1	TP53BP1	A6NNK5 tr|A6NNK5|A6NNK5_HUMAN Tumor suppressor p53-binding protein 1 OS=Homo sapiens GN=TP53BP1 PE=1 SV=2;Q12888 sp|Q12888|TP53B_HUMAN Tumor suppressor p53-binding protein 1 OS=Homo sapiens GN=TP53BP1 PE=1 SV=2;Q12888-3 sp|Q12888-3|TP53B_HUMAN Isoform 3 of	8	14	14	14	8	9	4	7	6	4	8	9	4	7	6	4	8	9	4	7	6	4	11.6	11.6	11.6	209.02	1927	1927;1972;1975;1977;1033;192;144;163	0	53.776	0.44005	0.69951	42.568	42	0	Leave out requantified	0.27379	0.25448	0.22706	0.45017	0.67268	0.74217
Q5JX55;Q5JX56;Q5JX58;Q5JX59;Q5JX60;Q5JX44;E7ENH5;A6PVH9;F2Z2V0;Q99829;Q5JX54;B0QZ18;Q5JX53;Q5JX57;E7EV27;Q5JX61;Q5JX52;Q5JX45	Q5JX55;Q5JX56;Q5JX58;Q5JX59;Q5JX60;Q5JX44;E7ENH5;A6PVH9;F2Z2V0;Q99829;Q5JX54;B0QZ18;Q5JX53;Q5JX57;E7EV27;Q5JX61;Q5JX52;Q5JX45	4;4;4;4;4;4;4;4;4;4;3;3;2;2;2;2;2;2	4;4;4;4;4;4;4;4;4;4;3;3;2;2;2;2;2;2	4;4;4;4;4;4;4;4;4;4;3;3;2;2;2;2;2;2	Copine-1	CPNE1	Q5JX55 tr|Q5JX55|Q5JX55_HUMAN Copine-1 (Fragment) OS=Homo sapiens GN=CPNE1 PE=1 SV=1;Q5JX56 tr|Q5JX56|Q5JX56_HUMAN Copine-1 (Fragment) OS=Homo sapiens GN=CPNE1 PE=1 SV=1;Q5JX58 tr|Q5JX58|Q5JX58_HUMAN Copine-1 (Fragment) OS=Homo sapiens GN=CPNE1 PE=1 SV=4;Q	18	4	4	4	3	0	2	3	1	0	3	0	2	3	1	0	3	0	2	3	1	0	38.8	38.8	38.8	16.796	152	152;174;201;209;231;304;427;481;533;537;136;542;66;137;138;213;305;386	0	13.411	0.45111	0.97776	30.333	9	0	Leave out requantified	0.3614	NaN	0.32251	0.70613	NaN	NaN
CON__ENSEMBL:ENSBTAP00000018574;A6QPP2	CON__ENSEMBL:ENSBTAP00000018574;A6QPP2	9;9	9;9	9;9			;A6QPP2 tr|A6QPP2|A6QPP2_BOVIN SERPIND1 protein OS=Bos taurus GN=SERPIND1 PE=2 SV=1	2	9	9	9	5	3	1	5	2	3	5	3	1	5	2	3	5	3	1	5	2	3	29.6	29.6	29.6	55.207	496	496;496	0	13.108	NaN	NaN	NaN	0	0	Median	NaN	NaN	NaN	NaN	NaN	NaN
A6QRJ0;P49184	A6QRJ0;P49184	2;2	2;2	2;2	Deoxyribonuclease-1-like 1	DNASE1L1	A6QRJ0 tr|A6QRJ0|A6QRJ0_HUMAN Deoxyribonuclease-1-like 1 (Fragment) OS=Homo sapiens GN=DNASE1L1 PE=1 SV=1;P49184 sp|P49184|DNSL1_HUMAN Deoxyribonuclease-1-like 1 OS=Homo sapiens GN=DNASE1L1 PE=1 SV=1	2	2	2	2	0	0	0	1	0	1	0	0	0	1	0	1	0	0	0	1	0	1	22.1	22.1	22.1	23.609	208	208;302	0.0037939	1.5701	0.35487	0.57628	66.077	2	0	Median	NaN	NaN	NaN	NaN	NaN	NaN
H0Y485;H0Y5K2;B3KWK7;A6XND1;A6XND0;P17936;P17936-2;C9JMX4	H0Y485;H0Y5K2;B3KWK7;A6XND1;A6XND0;P17936;P17936-2;C9JMX4	2;2;2;2;2;2;2;1	2;2;2;2;2;2;2;1	2;2;2;2;2;2;2;1	Insulin-like growth factor-binding protein 3	IGFBP3	H0Y485 tr|H0Y485|H0Y485_HUMAN Insulin-like growth factor-binding protein 3 (Fragment) OS=Homo sapiens GN=IGFBP3 PE=1 SV=1;H0Y5K2 tr|H0Y5K2|H0Y5K2_HUMAN Insulin-like growth factor-binding protein 3 (Fragment) OS=Homo sapiens GN=IGFBP3 PE=1 SV=1;B3KWK7 tr|B3	8	2	2	2	0	1	2	0	1	0	0	1	2	0	1	0	0	1	2	0	1	0	12.6	12.6	12.6	16.441	143	143;153;194;263;270;291;297;132	0	5.118	NaN	NaN	NaN	0	0	Median	NaN	NaN	NaN	NaN	NaN	NaN
A8K7Q2	A8K7Q2	30	1	1		HSPA8	A8K7Q2 tr|A8K7Q2|A8K7Q2_HUMAN Heat shock cognate 71 kDa protein OS=Homo sapiens GN=HSPA8 PE=1 SV=1	1	30	1	1	22	22	20	23	19	19	1	1	1	1	1	1	1	1	1	1	1	1	68	2.2	2.2	45.338	410	410	0	5.2256	0.67074	1.1141	20.234	10	0	Median	NaN	NaN	0.30173	NaN	NaN	0.73334
Q5TIG5;A8MQ02;J3KN01;P55196-2;P55196-6;P55196-3;P55196-1;P55196;P55196-5;H0Y7R8	Q5TIG5;A8MQ02;J3KN01;P55196-2;P55196-6;P55196-3;P55196-1;P55196;P55196-5;H0Y7R8	3;3;3;3;3;3;3;3;3;2	3;3;3;3;3;3;3;3;3;2	3;3;3;3;3;3;3;3;3;2	Afadin	MLLT4	Q5TIG5 tr|Q5TIG5|Q5TIG5_HUMAN Afadin OS=Homo sapiens GN=MLLT4 PE=1 SV=1;A8MQ02 tr|A8MQ02|A8MQ02_HUMAN Afadin OS=Homo sapiens GN=MLLT4 PE=1 SV=2;J3KN01 tr|J3KN01|J3KN01_HUMAN Afadin OS=Homo sapiens GN=MLLT4 PE=1 SV=1;P55196-2 sp|P55196-2|AFAD_HUMAN Isoform	10	3	3	3	0	1	0	1	1	0	0	1	0	1	1	0	0	1	0	1	1	0	2.9	2.9	2.9	189.15	1665	1665;1781;1831;1612;1651;1743;1816;1824;1834;389	0	2.6994	0.38253	0.51164	80.428	4	0	Leave out requantified	NaN	NaN	NaN	0.19221	NaN	NaN
J3QLE5;A8MT02;P14678-2;P63162;P14678;P63162-2;P14678-3;J3KRY3;S4R3P3	J3QLE5;A8MT02;P14678-2;P63162;P14678;P63162-2;P14678-3;J3KRY3;S4R3P3	7;7;7;7;7;7;7;5;5	7;7;7;7;7;7;7;5;5	7;7;7;7;7;7;7;5;5	Small nuclear ribonucleoprotein-associated proteins B and B;Small nuclear ribonucleoprotein-associated protein N	SNRPN;SNRPB	J3QLE5 tr|J3QLE5|J3QLE5_HUMAN Small nuclear ribonucleoprotein-associated protein N (Fragment) OS=Homo sapiens GN=SNRPN PE=4 SV=1;A8MT02 tr|A8MT02|A8MT02_HUMAN Small nuclear ribonucleoprotein-associated proteins B and B OS=Homo sapiens GN=SNRPB PE=1 SV=3;P	9	7	7	7	3	4	4	4	2	3	3	4	4	4	2	3	3	4	4	4	2	3	31.4	31.4	31.4	17.546	169	169;288;231;240;240;244;289;59;70	0	93.902	0.6951	1.2225	35.821	41	0	Leave out requantified	0.42357	0.60106	0.23878	0.8766	1.2345	0.96703
H3BQG3;A8MT40;Q8NCN5	H3BQG3;A8MT40;Q8NCN5	1;1;1	1;1;1	1;1;1	Pyruvate dehydrogenase phosphatase regulatory subunit, mitochondrial	PDPR	H3BQG3 tr|H3BQG3|H3BQG3_HUMAN Pyruvate dehydrogenase phosphatase regulatory subunit, mitochondrial OS=Homo sapiens GN=PDPR PE=1 SV=1;A8MT40 tr|A8MT40|A8MT40_HUMAN Pyruvate dehydrogenase phosphatase regulatory subunit, mitochondrial OS=Homo sapiens GN=PDPR	3	1	1	1	1	0	1	1	0	0	1	0	1	1	0	0	1	0	1	1	0	0	3.7	3.7	3.7	54.79	491	491;779;879	0	2.5183	0.17791	0.37032	36.596	4	0	Median	0.17791	NaN	NaN	NaN	NaN	NaN
C9JVR6;A8MUM1;Q53HC9	C9JVR6;A8MUM1;Q53HC9	1;1;1	1;1;1	1;1;1	Protein TSSC1	TSSC1	C9JVR6 tr|C9JVR6|C9JVR6_HUMAN Protein TSSC1 (Fragment) OS=Homo sapiens GN=TSSC1 PE=1 SV=1;A8MUM1 tr|A8MUM1|A8MUM1_HUMAN Protein TSSC1 OS=Homo sapiens GN=TSSC1 PE=1 SV=2;Q53HC9 sp|Q53HC9|TSSC1_HUMAN Protein TSSC1 OS=Homo sapiens GN=TSSC1 PE=1 SV=2	3	1	1	1	1	1	1	0	0	0	1	1	1	0	0	0	1	1	1	0	0	0	9.6	9.6	9.6	20.179	178	178;414;387	0	4.0405	0.4265	0.82697	17.49	3	0	Median	NaN	NaN	NaN	NaN	NaN	NaN
H7BY10;K7EJV9;K7ERT8;A8MUS3;P62750;K7EMA7	H7BY10;K7EJV9;K7ERT8;A8MUS3;P62750;K7EMA7	11;11;11;11;11;6	11;11;11;11;11;6	11;11;11;11;11;6	60S ribosomal protein L23a	RPL23A	H7BY10 tr|H7BY10|H7BY10_HUMAN 60S ribosomal protein L23a (Fragment) OS=Homo sapiens GN=RPL23A PE=1 SV=1;K7EJV9 tr|K7EJV9|K7EJV9_HUMAN 60S ribosomal protein L23a (Fragment) OS=Homo sapiens GN=RPL23A PE=1 SV=1;K7ERT8 tr|K7ERT8|K7ERT8_HUMAN 60S ribosomal prot	6	11	11	11	7	8	7	6	7	11	7	8	7	6	7	11	7	8	7	6	7	11	43.7	43.7	43.7	17.692	158	158;170;175;194;156;70	0	38.548	0.5782	0.96373	14.578	87	0	Leave out requantified	0.39588	1.0777	0.14877	0.48176	0.6108	0.57612
E9PN41;A8MVV6;J3KQ42;O14817;E9PSH3;E9PPX8;J3KNL1	E9PN41;A8MVV6;J3KQ42;O14817;E9PSH3;E9PPX8;J3KNL1	2;2;2;2;1;1;1	2;2;2;2;1;1;1	2;2;2;2;1;1;1	Tetraspanin;Tetraspanin-4	TSPAN4	E9PN41 tr|E9PN41|E9PN41_HUMAN Tetraspanin-4 (Fragment) OS=Homo sapiens GN=TSPAN4 PE=1 SV=1;A8MVV6 tr|A8MVV6|A8MVV6_HUMAN Tetraspanin OS=Homo sapiens GN=TSPAN4 PE=1 SV=1;J3KQ42 tr|J3KQ42|J3KQ42_HUMAN Tetraspanin OS=Homo sapiens GN=TSPAN4 PE=1 SV=1;O14817 sp	7	2	2	2	0	2	1	2	1	0	0	2	1	2	1	0	0	2	1	2	1	0	36.4	36.4	36.4	15.195	132	132;174;257;238;100;159;204	0	18.301	0.59552	1.0515	2.8032	6	0	Leave out requantified	NaN	0.51144	NaN	0.66562	NaN	NaN
Q49AN9;F5H013;P62308;A8MWD9	Q49AN9;F5H013;P62308;A8MWD9	2;2;2;2	2;2;2;2	2;2;2;2	Small nuclear ribonucleoprotein G;Putative small nuclear ribonucleoprotein G-like protein 15	SNRPG;SNRPGP15	Q49AN9 tr|Q49AN9|Q49AN9_HUMAN SNRPG protein OS=Homo sapiens GN=SNRPG PE=1 SV=1;F5H013 tr|F5H013|F5H013_HUMAN Small nuclear ribonucleoprotein G OS=Homo sapiens GN=SNRPG PE=1 SV=1;P62308 sp|P62308|RUXG_HUMAN Small nuclear ribonucleoprotein G OS=Homo sapiens	4	2	2	2	2	2	2	2	2	1	2	2	2	2	2	1	2	2	2	2	2	1	20.3	20.3	20.3	7.1013	64	64;68;76;76	0	70.049	0.69265	1.0841	11.382	16	0	Leave out requantified	NaN	0.57235	0.20696	0.90127	0.88544	0.72943
J3QQS0;J3QKM5;A8MWR2;Q8TF74	J3QQS0;J3QKM5;A8MWR2;Q8TF74	1;1;1;1	1;1;1;1	1;1;1;1	WAS/WASL-interacting protein family member 2	WIPF2	J3QQS0 tr|J3QQS0|J3QQS0_HUMAN WAS/WASL-interacting protein family member 2 OS=Homo sapiens GN=WIPF2 PE=1 SV=1;J3QKM5 tr|J3QKM5|J3QKM5_HUMAN WAS/WASL-interacting protein family member 2 (Fragment) OS=Homo sapiens GN=WIPF2 PE=1 SV=1;A8MWR2 tr|A8MWR2|A8MWR2_H	4	1	1	1	0	0	1	1	0	0	0	0	1	1	0	0	0	0	1	1	0	0	34.2	34.2	34.2	8.6179	79	79;103;182;440	0.0035121	1.6596	NaN	NaN	NaN	0	0	Median	NaN	NaN	NaN	NaN	NaN	NaN
A8MX49;P49593	A8MX49;P49593	1;1	1;1	1;1	Protein phosphatase 1F	PPM1F	A8MX49 tr|A8MX49|A8MX49_HUMAN Protein phosphatase 1F OS=Homo sapiens GN=PPM1F PE=1 SV=2;P49593 sp|P49593|PPM1F_HUMAN Protein phosphatase 1F OS=Homo sapiens GN=PPM1F PE=1 SV=3	2	1	1	1	0	1	0	0	1	0	0	1	0	0	1	0	0	1	0	0	1	0	7.5	7.5	7.5	40.148	361	361;454	0.0067258	1.3008	0.40745	0.58639	12.789	3	0	Plateau	NaN	NaN	NaN	NaN	0.40169	NaN
A8MXP9;P43243;B3KM87;D6REM6;P43243-2;H0Y8T4;D6R991;Q68E03;D6RBI2;D6RBK5;D6RE02;D6RIA2;D6RAM9;D6RAY2	A8MXP9;P43243;B3KM87;D6REM6;P43243-2;H0Y8T4;D6R991	10;9;6;6;6;5;5;4;2;2;2;2;1;1	10;9;6;6;6;5;5;4;2;2;2;2;1;1	10;9;6;6;6;5;5;4;2;2;2;2;1;1	Matrin-3	MATR3	A8MXP9 tr|A8MXP9|A8MXP9_HUMAN Matrin-3 OS=Homo sapiens GN=MATR3 PE=1 SV=1;P43243 sp|P43243|MATR3_HUMAN Matrin-3 OS=Homo sapiens GN=MATR3 PE=1 SV=2;B3KM87 tr|B3KM87|B3KM87_HUMAN Matrin-3 OS=Homo sapiens GN=MATR3 PE=1 SV=1;D6REM6 tr|D6REM6|D6REM6_HUMAN Matri	14	10	10	10	5	7	4	6	8	6	5	7	4	6	8	6	5	7	4	6	8	6	19.1	19.1	19.1	99.966	895	895;847;509;794;559;334;433;283;109;121;124;172;81;86	0	134.6	0.52749	0.78102	42.66	69	0	Leave out requantified	0.45717	0.53084	0.47463	0.5269	0.52379	0.76836
A8MXV4	A8MXV4	3	3	3	Nucleoside diphosphate-linked moiety X motif 19, mitochondrial	NUDT19	A8MXV4 sp|A8MXV4|NUD19_HUMAN Nucleoside diphosphate-linked moiety X motif 19, mitochondrial OS=Homo sapiens GN=NUDT19 PE=1 SV=1	1	3	3	3	2	3	2	2	2	2	2	3	2	2	2	2	2	3	2	2	2	2	12.5	12.5	12.5	42.233	375	375	0	5.2825	0.38155	0.58777	66.594	15	0	Leave out requantified	0.23518	0.30903	NaN	0.80646	1.1153	0.99299
A8MYV0	A8MYV0	1	1	1	Doublecortin domain-containing protein 2C	DCDC2C	A8MYV0 sp|A8MYV0|DCD2C_HUMAN Doublecortin domain-containing protein 2C OS=Homo sapiens GN=DCDC2C PE=3 SV=3	1	1	1	1	1	0	0	1	0	1	1	0	0	1	0	1	1	0	0	1	0	1	5.6	5.6	5.6	40.424	355	355	0.0037665	1.5031	0.47124	1.1238	17.876	3	0	Plateau	NaN	NaN	NaN	NaN	NaN	NaN
A8MYV2;Q9NQ29-2;Q9NQ29-3;Q9NQ29;B8ZZ10;B8ZZ09	A8MYV2;Q9NQ29-2;Q9NQ29-3;Q9NQ29;B8ZZ10	5;5;5;5;4;2	1;1;1;1;1;1	1;1;1;1;1;1	Putative RNA-binding protein Luc7-like 1	LUC7L	A8MYV2 tr|A8MYV2|A8MYV2_HUMAN LUC7-like (S. cerevisiae) OS=Homo sapiens GN=LUC7L PE=1 SV=1;Q9NQ29-2 sp|Q9NQ29-2|LUC7L_HUMAN Isoform 2 of Putative RNA-binding protein Luc7-like 1 OS=Homo sapiens GN=LUC7L;Q9NQ29-3 sp|Q9NQ29-3|LUC7L_HUMAN Isoform 3 of Putativ	6	5	1	1	3	3	4	4	3	3	0	0	0	1	0	0	0	0	0	1	0	0	22.8	5.5	5.5	32.447	272	272;325;354;371;182;84	0.0037724	1.5171	NaN	NaN	NaN	1	0	Median	NaN	NaN	NaN	NaN	NaN	NaN
A8MZB2;P61599;P61599-2	A8MZB2;P61599;P61599-2	3;3;2	3;3;2	3;3;2	N-alpha-acetyltransferase 20	NAA20	A8MZB2 tr|A8MZB2|A8MZB2_HUMAN N-acetyltransferase 5 (ARD1 homolog, S. cerevisiae), isoform CRA_a OS=Homo sapiens GN=NAA20 PE=1 SV=1;P61599 sp|P61599|NAA20_HUMAN N-alpha-acetyltransferase 20 OS=Homo sapiens GN=NAA20 PE=1 SV=1;P61599-2 sp|P61599-2|NAA20_HUMA	3	3	3	3	0	0	2	2	0	1	0	0	2	2	0	1	0	0	2	2	0	1	25.9	25.9	25.9	18.857	166	166;178;111	0	10.608	0.3865	0.78076	69.253	6	0	Leave out requantified	NaN	NaN	0.097252	0.31438	NaN	NaN
A9Z1X7;Q8IYB3-2;Q8IYB3;M0R088;E9PCT1;M0QXG5;M0R1E7	A9Z1X7;Q8IYB3-2;Q8IYB3;M0R088;E9PCT1	7;7;7;5;5;2;1	7;7;7;5;5;2;1	7;7;7;5;5;2;1	Serine/arginine repetitive matrix protein 1	SRRM1	A9Z1X7 tr|A9Z1X7|A9Z1X7_HUMAN Serine/arginine repetitive matrix protein 1 OS=Homo sapiens GN=SRRM1 PE=1 SV=1;Q8IYB3-2 sp|Q8IYB3-2|SRRM1_HUMAN Isoform 2 of Serine/arginine repetitive matrix protein 1 OS=Homo sapiens GN=SRRM1;Q8IYB3 sp|Q8IYB3|SRRM1_HUMAN Ser	7	7	7	7	5	3	4	3	5	4	5	3	4	3	5	4	5	3	4	3	5	4	12.8	12.8	12.8	103.39	913	913;902;904;681;820;101;79	0	150.4	0.43139	0.73375	52.608	44	0	Leave out requantified	0.21229	0.40792	0.15746	0.99055	0.71258	0.69307
B0QY28;B0QY29;Q9NWS6	B0QY28;B0QY29;Q9NWS6	1;1;1	1;1;1	1;1;1	Protein FAM118A	FAM118A	B0QY28 tr|B0QY28|B0QY28_HUMAN Protein FAM118A (Fragment) OS=Homo sapiens GN=FAM118A PE=1 SV=1;B0QY29 tr|B0QY29|B0QY29_HUMAN Protein FAM118A OS=Homo sapiens GN=FAM118A PE=1 SV=1;Q9NWS6 sp|Q9NWS6|F118A_HUMAN Protein FAM118A OS=Homo sapiens GN=FAM118A PE=1 SV	3	1	1	1	1	1	1	0	1	0	1	1	1	0	1	0	1	1	1	0	1	0	9.4	9.4	9.4	15.585	139	139;202;357	0.0061805	1.3554	0.85811	1.2133	44.425	4	0	Median	NaN	NaN	NaN	NaN	NaN	NaN
B0QY51;Q9H6E4	B0QY51;Q9H6E4	1;1	1;1	1;1	Coiled-coil domain-containing protein 134	CCDC134	B0QY51 tr|B0QY51|B0QY51_HUMAN Coiled-coil domain-containing protein 134 OS=Homo sapiens GN=CCDC134 PE=1 SV=1;Q9H6E4 sp|Q9H6E4|CC134_HUMAN Coiled-coil domain-containing protein 134 OS=Homo sapiens GN=CCDC134 PE=1 SV=1	2	1	1	1	1	1	0	1	1	0	1	1	0	1	1	0	1	1	0	1	1	0	11.2	11.2	11.2	13.667	116	116;229	0	44.932	0.65181	1.0195	36.722	5	0	Median	NaN	NaN	NaN	0.5653	NaN	NaN
B0QY89;Q9Y262;Q9Y262-2;B0QY90;C9JHP4;C9K0Q7;H7C3A0;H0Y7E6	B0QY89;Q9Y262;Q9Y262-2;B0QY90	20;20;19;14;7;7;4;1	20;20;19;14;7;7;4;1	20;20;19;14;7;7;4;1	Eukaryotic translation initiation factor 3 subunit L	EIF3L	B0QY89 tr|B0QY89|B0QY89_HUMAN Eukaryotic translation initiation factor 3 subunit L OS=Homo sapiens GN=EIF3L PE=1 SV=1;Q9Y262 sp|Q9Y262|EIF3L_HUMAN Eukaryotic translation initiation factor 3 subunit L OS=Homo sapiens GN=EIF3L PE=1 SV=1;Q9Y262-2 sp|Q9Y262-2|	8	20	20	20	9	10	12	11	9	15	9	10	12	11	9	15	9	10	12	11	9	15	41.5	41.5	41.5	70.901	607	607;564;516;466;150;183;127;109	0	305.11	0.58742	1.1165	28.627	77	0	Leave out requantified	0.41231	0.80855	0.35475	0.67702	0.85747	0.66825
H7BY36;B0QYK0;C9JGE3;Q01844-2;Q01844-6;Q01844-3;Q01844;Q01844-5	H7BY36;B0QYK0;C9JGE3;Q01844-2;Q01844-6;Q01844-3;Q01844;Q01844-5	4;4;4;4;4;4;4;4	4;4;4;4;4;4;4;4	4;4;4;4;4;4;4;4	RNA-binding protein EWS	EWSR1	H7BY36 tr|H7BY36|H7BY36_HUMAN RNA-binding protein EWS (Fragment) OS=Homo sapiens GN=EWSR1 PE=1 SV=1;B0QYK0 tr|B0QYK0|B0QYK0_HUMAN RNA-binding protein EWS OS=Homo sapiens GN=EWSR1 PE=1 SV=1;C9JGE3 tr|C9JGE3|C9JGE3_HUMAN EWS RNA-binding protein variant 6 OS=	8	4	4	4	3	2	4	3	4	3	3	2	4	3	4	3	3	2	4	3	4	3	15.3	15.3	15.3	32.071	308	308;618;620;583;600;655;656;661	0	97.744	0.3901	0.84255	18.921	45	0	Leave out requantified	0.33554	0.55478	0.26875	0.3655	0.95562	0.61113
B0QYV9;Q9NP61	B0QYV9;Q9NP61	1;1	1;1	1;1	ADP-ribosylation factor GTPase-activating protein 3	ARFGAP3	B0QYV9 tr|B0QYV9|B0QYV9_HUMAN ADP-ribosylation factor GTPase-activating protein 3 (Fragment) OS=Homo sapiens GN=ARFGAP3 PE=1 SV=1;Q9NP61 sp|Q9NP61|ARFG3_HUMAN ADP-ribosylation factor GTPase-activating protein 3 OS=Homo sapiens GN=ARFGAP3 PE=1 SV=1	2	1	1	1	1	0	0	1	0	0	1	0	0	1	0	0	1	0	0	1	0	0	29.3	29.3	29.3	10.235	92	92;516	0	3.0288	0.5966	1.1135	9.4703	3	0	Median	NaN	NaN	NaN	0.62353	NaN	NaN
B0QZ35;E9PC49;Q96EB6-2;Q96EB6	B0QZ35;E9PC49;Q96EB6-2;Q96EB6	1;1;1;1	1;1;1;1	1;1;1;1	NAD-dependent protein deacetylase sirtuin-1;SirtT1 75 kDa fragment	SIRT1	B0QZ35 tr|B0QZ35|B0QZ35_HUMAN NAD-dependent protein deacetylase sirtuin-1 OS=Homo sapiens GN=SIRT1 PE=1 SV=1;E9PC49 tr|E9PC49|E9PC49_HUMAN NAD-dependent protein deacetylase sirtuin-1 OS=Homo sapiens GN=SIRT1 PE=1 SV=1;Q96EB6-2 sp|Q96EB6-2|SIR1_HUMAN Isofor	4	1	1	1	0	0	0	0	1	0	0	0	0	0	1	0	0	0	0	0	1	0	3.8	3.8	3.8	49.238	444	444;452;561;747	0	2.7659	NaN	NaN	NaN	1	0	Median	NaN	NaN	NaN	NaN	NaN	NaN
B0QZ40;Q7Z4G1;Q7Z4G1-2	B0QZ40;Q7Z4G1;Q7Z4G1-2	1;1;1	1;1;1	1;1;1	COMM domain-containing protein 6	COMMD6	B0QZ40 tr|B0QZ40|B0QZ40_HUMAN COMM domain-containing protein 6 OS=Homo sapiens GN=COMMD6 PE=1 SV=1;Q7Z4G1 sp|Q7Z4G1|COMD6_HUMAN COMM domain-containing protein 6 OS=Homo sapiens GN=COMMD6 PE=1 SV=1;Q7Z4G1-2 sp|Q7Z4G1-2|COMD6_HUMAN Isoform 2 of COMM domain-c	3	1	1	1	0	1	0	0	0	0	0	1	0	0	0	0	0	1	0	0	0	0	12	12	12	11.652	100	100;85;98	1	-2	NaN	NaN	NaN	1	0	Median	NaN	NaN	NaN	NaN	NaN	NaN
B0QZK9;B0QZK8;X6RGJ2;Q5SSJ5-5;Q5SSJ5	B0QZK9;B0QZK8;X6RGJ2;Q5SSJ5-5;Q5SSJ5	3;3;3;3;3	3;3;3;3;3	3;3;3;3;3	Heterochromatin protein 1-binding protein 3	HP1BP3	B0QZK9 tr|B0QZK9|B0QZK9_HUMAN Heterochromatin protein 1-binding protein 3 (Fragment) OS=Homo sapiens GN=HP1BP3 PE=1 SV=4;B0QZK8 tr|B0QZK8|B0QZK8_HUMAN Heterochromatin protein 1-binding protein 3 (Fragment) OS=Homo sapiens GN=HP1BP3 PE=1 SV=1;X6RGJ2 tr|X6RG	5	3	3	3	2	2	2	3	3	2	2	2	2	3	3	2	2	2	2	3	3	2	42.7	42.7	42.7	8.15	75	75;124;327;133;553	0	22.917	0.57895	0.79191	22.314	14	0	Leave out requantified	0.23239	0.39074	0.23602	0.77852	0.57071	1.1851
B1AHD1;P55769	B1AHD1;P55769	7;7	7;7	7;7	NHP2-like protein 1;NHP2-like protein 1, N-terminally processed	NHP2L1	B1AHD1 tr|B1AHD1|B1AHD1_HUMAN NHP2-like protein 1 OS=Homo sapiens GN=NHP2L1 PE=1 SV=1;P55769 sp|P55769|NH2L1_HUMAN NHP2-like protein 1 OS=Homo sapiens GN=NHP2L1 PE=1 SV=3	2	7	7	7	3	6	4	4	5	3	3	6	4	4	5	3	3	6	4	4	5	3	39.4	39.4	39.4	14.627	132	132;128	0	76.532	0.56894	0.75072	27.338	36	0	Leave out requantified	0.33657	0.39162	0.26941	0.86997	0.84253	0.64933
B1AHM4	B1AHM4	2	1	1		FBLN1	B1AHM4 tr|B1AHM4|B1AHM4_HUMAN Fibulin-1 (Fragment) OS=Homo sapiens GN=FBLN1 PE=1 SV=1	1	2	1	1	2	1	1	2	1	1	1	0	0	1	0	0	1	0	0	1	0	0	18.6	18.6	18.6	7.8501	70	70	0	17.186	0.78503	1.7829	122.47	2	0	Median	NaN	NaN	NaN	NaN	NaN	NaN
B1AJQ6;Q86Y82	B1AJQ6;Q86Y82	2;2	2;2	2;2	Syntaxin-12	STX12	B1AJQ6 tr|B1AJQ6|B1AJQ6_HUMAN Syntaxin-12 (Fragment) OS=Homo sapiens GN=STX12 PE=1 SV=2;Q86Y82 sp|Q86Y82|STX12_HUMAN Syntaxin-12 OS=Homo sapiens GN=STX12 PE=1 SV=1	2	2	2	2	1	1	1	1	0	2	1	1	1	1	0	2	1	1	1	1	0	2	12.1	12.1	12.1	24.576	215	215;276	0	19.404	0.64184	1.0937	18.267	9	0	Leave out requantified	0.45231	NaN	0.34209	0.58504	NaN	0.66544
B1AJY7;O75832;B1AJY5;O75832-2;B1AJY6	B1AJY7;O75832;B1AJY5	6;6;5;2;1	6;6;5;2;1	6;6;5;2;1	26S proteasome non-ATPase regulatory subunit 10	PSMD10	B1AJY7 tr|B1AJY7|B1AJY7_HUMAN 26S proteasome non-ATPase regulatory subunit 10 OS=Homo sapiens GN=PSMD10 PE=1 SV=1;O75832 sp|O75832|PSD10_HUMAN 26S proteasome non-ATPase regulatory subunit 10 OS=Homo sapiens GN=PSMD10 PE=1 SV=1;B1AJY5 tr|B1AJY5|B1AJY5_HUMAN	5	6	6	6	4	3	1	3	4	3	4	3	1	3	4	3	4	3	1	3	4	3	42	42	42	20.808	193	193;226;185;151;110	0	61.087	0.62093	0.92584	34.319	24	0	Leave out requantified	0.26737	0.35935	NaN	0.63743	0.69186	0.72961
B1AKC9;P29323-2;P29323-3;P29323;Q6NVW1	B1AKC9;P29323-2;P29323-3;P29323;Q6NVW1	6;6;6;6;3	5;5;5;5;3	4;4;4;4;3	Receptor protein-tyrosine kinase;Ephrin type-B receptor 2	EPHB2	B1AKC9 tr|B1AKC9|B1AKC9_HUMAN Receptor protein-tyrosine kinase OS=Homo sapiens GN=EPHB2 PE=1 SV=1;P29323-2 sp|P29323-2|EPHB2_HUMAN Isoform 2 of Ephrin type-B receptor 2 OS=Homo sapiens GN=EPHB2;P29323-3 sp|P29323-3|EPHB2_HUMAN Isoform 3 of Ephrin type-B re	5	6	5	4	3	2	2	2	1	2	2	1	1	2	1	2	2	0	1	2	1	2	9.1	7.9	5.8	105.56	946	946;986;987;1055;482	0	16.216	0.51604	0.89018	24.696	7	0	Leave out requantified	NaN	NaN	NaN	NaN	NaN	0.44796
B1AKD8;Q5TZA2;A0A087WW81;Q8IVE0;Q5TZA2-2	B1AKD8;Q5TZA2;A0A087WW81;Q8IVE0;Q5TZA2-2	2;2;1;1;1	2;2;1;1;1	2;2;1;1;1	Rootletin;Putative ciliary rootlet coiled-coil protein-like 2 protein	CROCC;CROCCP3	B1AKD8 tr|B1AKD8|B1AKD8_HUMAN Rootletin (Fragment) OS=Homo sapiens GN=CROCC PE=1 SV=2;Q5TZA2 sp|Q5TZA2|CROCC_HUMAN Rootletin OS=Homo sapiens GN=CROCC PE=1 SV=1;A0A087WW81 tr|A0A087WW81|A0A087WW81_HUMAN Rootletin (Fragment) OS=Homo sapiens GN=CROCC PE=1 SV=	5	2	2	2	1	1	1	1	2	1	1	1	1	1	2	1	1	1	1	1	2	1	1.5	1.5	1.5	149.06	1311	1311;2017;838;287;1313	0.0006805	2.1692	0.94755	1.4545	73.275	11	0	Median	NaN	NaN	0.31946	NaN	1.0988	0.94983
B1AKJ5;O43847;O43847-2;A0A087WYK8;G3V1R5;F5H7V1;H0Y5G9	B1AKJ5;O43847;O43847-2;A0A087WYK8;G3V1R5;F5H7V1	21;21;21;20;18;15;9	21;21;21;20;18;15;9	21;21;21;20;18;15;9	Nardilysin	NRD1	B1AKJ5 tr|B1AKJ5|B1AKJ5_HUMAN Nardilysin OS=Homo sapiens GN=NRD1 PE=1 SV=1;O43847 sp|O43847|NRDC_HUMAN Nardilysin OS=Homo sapiens GN=NRD1 PE=1 SV=2;O43847-2 sp|O43847-2|NRDC_HUMAN Isoform 2 of Nardilysin OS=Homo sapiens GN=NRD1;A0A087WYK8 tr|A0A087WYK8|A0A	7	21	21	21	8	7	7	10	12	9	8	7	7	10	12	9	8	7	7	10	12	9	21.4	21.4	21.4	139.41	1219	1219;1150;1218;1148;1087;949;538	0	119.81	0.55448	0.88629	24.834	62	0	Leave out requantified	0.40488	0.68254	0.29883	0.55352	0.73499	0.60913
B1AKZ5;Q15121;Q15121-2	B1AKZ5;Q15121;Q15121-2	2;2;1	2;2;1	2;2;1	Astrocytic phosphoprotein PEA-15	PEA15	B1AKZ5 tr|B1AKZ5|B1AKZ5_HUMAN Astrocytic phosphoprotein PEA-15 OS=Homo sapiens GN=PEA15 PE=1 SV=1;Q15121 sp|Q15121|PEA15_HUMAN Astrocytic phosphoprotein PEA-15 OS=Homo sapiens GN=PEA15 PE=1 SV=2;Q15121-2 sp|Q15121-2|PEA15_HUMAN Isoform 2 of Astrocytic phos	3	2	2	2	0	2	0	0	1	0	0	2	0	0	1	0	0	2	0	0	1	0	30.6	30.6	30.6	12.53	108	108;130;151	0	4.79	0.56942	1.0002	49.242	3	0	Median	NaN	0.43038	NaN	NaN	NaN	NaN
B1AL00;P18075;H0Y4B5;B1AKZ9	B1AL00;P18075;H0Y4B5;B1AKZ9	2;2;1;1	2;2;1;1	2;2;1;1	Bone morphogenetic protein 7	BMP7	B1AL00 tr|B1AL00|B1AL00_HUMAN Bone morphogenetic protein 7 OS=Homo sapiens GN=BMP7 PE=1 SV=1;P18075 sp|P18075|BMP7_HUMAN Bone morphogenetic protein 7 OS=Homo sapiens GN=BMP7 PE=1 SV=1;H0Y4B5 tr|H0Y4B5|H0Y4B5_HUMAN Bone morphogenetic protein 7 (Fragment) OS	4	2	2	2	2	1	0	2	0	2	2	1	0	2	0	2	2	1	0	2	0	2	8	8	8	46.722	412	412;431;297;365	0	39.267	0.61137	1.0042	17.656	8	0	Leave out requantified	1.5639	NaN	NaN	0.34315	NaN	0.51701
B1AL69;Q7L3B6	B1AL69;Q7L3B6	1;1	1;1	1;1	Hsp90 co-chaperone Cdc37-like 1	CDC37L1	B1AL69 tr|B1AL69|B1AL69_HUMAN Hsp90 co-chaperone Cdc37-like 1 OS=Homo sapiens GN=CDC37L1 PE=1 SV=1;Q7L3B6 sp|Q7L3B6|CD37L_HUMAN Hsp90 co-chaperone Cdc37-like 1 OS=Homo sapiens GN=CDC37L1 PE=1 SV=1	2	1	1	1	1	0	0	0	0	0	1	0	0	0	0	0	1	0	0	0	0	0	7.1	7.1	7.1	35.58	308	308;337	0.0070015	1.275	NaN	NaN	NaN	1	0	Median	NaN	NaN	NaN	NaN	NaN	NaN
B1ALC0;O15511;O15511-2	B1ALC0;O15511;O15511-2	3;3;2	3;3;2	3;3;2	Actin-related protein 2/3 complex subunit 5	ARPC5	B1ALC0 tr|B1ALC0|B1ALC0_HUMAN Actin-related protein 2/3 complex subunit 5 OS=Homo sapiens GN=ARPC5 PE=1 SV=1;O15511 sp|O15511|ARPC5_HUMAN Actin-related protein 2/3 complex subunit 5 OS=Homo sapiens GN=ARPC5 PE=1 SV=3;O15511-2 sp|O15511-2|ARPC5_HUMAN Isofor	3	3	3	3	2	2	2	3	3	2	2	2	2	3	3	2	2	2	2	3	3	2	34.8	34.8	34.8	14.807	135	135;151;154	0	10.085	0.50441	0.8786	18.875	23	0	Leave out requantified	0.45761	0.45895	0.51539	0.44632	0.62593	0.68178
B1ALK7;Q14155-6;Q14155-1;Q14155-5;Q14155-2;Q14155-3;Q14155;E7EUY6;E9PDQ5;F6SJA5;Q15052-2;Q15052	B1ALK7;Q14155-6;Q14155-1;Q14155-5;Q14155-2;Q14155-3;Q14155;E7EUY6;E9PDQ5	9;9;9;9;9;9;9;8;8;2;1;1	9;9;9;9;9;9;9;8;8;2;1;1	9;9;9;9;9;9;9;8;8;2;1;1	Rho guanine nucleotide exchange factor 7	ARHGEF7	B1ALK7 tr|B1ALK7|B1ALK7_HUMAN Rho guanine nucleotide exchange factor 7 OS=Homo sapiens GN=ARHGEF7 PE=1 SV=1;Q14155-6 sp|Q14155-6|ARHG7_HUMAN Isoform 6 of Rho guanine nucleotide exchange factor 7 OS=Homo sapiens GN=ARHGEF7;Q14155-1 sp|Q14155-1|ARHG7_HUMAN I	12	9	9	9	5	3	3	2	5	1	5	3	3	2	5	1	5	3	3	2	5	1	20.1	20.1	20.1	79.831	705	705;625;646;731;753;782;803;447;547;130;622;776	0	25.39	0.59865	0.95944	29.225	17	0	Leave out requantified	0.34037	0.51955	0.27806	0.79691	0.7153	NaN
B1AMS2;Q14141-2;Q14141-4;Q14141;Q14141-3	B1AMS2;Q14141-2;Q14141-4;Q14141	9;9;9;9;4	2;2;2;2;2	2;2;2;2;2	Septin-6	2020-09-06	B1AMS2 tr|B1AMS2|B1AMS2_HUMAN Septin 6, isoform CRA_b OS=Homo sapiens GN=SEPT6 PE=1 SV=1;Q14141-2 sp|Q14141-2|SEPT6_HUMAN Isoform I of Septin-6 OS=Homo sapiens GN=SEPT6;Q14141-4 sp|Q14141-4|SEPT6_HUMAN Isoform V of Septin-6 OS=Homo sapiens GN=SEPT6;Q14141	5	9	2	2	4	3	4	5	4	4	1	0	0	2	0	0	1	0	0	2	0	0	20.6	9.3	9.3	49.303	431	431;427;429;434;267	0	14.03	0.53814	1.1307	43.487	3	0	Median	NaN	NaN	NaN	0.42752	NaN	NaN
B1AMU3;Q9Y3B2;R4GNH9;R4GMQ7;B1AMU7;B1AMU4	B1AMU3;Q9Y3B2;R4GNH9;R4GMQ7;B1AMU7;B1AMU4	4;4;2;2;2;2	4;4;2;2;2;2	4;4;2;2;2;2	Exosome complex component CSL4	EXOSC1	B1AMU3 tr|B1AMU3|B1AMU3_HUMAN Exosome complex component CSL4 OS=Homo sapiens GN=EXOSC1 PE=1 SV=1;Q9Y3B2 sp|Q9Y3B2|EXOS1_HUMAN Exosome complex component CSL4 OS=Homo sapiens GN=EXOSC1 PE=1 SV=1;R4GNH9 tr|R4GNH9|R4GNH9_HUMAN Exosome complex component CSL4 OS	6	4	4	4	1	3	0	1	4	0	1	3	0	1	4	0	1	3	0	1	4	0	28.2	28.2	28.2	18.816	170	170;195;139;143;165;178	0	11.001	0.53498	0.80178	20.677	12	0	Leave out requantified	NaN	0.3702	NaN	NaN	0.74648	NaN
B1AMW1;P19256-2;P19256-3;P19256;H0YDI1	B1AMW1;P19256-2;P19256-3;P19256;H0YDI1	2;2;2;2;1	2;2;2;2;1	2;2;2;2;1	Lymphocyte function-associated antigen 3	CD58	B1AMW1 tr|B1AMW1|B1AMW1_HUMAN CD58 antigen, (Lymphocyte function-associated antigen 3), isoform CRA_c OS=Homo sapiens GN=CD58 PE=1 SV=1;P19256-2 sp|P19256-2|LFA3_HUMAN Isoform 2 of Lymphocyte function-associated antigen 3 OS=Homo sapiens GN=CD58;P19256-3 s	5	2	2	2	0	0	0	0	0	2	0	0	0	0	0	2	0	0	0	0	0	2	10.4	10.4	10.4	27.018	240	240;237;248;250;131	0	6.1783	NaN	NaN	NaN	1	0	Median	NaN	NaN	NaN	NaN	NaN	NaN
C9JVB2;B4DYG9;B1AN15;E7EN73;Q8IZA0-2;Q8IZA0;C9JQ56;H0Y4S8	C9JVB2;B4DYG9;B1AN15;E7EN73;Q8IZA0-2;Q8IZA0;C9JQ56;H0Y4S8	2;2;2;2;2;2;1;1	2;2;2;2;2;2;1;1	2;2;2;2;2;2;1;1	Dyslexia-associated protein KIAA0319-like protein	KIAA0319L	C9JVB2 tr|C9JVB2|C9JVB2_HUMAN Dyslexia-associated protein KIAA0319-like protein (Fragment) OS=Homo sapiens GN=KIAA0319L PE=1 SV=1;B4DYG9 tr|B4DYG9|B4DYG9_HUMAN Dyslexia-associated protein KIAA0319-like protein OS=Homo sapiens GN=KIAA0319L PE=1 SV=1;B1AN15	8	2	2	2	2	2	2	2	2	1	2	2	2	2	2	1	2	2	2	2	2	1	10.6	10.6	10.6	30.077	273	273;344;685;1026;996;1049;179;304	0	3.1965	0.72812	1.0433	31.681	27	0	Leave out requantified	1.5855	0.77951	0.78218	0.50046	0.76185	0.68889
B1ANM7;Q9UNN5-2;Q9UNN5;B3KT28	B1ANM7;Q9UNN5-2;Q9UNN5;B3KT28	5;5;5;3	5;5;5;3	5;5;5;3	FAS-associated factor 1	FAF1	B1ANM7 tr|B1ANM7|B1ANM7_HUMAN FAS-associated factor 1 OS=Homo sapiens GN=FAF1 PE=1 SV=1;Q9UNN5-2 sp|Q9UNN5-2|FAF1_HUMAN Isoform Short of FAS-associated factor 1 OS=Homo sapiens GN=FAF1;Q9UNN5 sp|Q9UNN5|FAF1_HUMAN FAS-associated factor 1 OS=Homo sapiens GN=	4	5	5	5	0	2	2	1	1	2	0	2	2	1	1	2	0	2	2	1	1	2	9.6	9.6	9.6	55.998	490	490;498;650;464	0	2.9996	0.60852	0.93929	24.138	11	0	Leave out requantified	NaN	0.47297	0.32862	NaN	0.70104	0.6576
B1ANR0;Q13310-2;Q13310;Q13310-3;H0Y5F5;H0YCC8;H0YEU6;H0YEQ8;H0Y6X6;H0YER0;B1ANR1;E5RHG7;P0CB38	B1ANR0;Q13310-2;Q13310;Q13310-3;H0Y5F5	20;20;20;20;18;7;6;4;4;3;3;1;1	11;11;11;11;11;4;4;1;3;2;0;0;1	11;11;11;11;11;4;4;1;3;2;0;0;1	Polyadenylate-binding protein;Polyadenylate-binding protein 4	PABPC4	B1ANR0 tr|B1ANR0|B1ANR0_HUMAN Polyadenylate-binding protein OS=Homo sapiens GN=PABPC4 PE=1 SV=1;Q13310-2 sp|Q13310-2|PABP4_HUMAN Isoform 2 of Polyadenylate-binding protein 4 OS=Homo sapiens GN=PABPC4;Q13310 sp|Q13310|PABP4_HUMAN Polyadenylate-binding prote	13	20	11	11	10	16	10	13	14	10	3	9	5	5	7	4	3	9	5	5	7	4	36.4	19.3	19.3	67.97	615	615;631;644;660;550;197;249;112;195;68;129;75;370	0	43.276	0.52027	0.83309	19.294	42	0	Leave out requantified	0.3419	0.56556	0.39663	0.37768	0.79471	0.51828
H3BLV0;B1AP13;H7BY55;P08174-4;P08174;P08174-3;P08174-5;P08174-2;P08174-6;P08174-7;B1AP15	H3BLV0;B1AP13;H7BY55;P08174-4;P08174;P08174-3;P08174-5;P08174-2;P08174-6;P08174-7	3;3;3;3;3;3;3;3;3;3;1	3;3;3;3;3;3;3;3;3;3;1	3;3;3;3;3;3;3;3;3;3;1	Complement decay-accelerating factor	CD55	H3BLV0 tr|H3BLV0|H3BLV0_HUMAN Complement decay-accelerating factor (Fragment) OS=Homo sapiens GN=CD55 PE=1 SV=1;B1AP13 tr|B1AP13|B1AP13_HUMAN Complement decay-accelerating factor OS=Homo sapiens GN=CD55 PE=1 SV=1;H7BY55 tr|H7BY55|H7BY55_HUMAN Complement de	11	3	3	3	2	2	2	3	3	2	2	2	2	3	3	2	2	2	2	3	3	2	8.9	8.9	8.9	35.695	326	326;444;550;364;381;384;439;440;525;551;317	0	3.4162	0.75477	1.1235	39.941	16	0	Leave out requantified	1.3908	1.1473	NaN	0.52781	0.67062	0.43762
B1AUU8;P42566	B1AUU8;P42566	3;3	3;3	3;3	Epidermal growth factor receptor substrate 15	EPS15	B1AUU8 tr|B1AUU8|B1AUU8_HUMAN Epidermal growth factor receptor substrate 15 OS=Homo sapiens GN=EPS15 PE=1 SV=1;P42566 sp|P42566|EPS15_HUMAN Epidermal growth factor receptor substrate 15 OS=Homo sapiens GN=EPS15 PE=1 SV=2	2	3	3	3	0	0	1	0	1	3	0	0	1	0	1	3	0	0	1	0	1	3	6.8	6.8	6.8	83.653	762	762;896	0.00067385	2.0901	0.48634	0.89018	175.75	5	0	Leave out requantified	NaN	NaN	NaN	NaN	NaN	0.57316
G3V4W0;B4DY08;B2R5W2;P07910-2;G3V4C1;P07910;G3V576;G3V2Q1;P07910-4;G3V2D6;P07910-3;G3V5V7;B2RXH8;G3V5X6;G3V3K6;G3V251;B4DSU6;G3V555;G3V575;G3V4M8;G3V2H6	G3V4W0;B4DY08;B2R5W2;P07910-2;G3V4C1;P07910;G3V576;G3V2Q1;P07910-4;G3V2D6;P07910-3;G3V5V7;B2RXH8	13;13;13;13;12;12;11;11;10;8;8;7;7;6;6;6;5;5;5;4;3	13;13;13;13;12;12;11;11;10;8;8;7;7;6;6;6;5;5;5;4;3	6;6;6;6;5;5;4;4;4;4;3;3;0;3;3;3;2;2;2;1;0	Heterogeneous nuclear ribonucleoproteins C1/C2;Heterogeneous nuclear ribonucleoprotein C-like 2	HNRNPC;HNRNPCL2	G3V4W0 tr|G3V4W0|G3V4W0_HUMAN Heterogeneous nuclear ribonucleoproteins C1/C2 (Fragment) OS=Homo sapiens GN=HNRNPC PE=1 SV=1;B4DY08 tr|B4DY08|B4DY08_HUMAN Heterogeneous nuclear ribonucleoproteins C1/C2 OS=Homo sapiens GN=HNRNPC PE=1 SV=1;B2R5W2 tr|B2R5W2|B2	21	13	13	6	9	10	10	11	11	9	9	10	10	11	11	9	3	3	4	5	4	2	43.1	43.1	29	28.916	262	262;288;290;293;292;306;231;305;250;214;226;180;293;117;121;126;147;175;187;66;54	0	216.4	0.60776	1.0638	13.757	144	0	Leave out requantified	0.47742	0.55725	0.30974	0.67492	0.7257	0.72923
B2WTI3;B2WTI4;K7EJU9;Q6NYC1-2;Q6NYC1;Q6NYC1-3	B2WTI3;B2WTI4;K7EJU9;Q6NYC1-2;Q6NYC1;Q6NYC1-3	4;4;4;4;4;4	4;4;4;4;4;4	4;4;4;4;4;4	Bifunctional arginine demethylase and lysyl-hydroxylase JMJD6	JMJD6	B2WTI3 tr|B2WTI3|B2WTI3_HUMAN Bifunctional arginine demethylase and lysyl-hydroxylase JMJD6 OS=Homo sapiens GN=JMJD6 PE=1 SV=1;B2WTI4 tr|B2WTI4|B2WTI4_HUMAN Bifunctional arginine demethylase and lysyl-hydroxylase JMJD6 OS=Homo sapiens GN=JMJD6 PE=1 SV=1;K7	6	4	4	4	0	3	1	1	2	1	0	3	1	1	2	1	0	3	1	1	2	1	23.3	23.3	23.3	39.241	335	335;361;395;372;403;414	0	34.973	0.40776	0.77159	39.133	10	0	Leave out requantified	NaN	0.30521	NaN	NaN	0.55304	NaN
B3KRD8;O76054-5;O76054;H7C4C6;H7C1K3;C9JZI9;H7C417;O76054-4	B3KRD8;O76054-5;O76054	3;3;3;1;1;1;1;1	3;3;3;1;1;1;1;1	3;3;3;1;1;1;1;1	SEC14-like protein 2	SEC14L2	B3KRD8 tr|B3KRD8|B3KRD8_HUMAN SEC14-like 2 (S. cerevisiae), isoform CRA_c OS=Homo sapiens GN=SEC14L2 PE=1 SV=1;O76054-5 sp|O76054-5|S14L2_HUMAN Isoform 3 of SEC14-like protein 2 OS=Homo sapiens GN=SEC14L2;O76054 sp|O76054|S14L2_HUMAN SEC14-like protein 2 O	8	3	3	3	1	2	1	0	2	1	1	2	1	0	2	1	1	2	1	0	2	1	14.3	14.3	14.3	37.455	329	329;320;403;74;144;203;338;392	0	8.2473	0.35051	0.82493	13.614	9	0	Leave out requantified	NaN	0.37243	0.34897	NaN	1.0072	NaN
B3KS98;O15372;A0A087WZK9;E5RJT0;E5RGU4;E5RFW7;E5RFH0	B3KS98;O15372;A0A087WZK9;E5RJT0	20;20;19;13;6;2;2	20;20;19;13;6;2;2	20;20;19;13;6;2;2	Eukaryotic translation initiation factor 3 subunit H	EIF3H	B3KS98 tr|B3KS98|B3KS98_HUMAN Eukaryotic translation initiation factor 3 subunit H OS=Homo sapiens GN=EIF3H PE=1 SV=1;O15372 sp|O15372|EIF3H_HUMAN Eukaryotic translation initiation factor 3 subunit H OS=Homo sapiens GN=EIF3H PE=1 SV=1;A0A087WZK9 tr|A0A087W	7	20	20	20	9	13	8	12	11	11	9	13	8	12	11	11	9	13	8	12	11	11	54.9	54.9	54.9	41.581	366	366;352;349;244;235;97;170	0	269.99	0.59747	1.1645	29.038	121	0	Leave out requantified	0.51148	0.73995	0.40476	0.67723	0.85165	0.70973
H0YMJ0;H0YLJ3;B3KTM8;Q9UBU8-2;Q9UBU8;H0YMT8;H0YM21;H0YNE0;Q9UBU8-3;H0YLV1	H0YMJ0;H0YLJ3;B3KTM8;Q9UBU8-2;Q9UBU8;H0YMT8;H0YM21;H0YNE0;Q9UBU8-3	4;4;4;4;4;2;2;2;2;1	4;4;4;4;4;2;2;2;2;1	4;4;4;4;4;2;2;2;2;1	Mortality factor 4-like protein 1	MORF4L1	H0YMJ0 tr|H0YMJ0|H0YMJ0_HUMAN Mortality factor 4-like protein 1 (Fragment) OS=Homo sapiens GN=MORF4L1 PE=1 SV=1;H0YLJ3 tr|H0YLJ3|H0YLJ3_HUMAN Mortality factor 4-like protein 1 OS=Homo sapiens GN=MORF4L1 PE=1 SV=1;B3KTM8 tr|B3KTM8|B3KTM8_HUMAN Mortality fac	10	4	4	4	1	1	2	1	1	1	1	1	2	1	1	1	1	1	2	1	1	1	23.3	23.3	23.3	28.207	245	245;269;348;323;362;118;156;213;235;113	0	4.1675	0.53426	1.0542	21.327	8	0	Leave out requantified	NaN	NaN	0.28286	NaN	NaN	0.67744
B3KVN2;P49354-2;P49354;E9PQP6;E9PPM9;H0YCW1	B3KVN2;P49354-2;P49354;E9PQP6	5;5;5;4;1;1	5;5;5;4;1;1	5;5;5;4;1;1	Protein farnesyltransferase/geranylgeranyltransferase type-1 subunit alpha	FNTA	B3KVN2 tr|B3KVN2|B3KVN2_HUMAN Farnesyltransferase, CAAX box, alpha, isoform CRA_c OS=Homo sapiens GN=FNTA PE=1 SV=1;P49354-2 sp|P49354-2|FNTA_HUMAN Isoform 2 of Protein farnesyltransferase/geranylgeranyltransferase type-1 subunit alpha OS=Homo sapiens GN=F	6	5	5	5	2	3	0	4	4	1	2	3	0	4	4	1	2	3	0	4	4	1	29.8	29.8	29.8	27.443	228	228;312;379;249;60;196	0	33.35	0.65562	0.96456	27.725	18	0	Leave out requantified	0.47028	0.53267	NaN	0.57147	0.80248	0.50277
H0YMQ9;H0YKQ8;B3KXX3;Q9UHW9-6;Q9UHW9-5;Q9UHW9-2;Q9UHW9-3;Q9UHW9-4;Q9UHW9;H0YNJ5;I3L4N6;Q9UP95-4;Q9UP95-3;Q9UP95-5;Q9UP95-2;Q9UP95-6;Q9UP95;Q9UP95-7	H0YMQ9;H0YKQ8;B3KXX3;Q9UHW9-6;Q9UHW9-5;Q9UHW9-2;Q9UHW9-3;Q9UHW9-4;Q9UHW9;H0YNJ5;I3L4N6;Q9UP95-4;Q9UP95-3;Q9UP95-5;Q9UP95-2;Q9UP95-6;Q9UP95;Q9UP95-7	2;2;2;2;2;2;2;2;2;1;1;1;1;1;1;1;1;1	2;2;2;2;2;2;2;2;2;1;1;1;1;1;1;1;1;1	2;2;2;2;2;2;2;2;2;1;1;1;1;1;1;1;1;1	Solute carrier family 12 member 6;Solute carrier family 12 member 4	SLC12A6;SLC12A4	H0YMQ9 tr|H0YMQ9|H0YMQ9_HUMAN Solute carrier family 12 (Potassium/chloride transporters), member 6, isoform CRA_c OS=Homo sapiens GN=SLC12A6 PE=1 SV=1;H0YKQ8 tr|H0YKQ8|H0YKQ8_HUMAN Solute carrier family 12 member 6 OS=Homo sapiens GN=SLC12A6 PE=1 SV=1;B3KX	18	2	2	2	2	0	1	1	0	1	2	0	1	1	0	1	2	0	1	1	0	1	2.3	2.3	2.3	99.264	906	906;942;962;1084;1091;1099;1135;1141;1150;107;1037;780;1011;1054;1068;1079;1085;1087	0.0067361	1.3058	0.93899	1.6547	23.573	10	0	Median	0.54006	NaN	NaN	0.86545	NaN	1.1023
B4DDD8;P12081-4;P12081;B4E1C5;P12081-3;P12081-2;B3KWE1;E7ETE2;D6RF05;B4DQ67;P49590-2;P49590	B4DDD8;P12081-4;P12081;B4E1C5;P12081-3;P12081-2;B3KWE1;E7ETE2	21;21;21;19;19;19;18;12;3;3;3;3	21;21;21;19;19;19;18;12;3;3;3;3	21;21;21;19;19;19;18;12;3;3;3;3	Histidine--tRNA ligase, cytoplasmic	HARS	B4DDD8 tr|B4DDD8|B4DDD8_HUMAN Histidine--tRNA ligase, cytoplasmic OS=Homo sapiens GN=HARS PE=1 SV=1;P12081-4 sp|P12081-4|SYHC_HUMAN Isoform 4 of Histidine--tRNA ligase, cytoplasmic OS=Homo sapiens GN=HARS;P12081 sp|P12081|SYHC_HUMAN Histidine--tRNA ligase,	12	21	21	21	11	10	13	13	15	13	11	10	13	13	15	13	11	10	13	13	15	13	49.4	49.4	49.4	48.569	435	435;489;509;395;449;469;440;288;60;334;481;506	0	213.61	0.65949	1.1666	17.977	97	0	Leave out requantified	0.28684	0.62482	0.27689	0.65038	0.98316	0.73156
B4DDF4;B4DUT8;Q99439;A0A087X271;H3BVI6;Q99439-2;K7ES69;A0A087X1X5;H3BQH0;A0A087WV51;U3KPS3	B4DDF4;B4DUT8;Q99439;A0A087X271;H3BVI6;Q99439-2;K7ES69;A0A087X1X5	10;10;10;9;7;7;6;5;2;1;1	9;9;9;8;7;6;5;5;2;1;1	9;9;9;8;7;6;5;5;2;1;1	Calponin;Calponin-2	CNN2	B4DDF4 tr|B4DDF4|B4DDF4_HUMAN Calponin OS=Homo sapiens GN=CNN2 PE=1 SV=1;B4DUT8 tr|B4DUT8|B4DUT8_HUMAN Calponin OS=Homo sapiens GN=CNN2 PE=1 SV=1;Q99439 sp|Q99439|CNN2_HUMAN Calponin-2 OS=Homo sapiens GN=CNN2 PE=1 SV=4;A0A087X271 tr|A0A087X271|A0A087X271_H	11	10	9	9	4	9	7	7	8	8	4	8	6	6	7	7	4	8	6	6	7	7	37.6	37.6	37.6	32.616	298	298;330;309;179;218;270;148;191;154;66;103	0	199.23	0.57109	1.0617	22.614	69	0	Leave out requantified	0.46373	0.75909	0.54715	0.45431	0.6946	0.51866
B4DEM9;Q9Y2S7	B4DEM9;Q9Y2S7	3;3	3;3	3;3	Polymerase delta-interacting protein 2	POLDIP2	B4DEM9 tr|B4DEM9|B4DEM9_HUMAN Polymerase delta-interacting protein 2 OS=Homo sapiens GN=POLDIP2 PE=1 SV=1;Q9Y2S7 sp|Q9Y2S7|PDIP2_HUMAN Polymerase delta-interacting protein 2 OS=Homo sapiens GN=POLDIP2 PE=1 SV=1	2	3	3	3	1	1	0	0	2	0	1	1	0	0	2	0	1	1	0	0	2	0	13.4	13.4	13.4	39.871	350	350;368	0	6.4208	0.41017	0.58328	50.664	5	0	Leave out requantified	NaN	0.22018	NaN	NaN	0.66083	NaN
J3KT85;J3QR61;J3QKS7;B4DGM3;Q969G3-6;Q969G3-5;Q969G3-3;Q969G3-2;Q969G3-4;Q969G3	J3KT85;J3QR61;J3QKS7;B4DGM3;Q969G3-6;Q969G3-5;Q969G3-3;Q969G3-2;Q969G3-4;Q969G3	2;2;2;2;2;2;2;2;2;2	2;2;2;2;2;2;2;2;2;2	2;2;2;2;2;2;2;2;2;2	SWI/SNF-related matrix-associated actin-dependent regulator of chromatin subfamily E member 1	SMARCE1	J3KT85 tr|J3KT85|J3KT85_HUMAN SWI/SNF-related matrix-associated actin-dependent regulator of chromatin subfamily E member 1 (Fragment) OS=Homo sapiens GN=SMARCE1 PE=1 SV=1;J3QR61 tr|J3QR61|J3QR61_HUMAN SWI/SNF-related matrix-associated actin-dependent regu	10	2	2	2	0	0	1	0	1	0	0	0	1	0	1	0	0	0	1	0	1	0	26.7	26.7	26.7	12.106	101	101;153;288;393;293;328;341;363;376;411	0	3.0171	0.33754	0.50865	45.977	2	0	Median	NaN	NaN	NaN	NaN	NaN	NaN
B4DGU4;P35222;P35222-2;E7EMJ5	B4DGU4;P35222	11;11;2;1	10;10;2;1	10;10;2;1	Catenin beta-1	CTNNB1	B4DGU4 tr|B4DGU4|B4DGU4_HUMAN Catenin beta-1 OS=Homo sapiens GN=CTNNB1 PE=1 SV=1;P35222 sp|P35222|CTNB1_HUMAN Catenin beta-1 OS=Homo sapiens GN=CTNNB1 PE=1 SV=1	4	11	10	10	2	4	8	6	6	3	2	4	7	6	6	3	2	4	7	6	6	3	22.6	21.6	21.6	84.765	774	774;781;88;149	0	49.259	0.40994	0.71812	35.215	27	0	Leave out requantified	NaN	0.95327	0.29066	0.43994	0.55031	0.39753
B4DHE8;Q96DH6-2;Q96DH6;J3QKT5;J3KTC1;H0YHB7;B4DM51;Q96DH6-3;O43347	B4DHE8;Q96DH6-2;Q96DH6;J3QKT5;J3KTC1	3;3;3;2;2;1;1;1;1	3;3;3;2;2;1;1;1;1	3;3;3;2;2;1;1;1;1	RNA-binding protein Musashi homolog 2	MSI2	B4DHE8 tr|B4DHE8|B4DHE8_HUMAN RNA-binding protein Musashi homolog 2 OS=Homo sapiens GN=MSI2 PE=1 SV=1;Q96DH6-2 sp|Q96DH6-2|MSI2H_HUMAN Isoform 2 of RNA-binding protein Musashi homolog 2 OS=Homo sapiens GN=MSI2;Q96DH6 sp|Q96DH6|MSI2H_HUMAN RNA-binding prote	9	3	3	3	0	2	2	1	2	0	0	2	2	1	2	0	0	2	2	1	2	0	13.9	13.9	13.9	34.812	324	324;251;328;99;140;233;267;151;362	0	5.5189	0.54487	0.90704	34.578	7	0	Leave out requantified	NaN	0.78184	0.46444	NaN	0.53836	NaN
H3BRY6;B4DVT3;B4DJL6;Q96SY0-4;Q96SY0-3;Q96SY0	H3BRY6;B4DVT3;B4DJL6;Q96SY0-4;Q96SY0-3;Q96SY0	4;4;4;4;4;4	4;4;4;4;4;4	4;4;4;4;4;4	von Willebrand factor A domain-containing protein 9	VWA9	H3BRY6 tr|H3BRY6|H3BRY6_HUMAN von Willebrand factor A domain-containing protein 9 OS=Homo sapiens GN=VWA9 PE=1 SV=1;B4DVT3 tr|B4DVT3|B4DVT3_HUMAN cDNA FLJ50705 OS=Homo sapiens GN=VWA9 PE=1 SV=1;B4DJL6 tr|B4DJL6|B4DJL6_HUMAN cDNA FLJ55475 OS=Homo sapiens GN	6	4	4	4	2	3	0	2	1	3	2	3	0	2	1	3	2	3	0	2	1	3	10.3	10.3	10.3	51.583	468	468;482;554;439;461;518	0	6.4073	0.60016	0.98724	29.014	14	0	Leave out requantified	0.32288	0.37114	NaN	0.58618	NaN	0.75169
B4DJV2;O75390;H0YIC4;F8VRI6;F8VPA1;F8W642;F8VZK9;F8VX07;F8VRP1;F8VX68;F8VWQ5;F8VPF9;F8VR34;F8VTT8;F8W1S4;F8W4S1;H0YH82	B4DJV2;O75390	6;6;2;2;2;1;1;1;1;1;1;1;1;1;1;1;1	6;6;2;2;2;1;1;1;1;1;1;1;1;1;1;1;1	6;6;2;2;2;1;1;1;1;1;1;1;1;1;1;1;1	Citrate synthase;Citrate synthase, mitochondrial	CS	B4DJV2 tr|B4DJV2|B4DJV2_HUMAN Citrate synthase OS=Homo sapiens GN=CS PE=1 SV=1;O75390 sp|O75390|CISY_HUMAN Citrate synthase, mitochondrial OS=Homo sapiens GN=CS PE=1 SV=2	17	6	6	6	1	3	5	0	3	4	1	3	5	0	3	4	1	3	5	0	3	4	15	15	15	50.431	453	453;466;123;140;144;66;80;114;117;120;132;140;146;149;157;178;190	0	7.0868	0.28225	0.65589	17.344	17	0	Leave out requantified	NaN	0.52203	0.24896	NaN	0.65339	0.27149
B4DKA4;Q9H9T3-4;Q9H9T3-5;Q9H9T3-2;Q9H9T3;H0YAP7	B4DKA4;Q9H9T3-4;Q9H9T3-5;Q9H9T3-2;Q9H9T3	3;3;3;3;3;1	3;3;3;3;3;1	3;3;3;3;3;1	Elongator complex protein 3	ELP3	B4DKA4 tr|B4DKA4|B4DKA4_HUMAN Elongator complex protein 3 OS=Homo sapiens GN=ELP3 PE=1 SV=1;Q9H9T3-4 sp|Q9H9T3-4|ELP3_HUMAN Isoform 3 of Elongator complex protein 3 OS=Homo sapiens GN=ELP3;Q9H9T3-5 sp|Q9H9T3-5|ELP3_HUMAN Isoform 4 of Elongator complex prot	6	3	3	3	1	0	0	1	3	0	1	0	0	1	3	0	1	0	0	1	3	0	8.2	8.2	8.2	54.234	475	475;428;455;533;547;140	0	4.384	0.77583	0.96081	2.1774	5	0	Leave out requantified	NaN	NaN	NaN	NaN	0.77583	NaN
B4DKB2;P42892-3;P42892-2;P42892-4;P42892;E9PJG1	B4DKB2;P42892-3;P42892-2;P42892-4;P42892	9;9;9;9;9;1	9;9;9;9;9;1	9;9;9;9;9;1	Endothelin-converting enzyme 1	ECE1	B4DKB2 tr|B4DKB2|B4DKB2_HUMAN Endothelin-converting enzyme 1 OS=Homo sapiens GN=ECE1 PE=1 SV=1;P42892-3 sp|P42892-3|ECE1_HUMAN Isoform C of Endothelin-converting enzyme 1 OS=Homo sapiens GN=ECE1;P42892-2 sp|P42892-2|ECE1_HUMAN Isoform A of Endothelin-conve	6	9	9	9	5	1	5	6	4	5	5	1	5	6	4	5	5	1	5	6	4	5	18	18	18	83.573	738	738;754;758;767;770;77	0	70.803	0.68325	1.2119	55.79	34	0	Leave out requantified	1.6054	NaN	1.1712	0.39565	0.62208	0.58043
B4DLN1;P52815	B4DLN1;P52815	2;2	2;2	2;2	39S ribosomal protein L12, mitochondrial	MRPL12	B4DLN1 tr|B4DLN1|B4DLN1_HUMAN Uncharacterized protein OS=Homo sapiens PE=2 SV=1;P52815 sp|P52815|RM12_HUMAN 39S ribosomal protein L12, mitochondrial OS=Homo sapiens GN=MRPL12 PE=1 SV=2	2	2	2	2	2	2	2	2	2	2	2	2	2	2	2	2	2	2	2	2	2	2	5.2	5.2	5.2	48.099	442	442;198	0	18.925	0.39354	0.67631	26.132	21	0	Leave out requantified	0.43162	0.35608	0.18799	0.44693	1.0466	0.45006
B4DLR8;P15559-3;P15559-2;P15559;H3BRK3;H3BNV2	B4DLR8;P15559-3;P15559-2;P15559;H3BRK3;H3BNV2	8;8;8;8;7;6	8;8;8;8;7;6	8;8;8;8;7;6	NAD(P)H dehydrogenase [quinone] 1	NQO1	B4DLR8 tr|B4DLR8|B4DLR8_HUMAN NAD(P)H dehydrogenase [quinone] 1 OS=Homo sapiens GN=NQO1 PE=1 SV=1;P15559-3 sp|P15559-3|NQO1_HUMAN Isoform 3 of NAD(P)H dehydrogenase [quinone] 1 OS=Homo sapiens GN=NQO1;P15559-2 sp|P15559-2|NQO1_HUMAN Isoform 2 of NAD(P)H de	6	8	8	8	6	4	4	6	5	6	6	4	4	6	5	6	6	4	4	6	5	6	34.2	34.2	34.2	22.793	202	202;236;240;274;269;253	0	78.839	1.2835	2.4429	63.61	47	0	Leave out requantified	0.19885	0.3756	0.19763	2.0056	0.70976	2.5377
B4DM58;P00374	B4DM58;P00374	1;1	1;1	1;1	Dihydrofolate reductase	DHFR	B4DM58 tr|B4DM58|B4DM58_HUMAN Dihydrofolate reductase OS=Homo sapiens GN=DHFR PE=1 SV=1;P00374 sp|P00374|DYR_HUMAN Dihydrofolate reductase OS=Homo sapiens GN=DHFR PE=1 SV=2	2	1	1	1	0	1	0	0	1	0	0	1	0	0	1	0	0	1	0	0	1	0	14	14	14	14.5	129	129;187	0.00067431	2.0914	0.69798	0.92956	54.206	2	0	Median	NaN	NaN	NaN	NaN	NaN	NaN
B4DMI0;E9PBM2;Q8WUF8-4;Q8WUF8-3;Q8WUF8	B4DMI0;E9PBM2;Q8WUF8-4;Q8WUF8-3;Q8WUF8	1;1;1;1;1	1;1;1;1;1	1;1;1;1;1	Protein FAM172A	FAM172A	B4DMI0 tr|B4DMI0|B4DMI0_HUMAN Protein FAM172A OS=Homo sapiens GN=FAM172A PE=1 SV=1;E9PBM2 tr|E9PBM2|E9PBM2_HUMAN Protein FAM172A OS=Homo sapiens GN=FAM172A PE=1 SV=1;Q8WUF8-4 sp|Q8WUF8-4|F172A_HUMAN Isoform 4 of Protein FAM172A OS=Homo sapiens GN=FAM172A;Q	5	1	1	1	0	0	0	1	0	0	0	0	0	1	0	0	0	0	0	1	0	0	7.4	7.4	7.4	31.371	269	269;305;306;370;416	0.00034447	2.3014	NaN	NaN	NaN	1	0	Median	NaN	NaN	NaN	NaN	NaN	NaN
Q49AI2;B4DML3;Q86WA6-2;Q86WA6	Q49AI2;B4DML3;Q86WA6-2;Q86WA6	1;1;1;1	1;1;1;1	1;1;1;1	Valacyclovir hydrolase	BPHL	Q49AI2 tr|Q49AI2|Q49AI2_HUMAN BPHL protein OS=Homo sapiens GN=BPHL PE=1 SV=1;B4DML3 tr|B4DML3|B4DML3_HUMAN Valacyclovir hydrolase OS=Homo sapiens GN=BPHL PE=1 SV=1;Q86WA6-2 sp|Q86WA6-2|BPHL_HUMAN Isoform 2 of Valacyclovir hydrolase OS=Homo sapiens GN=BPHL;	4	1	1	1	1	1	0	1	1	1	1	1	0	1	1	1	1	1	0	1	1	1	9.8	9.8	9.8	21.531	194	194;211;274;291	0	6.7104	0.55386	0.91832	28.611	11	0	Median	0.45561	NaN	NaN	0.61282	0.98787	0.59839
F5H2D0;B4DPQ0;P00736;F5H1V0;F5H6Y3;F5H3N3	F5H2D0;B4DPQ0;P00736	11;11;11;1;1;1	11;11;11;1;1;1	10;10;10;1;1;1	Complement C1r subcomponent;Complement C1r subcomponent heavy chain;Complement C1r subcomponent light chain	C1R	F5H2D0 tr|F5H2D0|F5H2D0_HUMAN Complement C1r subcomponent OS=Homo sapiens GN=C1R PE=1 SV=3;B4DPQ0 tr|B4DPQ0|B4DPQ0_HUMAN Complement C1r subcomponent OS=Homo sapiens GN=C1R PE=1 SV=1;P00736 sp|P00736|C1R_HUMAN Complement C1r subcomponent OS=Homo sapiens GN=	6	11	11	10	6	3	5	6	7	6	6	3	5	6	7	6	5	3	5	6	6	6	22.7	22.7	21.5	76.613	671	671;719;705;144;156;156	0	84.516	0.82351	1.3776	31.648	51	0	Leave out requantified	1.3366	0.74995	0.81509	0.42686	0.94373	0.87243
B4DQT1;B4DVN3;E7ESC7;Q7L5Y9-3;Q7L5Y9-2;Q7L5Y9;D6RIB6;Q7L5Y9-4;D6RID6;D6RE80;D6RDW4;D6REW7;Q7L5Y9-5	B4DQT1;B4DVN3;E7ESC7;Q7L5Y9-3;Q7L5Y9-2;Q7L5Y9;D6RIB6;Q7L5Y9-4	3;3;3;3;3;3;2;2;1;1;1;1;1	3;3;3;3;3;3;2;2;1;1;1;1;1	3;3;3;3;3;3;2;2;1;1;1;1;1	Macrophage erythroblast attacher	MAEA	B4DQT1 tr|B4DQT1|B4DQT1_HUMAN Macrophage erythroblast attacher OS=Homo sapiens GN=MAEA PE=1 SV=1;B4DVN3 tr|B4DVN3|B4DVN3_HUMAN Macrophage erythroblast attacher OS=Homo sapiens GN=MAEA PE=1 SV=1;E7ESC7 tr|E7ESC7|E7ESC7_HUMAN Macrophage erythroblast attacher	13	3	3	3	1	0	0	2	1	0	1	0	0	2	1	0	1	0	0	2	1	0	13.2	13.2	13.2	39.782	348	348;395;434;355;360;396;328;328;115;183;245;274;245	0	2.4382	0.56989	1.0302	46.673	4	0	Leave out requantified	NaN	NaN	NaN	0.52692	NaN	NaN
B4DSN5;P18031	B4DSN5;P18031	2;2	2;2	2;2	Tyrosine-protein phosphatase non-receptor type;Tyrosine-protein phosphatase non-receptor type 1	PTPN1	B4DSN5 tr|B4DSN5|B4DSN5_HUMAN Tyrosine-protein phosphatase non-receptor type OS=Homo sapiens GN=PTPN1 PE=1 SV=1;P18031 sp|P18031|PTN1_HUMAN Tyrosine-protein phosphatase non-receptor type 1 OS=Homo sapiens GN=PTPN1 PE=1 SV=1	2	2	2	2	1	1	0	1	2	0	1	1	0	1	2	0	1	1	0	1	2	0	9.1	9.1	9.1	41.26	362	362;435	0	12.589	0.45754	0.74429	61.159	6	0	Median	NaN	NaN	NaN	NaN	1.1402	NaN
B4DTR8;Q9Y5X9;J3QQQ0;Q9Y5X9-2	B4DTR8;Q9Y5X9;J3QQQ0;Q9Y5X9-2	2;2;1;1	2;2;1;1	2;2;1;1	Endothelial lipase	LIPG	B4DTR8 tr|B4DTR8|B4DTR8_HUMAN Endothelial lipase OS=Homo sapiens GN=LIPG PE=1 SV=1;Q9Y5X9 sp|Q9Y5X9|LIPE_HUMAN Endothelial lipase OS=Homo sapiens GN=LIPG PE=1 SV=1;J3QQQ0 tr|J3QQQ0|J3QQQ0_HUMAN Endothelial lipase OS=Homo sapiens GN=LIPG PE=1 SV=1;Q9Y5X9-2	4	2	2	2	0	0	0	2	1	0	0	0	0	2	1	0	0	0	0	2	1	0	10.1	10.1	10.1	48.962	426	426;500;390;354	0	13.054	0.24692	0.49488	45.433	3	0	Median	NaN	NaN	NaN	0.23346	NaN	NaN
B4DUC8;Q13126-4;Q13126;Q13126-3;Q13126-2;J3QSB7;Q13126-7;Q13126-6;Q13126-5;F2Z2F3;F8WES2;J3KRN1	B4DUC8;Q13126-4;Q13126;Q13126-3;Q13126-2;J3QSB7;Q13126-7;Q13126-6;Q13126-5	16;16;16;16;16;13;13;13;13;7;2;1	16;16;16;16;16;13;13;13;13;7;2;1	16;16;16;16;16;13;13;13;13;7;2;1	S-methyl-5-thioadenosine phosphorylase;Purine nucleoside phosphorylase	MTAP	B4DUC8 tr|B4DUC8|B4DUC8_HUMAN S-methyl-5-thioadenosine phosphorylase OS=Homo sapiens GN=MTAP PE=1 SV=1;Q13126-4 sp|Q13126-4|MTAP_HUMAN Isoform 4 of S-methyl-5-thioadenosine phosphorylase OS=Homo sapiens GN=MTAP;Q13126 sp|Q13126|MTAP_HUMAN S-methyl-5-thi	12	16	16	16	11	11	11	12	11	13	11	11	11	12	11	13	11	11	11	12	11	13	63	63	63	33.186	300	300;280;283;334;346;242;239;293;305;143;50;112	0	323.31	0.46897	0.79958	24.561	184	0	Leave out requantified	0.37632	0.74068	0.2885	0.40475	0.76381	0.46853
E9PR63;E9PQE5;B4DV59;Q9P2K3-2;Q9P2K3-4;Q9P2K3;Q9P2K3-3	E9PR63;E9PQE5;B4DV59;Q9P2K3-2;Q9P2K3-4;Q9P2K3;Q9P2K3-3	1;1;1;1;1;1;1	1;1;1;1;1;1;1	1;1;1;1;1;1;1	REST corepressor 3	RCOR3	E9PR63 tr|E9PR63|E9PR63_HUMAN REST corepressor 3 (Fragment) OS=Homo sapiens GN=RCOR3 PE=1 SV=1;E9PQE5 tr|E9PQE5|E9PQE5_HUMAN REST corepressor 3 (Fragment) OS=Homo sapiens GN=RCOR3 PE=1 SV=1;B4DV59 tr|B4DV59|B4DV59_HUMAN REST corepressor 3 OS=Homo sapiens G	7	1	1	1	1	1	0	0	0	0	1	1	0	0	0	0	1	1	0	0	0	0	18.6	18.6	18.6	9.822	86	86;149;374;436;449;495;553	0	3.8077	0.64909	1.0309	2.8144	2	0	Median	NaN	NaN	NaN	NaN	NaN	NaN
B4DVK3;V9GZ08;Q8IWZ8-2;Q8IWZ8	B4DVK3;V9GZ08;Q8IWZ8-2;Q8IWZ8	2;2;2;2	2;2;2;2	2;2;2;2	SURP and G-patch domain-containing protein 1	SUGP1	B4DVK3 tr|B4DVK3|B4DVK3_HUMAN SURP and G-patch domain-containing protein 1 OS=Homo sapiens GN=SUGP1 PE=1 SV=1;V9GZ08 tr|V9GZ08|V9GZ08_HUMAN SURP and G-patch domain-containing protein 1 (Fragment) OS=Homo sapiens GN=SUGP1 PE=1 SV=1;Q8IWZ8-2 sp|Q8IWZ8-2|SUGP	4	2	2	2	0	2	0	0	0	0	0	2	0	0	0	0	0	2	0	0	0	0	14.1	14.1	14.1	20.507	185	185;242;222;645	0.00099933	2.0105	0.37775	0.53719	48.131	2	0	Median	NaN	0.37775	NaN	NaN	NaN	NaN
B4DXG7;P52797	B4DXG7;P52797	3;3	3;3	1;1	Ephrin-A3	EFNA3	B4DXG7 tr|B4DXG7|B4DXG7_HUMAN Uncharacterized protein OS=Homo sapiens PE=2 SV=1;P52797 sp|P52797|EFNA3_HUMAN Ephrin-A3 OS=Homo sapiens GN=EFNA3 PE=1 SV=1	2	3	3	1	2	1	1	2	1	3	2	1	1	2	1	3	1	0	0	1	0	1	25.3	25.3	6.9	26.105	233	233;238	0	30.167	0.49365	0.76986	46.512	16	0	Leave out requantified	1.1509	NaN	0.46666	0.19466	0.3591	0.34202
B4DXZ6;P51114-2;P51114;E7EU85;E9PFF5;P51114-3;C9IZ22;C9JZE0;C9JY20;C9JAJ4;P51116	B4DXZ6;P51114-2;P51114;E7EU85;E9PFF5;P51114-3	5;5;5;4;4;4;1;1;1;1;1	5;5;5;4;4;4;1;1;1;1;1	5;5;5;4;4;4;1;1;1;1;1	Fragile X mental retardation syndrome-related protein 1	FXR1	B4DXZ6 tr|B4DXZ6|B4DXZ6_HUMAN Fragile X mental retardation syndrome-related protein 1 OS=Homo sapiens GN=FXR1 PE=1 SV=1;P51114-2 sp|P51114-2|FXR1_HUMAN Isoform 2 of Fragile X mental retardation syndrome-related protein 1 OS=Homo sapiens GN=FXR1;P51114 sp|P	11	5	5	5	0	3	1	0	5	0	0	3	1	0	5	0	0	3	1	0	5	0	11	11	11	68.326	608	608;539;621;454;490;536;94;119;123;151;673	0	4.1957	0.68435	0.90433	32.429	11	0	Leave out requantified	NaN	0.38798	NaN	NaN	0.7482	NaN
B4DY09;Q12905;X6R6Z1;A0A0A0MRL0	B4DY09;Q12905	14;14;6;5	14;14;6;5	14;14;6;5	Interleukin enhancer-binding factor 2	ILF2	B4DY09 tr|B4DY09|B4DY09_HUMAN Interleukin enhancer-binding factor 2 OS=Homo sapiens GN=ILF2 PE=1 SV=1;Q12905 sp|Q12905|ILF2_HUMAN Interleukin enhancer-binding factor 2 OS=Homo sapiens GN=ILF2 PE=1 SV=2	4	14	14	14	12	9	12	12	7	7	12	9	12	12	7	7	12	9	12	12	7	7	60.2	60.2	60.2	38.91	352	352;390;115;150	0	323.31	0.53315	1.0484	26.295	128	0	Leave out requantified	0.30344	0.46646	0.29289	0.62433	0.78105	0.65265
F8VXZ5;F8VRH6;F8VVC4;F8W0K6;H0YHS4;F8W1R9;B4DY26;P36897-3;P36897;P36897-2	F8VXZ5;F8VRH6;F8VVC4;F8W0K6;H0YHS4;F8W1R9;B4DY26;P36897-3;P36897;P36897-2	2;2;2;2;2;2;2;2;2;2	2;2;2;2;2;2;2;2;2;2	2;2;2;2;2;2;2;2;2;2	Receptor protein serine/threonine kinase;TGF-beta receptor type-1	TGFBR1	F8VXZ5 tr|F8VXZ5|F8VXZ5_HUMAN Receptor protein serine/threonine kinase (Fragment) OS=Homo sapiens GN=TGFBR1 PE=1 SV=1;F8VRH6 tr|F8VRH6|F8VRH6_HUMAN TGF-beta receptor type-1 (Fragment) OS=Homo sapiens GN=TGFBR1 PE=1 SV=1;F8VVC4 tr|F8VVC4|F8VVC4_HUMAN TGF-be	10	2	2	2	0	0	0	1	1	2	0	0	0	1	1	2	0	0	0	1	1	2	24.6	24.6	24.6	13.113	114	114;114;118;126;188;383;434;426;503;507	0	2.566	0.33707	0.44334	23.194	3	0	Median	NaN	NaN	NaN	NaN	NaN	NaN
B4E0K5;Q16539;Q16539-3;Q16539-5;Q16539-4;Q16539-2;E7EX54;B5TY33	B4E0K5;Q16539;Q16539-3;Q16539-5;Q16539-4;Q16539-2	5;5;4;3;3;3;1;1	5;5;4;3;3;3;1;1	5;5;4;3;3;3;1;1	Mitogen-activated protein kinase 14	MAPK14	B4E0K5 tr|B4E0K5|B4E0K5_HUMAN Mitogen-activated protein kinase 14 OS=Homo sapiens GN=MAPK14 PE=1 SV=1;Q16539 sp|Q16539|MK14_HUMAN Mitogen-activated protein kinase 14 OS=Homo sapiens GN=MAPK14 PE=1 SV=3;Q16539-3 sp|Q16539-3|MK14_HUMAN Isoform Mxi2 of Mitoge	8	5	5	5	3	1	2	2	2	0	3	1	2	2	2	0	3	1	2	2	2	0	28.3	28.3	28.3	32.357	283	283;360;297;256;307;360;132;173	0	9.0625	0.36647	0.76254	16.134	11	0	Leave out requantified	0.35055	NaN	0.3406	0.45341	0.63717	NaN
B5MBX2;P20062-2;P20062;C9J6W9	B5MBX2;P20062-2;P20062;C9J6W9	2;2;2;1	2;2;2;1	2;2;2;1	Transcobalamin-2	TCN2	B5MBX2 tr|B5MBX2|B5MBX2_HUMAN Transcobalamin-2 OS=Homo sapiens GN=TCN2 PE=1 SV=1;P20062-2 sp|P20062-2|TCO2_HUMAN Isoform 2 of Transcobalamin-2 OS=Homo sapiens GN=TCN2;P20062 sp|P20062|TCO2_HUMAN Transcobalamin-2 OS=Homo sapiens GN=TCN2 PE=1 SV=3;C9J6W9 tr|	4	2	2	2	1	1	0	1	0	2	1	1	0	1	0	2	1	1	0	1	0	2	9.5	9.5	9.5	47.142	423	423;400;427;102	0	5.0079	1.1781	2.0594	30.404	6	0	Leave out requantified	NaN	NaN	NaN	NaN	NaN	1.796
C9K0I3;B5MC20;P0C869-8;P0C869-7;P0C869-6;P0C870	C9K0I3;B5MC20;P0C869-8;P0C869-7;P0C869-6;P0C870	1;1;1;1;1;1	1;1;1;1;1;1	1;1;1;1;1;1	JmjC domain-containing protein 7	JMJD7	C9K0I3 tr|C9K0I3|C9K0I3_HUMAN JmjC domain-containing protein 7 (Fragment) OS=Homo sapiens GN=JMJD7 PE=4 SV=1;B5MC20 tr|B5MC20|B5MC20_HUMAN JmjC domain-containing protein 7 OS=Homo sapiens GN=JMJD7 PE=1 SV=1;P0C869-8 sp|P0C869-8|PA24B_HUMAN Isoform 3 of Cyt	6	1	1	1	0	0	0	0	0	1	0	0	0	0	0	1	0	0	0	0	0	1	9.6	9.6	9.6	15.326	135	135;217;887;893;1012;316	0.0052664	1.3855	NaN	NaN	NaN	1	0	Median	NaN	NaN	NaN	NaN	NaN	NaN
B5MC59;P35244	B5MC59;P35244	6;6	6;6	6;6	Replication protein A 14 kDa subunit	RPA3	B5MC59 tr|B5MC59|B5MC59_HUMAN Replication protein A 14 kDa subunit OS=Homo sapiens GN=RPA3 PE=1 SV=1;P35244 sp|P35244|RFA3_HUMAN Replication protein A 14 kDa subunit OS=Homo sapiens GN=RPA3 PE=1 SV=1	2	6	6	6	3	6	3	5	4	6	3	6	3	5	4	6	3	6	3	5	4	6	95.1	95.1	95.1	9.1703	82	82;121	0	119.48	0.53223	0.90978	15.192	28	0	Leave out requantified	0.4034	0.54158	0.29417	0.42542	0.70385	0.54012
B5MC96;F6TR53;Q53T59	B5MC96;F6TR53;Q53T59	2;2;2	2;2;2	2;2;2	HCLS1-binding protein 3	HS1BP3	B5MC96 tr|B5MC96|B5MC96_HUMAN HCLS1-binding protein 3 OS=Homo sapiens GN=HS1BP3 PE=1 SV=1;F6TR53 tr|F6TR53|F6TR53_HUMAN HCLS1-binding protein 3 OS=Homo sapiens GN=HS1BP3 PE=1 SV=1;Q53T59 sp|Q53T59|H1BP3_HUMAN HCLS1-binding protein 3 OS=Homo sapiens GN=HS1B	3	2	2	2	1	1	0	1	1	1	1	1	0	1	1	1	1	1	0	1	1	1	16.1	16.1	16.1	21.883	199	199;213;392	0	4.6918	0.48236	0.70934	24.538	5	0	Leave out requantified	NaN	NaN	NaN	NaN	NaN	NaN
B5MCA4;P16422;C9JKY3	B5MCA4;P16422	8;8;2	8;8;2	8;8;2	Epithelial cell adhesion molecule	EPCAM	B5MCA4 tr|B5MCA4|B5MCA4_HUMAN Epithelial cell adhesion molecule OS=Homo sapiens GN=EPCAM PE=1 SV=1;P16422 sp|P16422|EPCAM_HUMAN Epithelial cell adhesion molecule OS=Homo sapiens GN=EPCAM PE=1 SV=2	3	8	8	8	6	4	5	5	5	6	6	4	5	5	5	6	6	4	5	5	5	6	29.2	29.2	29.2	37.893	342	342;314;199	0	182.56	0.52949	1.1934	46.265	86	0	Leave out requantified	1.5398	1.2651	0.57687	0.40225	0.43021	0.4902
B5MCT8;C9JM19;P46781	B5MCT8;C9JM19;P46781	2;2;2	2;2;2	2;2;2	40S ribosomal protein S9	RPS9	B5MCT8 tr|B5MCT8|B5MCT8_HUMAN 40S ribosomal protein S9 OS=Homo sapiens GN=RPS9 PE=1 SV=1;C9JM19 tr|C9JM19|C9JM19_HUMAN 40S ribosomal protein S9 OS=Homo sapiens GN=RPS9 PE=1 SV=1;P46781 sp|P46781|RS9_HUMAN 40S ribosomal protein S9 OS=Homo sapiens GN=RPS9 PE	3	2	2	2	0	0	1	1	0	1	0	0	1	1	0	1	0	0	1	1	0	1	12.2	12.2	12.2	16.628	139	139;156;194	0.0070143	1.2865	0.52344	0.92828	17.699	2	0	Median	NaN	NaN	NaN	NaN	NaN	NaN
B5MD23;O75954	B5MD23;O75954	1;1	1;1	1;1	Tetraspanin;Tetraspanin-9	TSPAN9	B5MD23 tr|B5MD23|B5MD23_HUMAN Tetraspanin OS=Homo sapiens GN=TSPAN9 PE=1 SV=1;O75954 sp|O75954|TSN9_HUMAN Tetraspanin-9 OS=Homo sapiens GN=TSPAN9 PE=1 SV=1	2	1	1	1	1	0	0	1	1	1	1	0	0	1	1	1	1	0	0	1	1	1	5.5	5.5	5.5	29.559	271	271;239	0	39.362	0.62871	0.93636	56.979	4	0	Median	NaN	NaN	NaN	NaN	NaN	NaN
B5MDF5;P62826;J3KQE5;F5H018;H0YFC6;B4DV51;A0A087X0W0	B5MDF5;P62826;J3KQE5;F5H018;H0YFC6	14;14;13;12;7;6;1	14;14;13;12;7;6;1	14;14;13;12;7;6;1	GTP-binding nuclear protein Ran	RAN	B5MDF5 tr|B5MDF5|B5MDF5_HUMAN GTP-binding nuclear protein Ran OS=Homo sapiens GN=RAN PE=1 SV=1;P62826 sp|P62826|RAN_HUMAN GTP-binding nuclear protein Ran OS=Homo sapiens GN=RAN PE=1 SV=3;J3KQE5 tr|J3KQE5|J3KQE5_HUMAN GTP-binding nuclear protein Ran (Fragme	7	14	14	14	10	13	10	13	11	12	10	13	10	13	11	12	10	13	10	13	11	12	46.4	46.4	46.4	26.224	233	233;216;234;198;103;128;53	0	236.75	0.54236	0.91668	12.196	225	0	Leave out requantified	0.49064	0.96913	0.26143	0.45578	0.6319	0.60195
E7EW69;E7EX04;B5ME97;Q9P0V9;Q9P0V9-2;Q9P0V9-3;F5GYV2;C9JEW2;C9JNR7;F5H1F2	E7EW69;E7EX04;B5ME97;Q9P0V9;Q9P0V9-2;Q9P0V9-3	12;12;12;12;12;11;1;1;1;1	10;10;10;10;10;9;1;1;1;1	10;10;10;10;10;9;1;1;1;1	Septin-10	2020-09-10	E7EW69 tr|E7EW69|E7EW69_HUMAN Septin-10 OS=Homo sapiens GN=SEPT10 PE=1 SV=1;E7EX04 tr|E7EX04|E7EX04_HUMAN Septin-10 OS=Homo sapiens GN=SEPT10 PE=1 SV=1;B5ME97 tr|B5ME97|B5ME97_HUMAN Septin 10, isoform CRA_c OS=Homo sapiens GN=SEPT10 PE=1 SV=2;Q9P0V9 sp|Q9P	10	12	10	10	3	6	3	4	6	6	2	5	2	2	5	5	2	5	2	2	5	5	33.8	29.1	29.1	52.145	450	450;473;544;454;503;431;26;57;61;98	0	94.706	0.55871	0.89437	17.643	24	0	Leave out requantified	0.31271	0.56559	0.22504	0.52533	0.81446	0.51175
E7ESU0;E7EST9;B5MEG5;O94966-4;O94966-3;O94966;O94966-7;O94966-6;O94966-5	E7ESU0;E7EST9;B5MEG5;O94966-4;O94966-3;O94966;O94966-7;O94966-6;O94966-5	2;2;2;2;2;2;2;2;2	2;2;2;2;2;2;2;2;2	2;2;2;2;2;2;2;2;2	Ubiquitin carboxyl-terminal hydrolase;Ubiquitin carboxyl-terminal hydrolase 19	USP19	E7ESU0 tr|E7ESU0|E7ESU0_HUMAN Ubiquitin carboxyl-terminal hydrolase OS=Homo sapiens GN=USP19 PE=1 SV=1;E7EST9 tr|E7EST9|E7EST9_HUMAN Ubiquitin carboxyl-terminal hydrolase OS=Homo sapiens GN=USP19 PE=1 SV=1;B5MEG5 tr|B5MEG5|B5MEG5_HUMAN Ubiquitin carboxyl-t	9	2	2	2	0	1	0	1	1	0	0	1	0	1	1	0	0	1	0	1	1	0	3.4	3.4	3.4	120.96	1089	1089;1321;1358;1268;1281;1318;1372;1384;1419	0	3.9507	0.3379	0.43831	26.164	3	0	Median	NaN	NaN	NaN	NaN	NaN	NaN
G3V195;B7WPE2;Q32P44;H7C355;G3V1D0;H0Y3M3;Q32P44-2	G3V195;B7WPE2;Q32P44;H7C355;G3V1D0;H0Y3M3;Q32P44-2	2;2;2;1;1;1;1	2;2;2;1;1;1;1	2;2;2;1;1;1;1	Echinoderm microtubule-associated protein-like 3	EML3	G3V195 tr|G3V195|G3V195_HUMAN Echinoderm microtubule associated protein like 3, isoform CRA_c OS=Homo sapiens GN=EML3 PE=1 SV=1;B7WPE2 tr|B7WPE2|B7WPE2_HUMAN Echinoderm microtubule associated protein like 3, isoform CRA_e OS=Homo sapiens GN=EML3 PE=1 SV=1;	7	2	2	2	1	1	1	2	1	0	1	1	1	2	1	0	1	1	1	2	1	0	6.5	6.5	6.5	73.281	679	679;897;896;137;889;911;917	0.0035553	1.7499	0.46289	0.78346	47.624	6	0	Leave out requantified	NaN	NaN	NaN	0.46511	NaN	NaN
B7WPG3;C9IYN3;D6W592;Q8WVV9-5;Q8WVV9-4;Q8WVV9;H7C464;C9JJZ7;H7BXH8;Q8WVV9-3;Q8WVV9-2	B7WPG3;C9IYN3;D6W592;Q8WVV9-5;Q8WVV9-4;Q8WVV9	9;9;9;9;9;9;3;2;2;2;2	8;8;8;8;8;8;2;2;2;2;2	8;8;8;8;8;8;2;2;2;2;2	Heterogeneous nuclear ribonucleoprotein L-like	HNRNPLL;HNRPLL	B7WPG3 tr|B7WPG3|B7WPG3_HUMAN Heterogeneous nuclear ribonucleoprotein L-like OS=Homo sapiens GN=HNRNPLL PE=1 SV=1;C9IYN3 tr|C9IYN3|C9IYN3_HUMAN Heterogeneous nuclear ribonucleoprotein L-like OS=Homo sapiens GN=HNRNPLL PE=1 SV=2;D6W592 tr|D6W592|D6W592_HUMA	11	9	8	8	2	4	3	4	5	1	2	4	2	3	5	1	2	4	2	3	5	1	29.5	28.1	28.1	56.45	508	508;537;542;508;537;542;133;149;217;275;282	0	52.462	0.48447	0.70781	32.198	17	0	Leave out requantified	NaN	0.55831	0.35765	0.57414	0.70622	NaN
E9PEH6;C9JR67;B7Z2R4;O43556;O43556-3;O43556-4	E9PEH6;C9JR67;B7Z2R4;O43556;O43556-3;O43556-4	4;4;4;4;4;4	4;4;4;4;4;4	4;4;4;4;4;4	Epsilon-sarcoglycan	SGCE	E9PEH6 tr|E9PEH6|E9PEH6_HUMAN Epsilon-sarcoglycan OS=Homo sapiens GN=SGCE PE=1 SV=1;C9JR67 tr|C9JR67|C9JR67_HUMAN Epsilon-sarcoglycan OS=Homo sapiens GN=SGCE PE=1 SV=1;B7Z2R4 tr|B7Z2R4|B7Z2R4_HUMAN Epsilon-sarcoglycan OS=Homo sapiens GN=SGCE PE=1 SV=1;O435	6	4	4	4	0	0	2	1	3	2	0	0	2	1	3	2	0	0	2	1	3	2	13.4	13.4	13.4	45.068	396	396;428;471;437;451;462	0	14.449	0.52752	0.88044	25.931	8	0	Leave out requantified	NaN	NaN	0.6975	NaN	0.55315	0.43298
B7Z317;P62079	B7Z317;P62079	1;1	1;1	1;1	Tetraspanin;Tetraspanin-5	TSPAN5	B7Z317 tr|B7Z317|B7Z317_HUMAN Tetraspanin OS=Homo sapiens GN=TSPAN5 PE=1 SV=1;P62079 sp|P62079|TSN5_HUMAN Tetraspanin-5 OS=Homo sapiens GN=TSPAN5 PE=2 SV=1	2	1	1	1	1	1	1	1	1	0	1	1	1	1	1	0	1	1	1	1	1	0	7.1	7.1	7.1	22.462	197	197;268	0.0034854	1.6004	0.64386	0.96988	40.446	8	0	Median	NaN	0.62358	NaN	0.36902	0.66606	NaN
F5GZ08;B7Z4G8;P51693;P51693-2;K7EMN4;S4R3U6;K7EQJ4;K7ELK0	F5GZ08;B7Z4G8;P51693;P51693-2;K7EMN4;S4R3U6;K7EQJ4	4;4;4;4;2;2;2;1	4;4;4;4;2;2;2;1	4;4;4;4;2;2;2;1	Amyloid-like protein 1;C30	APLP1	F5GZ08 tr|F5GZ08|F5GZ08_HUMAN Amyloid-like protein 1 OS=Homo sapiens GN=APLP1 PE=1 SV=1;B7Z4G8 tr|B7Z4G8|B7Z4G8_HUMAN Amyloid-like protein 1 OS=Homo sapiens GN=APLP1 PE=1 SV=1;P51693 sp|P51693|APLP1_HUMAN Amyloid-like protein 1 OS=Homo sapiens GN=APLP1 PE=	8	4	4	4	3	2	3	3	2	2	3	2	3	3	2	2	3	2	3	3	2	2	12.3	12.3	12.3	68.49	611	611;644;650;651;221;289;294;173	0	20.322	0.73503	1.2995	11.46	25	0	Leave out requantified	0.93485	0.62498	0.73421	0.60533	1.0259	0.70438
B7Z4W5;Q16773-2;Q16773;Q5T278;Q16773-3	B7Z4W5;Q16773-2;Q16773	3;3;3;1;1	3;3;3;1;1	3;3;3;1;1	Kynurenine--oxoglutarate transaminase 1	CCBL1	B7Z4W5 tr|B7Z4W5|B7Z4W5_HUMAN Cysteine conjugate-beta lyase cytoplasmic (Glutamine transaminase K, kyneurenine aminotransferase), isoform CRA_b OS=Homo sapiens GN=CCBL1 PE=1 SV=1;Q16773-2 sp|Q16773-2|KAT1_HUMAN Isoform 2 of Kynurenine--oxoglutarate transam	5	3	3	3	0	3	0	1	2	2	0	3	0	1	2	2	0	3	0	1	2	2	10.9	10.9	10.9	57.668	516	516;372;422;251;250	0	24.697	0.35433	0.53635	13.046	7	0	Leave out requantified	NaN	0.37742	NaN	NaN	NaN	0.24793
B7Z524;H0YDX7;J3QT46;Q9Y450-4;Q9Y450;E9PS53;E9PHZ9	B7Z524;H0YDX7;J3QT46;Q9Y450-4;Q9Y450	3;3;3;3;3;1;1	3;3;3;3;3;1;1	3;3;3;3;3;1;1	HBS1-like protein	HBS1L	B7Z524 tr|B7Z524|B7Z524_HUMAN HBS1-like protein OS=Homo sapiens GN=HBS1L PE=1 SV=1;H0YDX7 tr|H0YDX7|H0YDX7_HUMAN HBS1-like protein (Fragment) OS=Homo sapiens GN=HBS1L PE=1 SV=1;J3QT46 tr|J3QT46|J3QT46_HUMAN HBS1-like protein OS=Homo sapiens GN=HBS1L PE=1 S	7	3	3	3	0	1	0	1	1	1	0	1	0	1	1	1	0	1	0	1	1	1	8.3	8.3	8.3	56.961	520	520;554;619;642;684;142;243	0.0070079	1.2772	0.59849	1.057	44.461	3	0	Leave out requantified	NaN	NaN	NaN	NaN	NaN	NaN
E7ES10;E9PCH5;E7EVY3;B7Z574;P20810-4;P20810-8;P20810-2;P20810;P20810-9;P20810-5;P20810-10;P20810-7;P20810-6;P20810-3;H0Y9H6;E9PDE4;E7EQ12;A0A0A0MR45;E7EQA0;H0Y7F0;H0YD33;F8W7E0;D6RC54;H0Y944;H0YA91;E9PSG1;E7EQK6	E7ES10;E9PCH5;E7EVY3;B7Z574;P20810-4;P20810-8;P20810-2;P20810;P20810-9;P20810-5;P20810-10;P20810-7;P20810-6;P20810-3;H0Y9H6;E9PDE4;E7EQ12;A0A0A0MR45;E7EQA0;H0Y7F0;H0YD33	10;10;10;10;10;10;10;10;10;10;10;10;10;9;8;8;7;7;7;7;7;3;2;2;2;2;1	10;10;10;10;10;10;10;10;10;10;10;10;10;9;8;8;7;7;7;7;7;3;2;2;2;2;1	10;10;10;10;10;10;10;10;10;10;10;10;10;9;8;8;7;7;7;7;7;3;2;2;2;2;1	Calpastatin	CAST	E7ES10 tr|E7ES10|E7ES10_HUMAN Calpastatin (Fragment) OS=Homo sapiens GN=CAST PE=1 SV=1;E9PCH5 tr|E9PCH5|E9PCH5_HUMAN Calpastatin OS=Homo sapiens GN=CAST PE=1 SV=1;E7EVY3 tr|E7EVY3|E7EVY3_HUMAN Calpastatin OS=Homo sapiens GN=CAST PE=1 SV=1;B7Z574 tr|B7Z574|	27	10	10	10	4	5	7	5	5	4	4	5	7	5	5	4	4	5	7	5	5	4	26.5	26.5	26.5	69.749	642	642;673;693;694;667;686;695;708;750;756;769;772;791;590;465;636;423;430;431;436;450;393;91;288;301;304;156	0	45.974	0.29768	0.50505	34.031	42	0	Leave out requantified	0.15019	0.25643	0.11846	0.32071	0.46487	0.44646
F5H7S3;H7BYY1;H0YK48;B7Z596;P09493-5;H0YL80;H0YKX5;H0YNC7;H0YL52;P09493-2;H0YN06	F5H7S3;H7BYY1;H0YK48;B7Z596;P09493-5;H0YL80;H0YKX5;H0YNC7;H0YL52;P09493-2	7;7;7;7;7;6;6;6;6;6;1	1;1;1;1;1;0;0;0;0;0;1	1;1;1;1;1;0;0;0;0;0;1	Tropomyosin alpha-1 chain	TPM1	F5H7S3 tr|F5H7S3|F5H7S3_HUMAN Tropomyosin alpha-1 chain OS=Homo sapiens GN=TPM1 PE=1 SV=2;H7BYY1 tr|H7BYY1|H7BYY1_HUMAN Tropomyosin 1 (Alpha), isoform CRA_m OS=Homo sapiens GN=TPM1 PE=1 SV=1;H0YK48 tr|H0YK48|H0YK48_HUMAN Tropomyosin alpha-1 chain OS=Homo s	11	7	1	1	5	6	4	5	6	5	0	1	1	0	1	0	0	1	1	0	1	0	19.2	4.9	4.9	28.524	245	245;248;248;275;245;68;142;223;265;228;49	0.0006819	2.1955	0.25662	0.46269	23.854	2	0	Median	NaN	NaN	NaN	NaN	NaN	NaN
I3L1U8;I3L2P5;H0Y554;B7Z683;Q12979-4;Q12979-2;Q12979;P11274-2;P11274	I3L1U8;I3L2P5;H0Y554;B7Z683;Q12979-4;Q12979-2;Q12979;P11274-2;P11274	1;1;1;1;1;1;1;1;1	1;1;1;1;1;1;1;1;1	1;1;1;1;1;1;1;1;1	Active breakpoint cluster region-related protein;Breakpoint cluster region protein	ABR;BCR	I3L1U8 tr|I3L1U8|I3L1U8_HUMAN Active breakpoint cluster region-related protein (Fragment) OS=Homo sapiens GN=ABR PE=1 SV=1;I3L2P5 tr|I3L2P5|I3L2P5_HUMAN Active breakpoint cluster region-related protein (Fragment) OS=Homo sapiens GN=ABR PE=1 SV=1;H0Y554 tr|	9	1	1	1	0	1	1	1	1	0	0	1	1	1	1	0	0	1	1	1	1	0	6.1	6.1	6.1	18.931	165	165;168;257;641;813;822;859;1227;1271	0.0037418	1.4599	0.64275	1.0345	33.726	4	0	Median	NaN	NaN	NaN	NaN	NaN	NaN
B7Z7F3;Q9H6Z4-2;Q9H6Z4-3;Q9H6Z4;K7EIJ4;K7EJV3;K7ENJ2;K7EID7;K7ENB9;K7EPW1;K7EN31	B7Z7F3;Q9H6Z4-2;Q9H6Z4-3;Q9H6Z4;K7EIJ4	7;7;6;6;4;2;1;1;1;1;1	7;7;6;6;4;2;1;1;1;1;1	7;7;6;6;4;2;1;1;1;1;1	Ran-binding protein 3	RANBP3	B7Z7F3 tr|B7Z7F3|B7Z7F3_HUMAN Ran-binding protein 3 OS=Homo sapiens GN=RANBP3 PE=1 SV=1;Q9H6Z4-2 sp|Q9H6Z4-2|RANB3_HUMAN Isoform 2 of Ran-binding protein 3 OS=Homo sapiens GN=RANBP3;Q9H6Z4-3 sp|Q9H6Z4-3|RANB3_HUMAN Isoform 3 of Ran-binding protein 3 OS=Hom	11	7	7	7	4	2	4	2	2	5	4	2	4	2	2	5	4	2	4	2	2	5	21.7	21.7	21.7	52.894	494	494;562;499;567;155;174;62;73;74;108;171	0	45.937	0.42816	0.80068	59.345	20	0	Leave out requantified	0.24547	0.65581	0.27808	0.49897	0.83997	0.63947
E9PS71;B7Z8B3;Q5QNY5;P40855	E9PS71;B7Z8B3;Q5QNY5;P40855	1;1;1;1	1;1;1;1	1;1;1;1	Peroxisomal biogenesis factor 19	PEX19	E9PS71 tr|E9PS71|E9PS71_HUMAN Peroxisomal biogenesis factor 19 OS=Homo sapiens GN=PEX19 PE=1 SV=1;B7Z8B3 tr|B7Z8B3|B7Z8B3_HUMAN Peroxisomal biogenesis factor 19 OS=Homo sapiens GN=PEX19 PE=1 SV=1;Q5QNY5 tr|Q5QNY5|Q5QNY5_HUMAN Peroxisomal biogenesis factor	4	1	1	1	0	0	0	0	1	0	0	0	0	0	1	0	0	0	0	0	1	0	12.7	12.7	12.7	18.034	166	166;186;235;299	0.0037843	1.5515	NaN	NaN	NaN	1	0	Median	NaN	NaN	NaN	NaN	NaN	NaN
B7Z9I1;Q5T4U5;P11310;P11310-2	B7Z9I1;Q5T4U5;P11310;P11310-2	1;1;1;1	1;1;1;1	1;1;1;1	Medium-chain specific acyl-CoA dehydrogenase, mitochondrial	ACADM	B7Z9I1 tr|B7Z9I1|B7Z9I1_HUMAN Medium-chain-specific acyl-CoA dehydrogenase, mitochondrial OS=Homo sapiens GN=ACADM PE=1 SV=1;Q5T4U5 tr|Q5T4U5|Q5T4U5_HUMAN Acyl-Coenzyme A dehydrogenase, C-4 to C-12 straight chain, isoform CRA_a OS=Homo sapiens GN=ACADM PE=	4	1	1	1	0	0	0	0	1	0	0	0	0	0	1	0	0	0	0	0	1	0	2.9	2.9	2.9	42.426	385	385;454;421;425	0.0049659	1.4034	NaN	NaN	NaN	1	0	Median	NaN	NaN	NaN	NaN	NaN	NaN
B7ZAX5;Q01415-2;Q01415	B7ZAX5;Q01415-2;Q01415	1;1;1	1;1;1	1;1;1	N-acetylgalactosamine kinase	GALK2	B7ZAX5 tr|B7ZAX5|B7ZAX5_HUMAN N-acetylgalactosamine kinase OS=Homo sapiens GN=GALK2 PE=1 SV=1;Q01415-2 sp|Q01415-2|GALK2_HUMAN Isoform 2 of N-acetylgalactosamine kinase OS=Homo sapiens GN=GALK2;Q01415 sp|Q01415|GALK2_HUMAN N-acetylgalactosamine kinase OS=H	3	1	1	1	0	0	0	0	1	0	0	0	0	0	1	0	0	0	0	0	1	0	4.1	4.1	4.1	47.635	434	434;447;458	0	2.9998	NaN	NaN	NaN	1	0	Median	NaN	NaN	NaN	NaN	NaN	NaN
B7ZKQ9;F5H4X0;Q8WTV0-3;Q8WTV0-4;Q8WTV0-5;Q8WTV0-2;Q8WTV0	B7ZKQ9;F5H4X0;Q8WTV0-3;Q8WTV0-4;Q8WTV0-5;Q8WTV0-2;Q8WTV0	2;2;2;2;2;2;2	2;2;2;2;2;2;2	2;2;2;2;2;2;2	Scavenger receptor class B member 1	SCARB1	B7ZKQ9 tr|B7ZKQ9|B7ZKQ9_HUMAN SCARB1 protein OS=Homo sapiens GN=SCARB1 PE=1 SV=1;F5H4X0 tr|F5H4X0|F5H4X0_HUMAN Scavenger receptor class B member 1 OS=Homo sapiens GN=SCARB1 PE=1 SV=1;Q8WTV0-3 sp|Q8WTV0-3|SCRB1_HUMAN Isoform 2 of Scavenger receptor class B	7	2	2	2	1	0	0	2	1	0	1	0	0	2	1	0	1	0	0	2	1	0	6.7	6.7	6.7	53.847	481	481;499;409;474;506;509;552	0	3.5693	0.40414	0.58049	19.959	4	0	Leave out requantified	NaN	NaN	NaN	0.33278	NaN	NaN
B8Y9S9	B8Y9S9	28	7	7			B8Y9S9 tr|B8Y9S9|B8Y9S9_BOVIN Embryo-specific fibronectin 1 transcript variant OS=Bos taurus GN=FN1 PE=2 SV=1	1	28	7	7	20	14	17	20	15	18	4	2	3	4	3	3	4	2	3	4	3	3	16.8	6	6	262.42	2387	2387	0	34.001	NaN	NaN	NaN	0	0	Median	NaN	NaN	NaN	NaN	NaN	NaN
C9JEL3;B9A044;B8ZZ50;O60573-2;O60573;B4E1E4;B9A023;B8ZZL3	C9JEL3;B9A044;B8ZZ50;O60573-2;O60573;B4E1E4;B9A023;B8ZZL3	3;3;3;3;3;2;2;2	3;3;3;3;3;2;2;2	3;3;3;3;3;2;2;2	Eukaryotic translation initiation factor 4E type 2	EIF4E2	C9JEL3 tr|C9JEL3|C9JEL3_HUMAN Eukaryotic translation initiation factor 4E type 2 (Fragment) OS=Homo sapiens GN=EIF4E2 PE=1 SV=1;B9A044 tr|B9A044|B9A044_HUMAN Eukaryotic translation initiation factor 4E type 2 OS=Homo sapiens GN=EIF4E2 PE=1 SV=1;B8ZZ50 tr|B	8	3	3	3	1	0	2	1	0	1	1	0	2	1	0	1	1	0	2	1	0	1	23.5	23.5	23.5	24.602	213	213;233;236;234;245;188;189;200	0	3.6634	0.52363	0.88844	39.566	8	0	Leave out requantified	0.41499	NaN	0.4325	0.44444	NaN	0.53642
H7BZ50;H7C173;H7C202;B8ZZ87;Q6P582;Q6NZ67	H7BZ50;H7C173;H7C202;B8ZZ87;Q6P582;Q6NZ67	1;1;1;1;1;1	1;1;1;1;1;1	1;1;1;1;1;1	Mitotic-spindle organizing protein 2A;Mitotic-spindle organizing protein 2B	MZT2B;MZT2A	H7BZ50 tr|H7BZ50|H7BZ50_HUMAN Mitotic-spindle organizing protein 2B (Fragment) OS=Homo sapiens GN=MZT2B PE=1 SV=1;H7C173 tr|H7C173|H7C173_HUMAN Mitotic-spindle organizing protein 2B (Fragment) OS=Homo sapiens GN=MZT2B PE=1 SV=1;H7C202 tr|H7C202|H7C202_HUMA	6	1	1	1	0	1	0	0	0	0	0	1	0	0	0	0	0	1	0	0	0	0	10.7	10.7	10.7	12.386	121	121;122;140;218;158;158	0.0010007	2.0162	NaN	NaN	NaN	1	0	Median	NaN	NaN	NaN	NaN	NaN	NaN
B8ZZF8;Q9Y4Y9	B8ZZF8;Q9Y4Y9	1;1	1;1	1;1	U6 snRNA-associated Sm-like protein LSm5	LSM5	B8ZZF8 tr|B8ZZF8|B8ZZF8_HUMAN U6 snRNA-associated Sm-like protein LSm5 OS=Homo sapiens GN=LSM5 PE=1 SV=1;Q9Y4Y9 sp|Q9Y4Y9|LSM5_HUMAN U6 snRNA-associated Sm-like protein LSm5 OS=Homo sapiens GN=LSM5 PE=1 SV=3	2	1	1	1	1	1	1	1	1	0	1	1	1	1	1	0	1	1	1	1	1	0	29.7	29.7	29.7	7.0202	64	64;91	0	29.792	0.64331	0.63059	13.83	4	0	Linear	NaN	NaN	NaN	NaN	0.48795	NaN
B8ZZJ0;B9A032;B8ZZN6;P63165	B8ZZJ0;B9A032;B8ZZN6;P63165	3;3;3;3	3;3;3;3	3;3;3;3	Small ubiquitin-related modifier 1	SUMO1	B8ZZJ0 tr|B8ZZJ0|B8ZZJ0_HUMAN Small ubiquitin-related modifier 1 OS=Homo sapiens GN=SUMO1 PE=1 SV=1;B9A032 tr|B9A032|B9A032_HUMAN Small ubiquitin-related modifier 1 OS=Homo sapiens GN=SUMO1 PE=1 SV=1;B8ZZN6 tr|B8ZZN6|B8ZZN6_HUMAN Small ubiquitin-related mo	4	3	3	3	2	3	2	2	2	2	2	3	2	2	2	2	2	3	2	2	2	2	51.7	51.7	51.7	6.6846	58	58;77;146;101	0	69.206	0.54652	1.0505	35.267	25	0	Leave out requantified	0.44297	0.706	0.36319	0.37809	0.6837	0.34618
B8ZZL8;P61604;B8ZZ54	B8ZZL8;P61604	5;5;2	3;3;2	3;3;2	10 kDa heat shock protein, mitochondrial	HSPE1	B8ZZL8 tr|B8ZZL8|B8ZZL8_HUMAN 10 kDa heat shock protein, mitochondrial OS=Homo sapiens GN=HSPE1 PE=1 SV=1;P61604 sp|P61604|CH10_HUMAN 10 kDa heat shock protein, mitochondrial OS=Homo sapiens GN=HSPE1 PE=1 SV=2	3	5	3	3	4	5	5	5	5	4	3	3	3	3	3	2	3	3	3	3	3	2	43.6	21.8	21.8	10.689	101	101;102;47	0	14.158	0.48359	0.8587	6.2234	64	0	Leave out requantified	0.44848	0.39815	0.27926	0.53457	0.93615	0.56088
E7EUS6;B8ZZM6;Q9NQX7-2;Q9NQX7;F5H4I5;C9JG41	E7EUS6;B8ZZM6;Q9NQX7-2;Q9NQX7;F5H4I5;C9JG41	2;2;2;2;1;1	2;2;2;2;1;1	2;2;2;2;1;1	Integral membrane protein 2C;CT-BRI3	ITM2C	E7EUS6 tr|E7EUS6|E7EUS6_HUMAN Integral membrane protein 2C (Fragment) OS=Homo sapiens GN=ITM2C PE=1 SV=2;B8ZZM6 tr|B8ZZM6|B8ZZM6_HUMAN Integral membrane protein 2C OS=Homo sapiens GN=ITM2C PE=1 SV=2;Q9NQX7-2 sp|Q9NQX7-2|ITM2C_HUMAN Isoform 2 of Integral me	6	2	2	2	1	1	1	0	2	1	1	1	1	0	2	1	1	1	1	0	2	1	17.6	17.6	17.6	14.568	125	125;205;220;267;122;180	0	3.9005	1.0883	1.5812	88.021	7	0	Median	2.288	NaN	NaN	NaN	0.63663	NaN
B8ZZQ6;P06454-2;P06454;B8ZZA1;B8ZZW7;H7C2N1;A0A087WUT1	B8ZZQ6;P06454-2;P06454;B8ZZA1;B8ZZW7;H7C2N1	8;8;8;6;6;6;3	8;8;8;6;6;6;3	8;8;8;6;6;6;3	Prothymosin alpha;Prothymosin alpha, N-terminally processed;Thymosin alpha-1	PTMA	B8ZZQ6 tr|B8ZZQ6|B8ZZQ6_HUMAN Prothymosin alpha OS=Homo sapiens GN=PTMA PE=1 SV=1;P06454-2 sp|P06454-2|PTMA_HUMAN Isoform 2 of Prothymosin alpha OS=Homo sapiens GN=PTMA;P06454 sp|P06454|PTMA_HUMAN Prothymosin alpha OS=Homo sapiens GN=PTMA PE=1 SV=2;B8ZZA1	7	8	8	8	4	6	4	5	2	3	4	6	4	5	2	3	4	6	4	5	2	3	42.1	42.1	42.1	11.758	107	107;110;111;131;136;148;135	0	301.48	0.4712	0.93018	19.592	58	0	Leave out requantified	0.47234	0.56085	0.30892	0.41442	0.77398	0.60095
K7ESA4;E9PEK8;H7C2N6;B8ZZU6;E9PBF9;K7ELQ4;P17544-5;P15336-3;P15336-7;P17544-4;P17544-2;P17544-3;P17544-6;P15336-5;P17544;P15336	K7ESA4;E9PEK8;H7C2N6;B8ZZU6;E9PBF9;K7ELQ4;P17544-5;P15336-3;P15336-7;P17544-4;P17544-2;P17544-3;P17544-6;P15336-5;P17544;P15336	1;1;1;1;1;1;1;1;1;1;1;1;1;1;1;1	1;1;1;1;1;1;1;1;1;1;1;1;1;1;1;1	1;1;1;1;1;1;1;1;1;1;1;1;1;1;1;1	Cyclic AMP-dependent transcription factor ATF-7;Cyclic AMP-dependent transcription factor ATF-2	ATF7;ATF2	K7ESA4 tr|K7ESA4|K7ESA4_HUMAN Cyclic AMP-dependent transcription factor ATF-7 (Fragment) OS=Homo sapiens GN=ATF7 PE=1 SV=1;E9PEK8 tr|E9PEK8|E9PEK8_HUMAN Cyclic AMP-dependent transcription factor ATF-2 OS=Homo sapiens GN=ATF2 PE=1 SV=1;H7C2N6 tr|H7C2N6|H7C2	16	1	1	1	0	1	0	0	1	0	0	1	0	0	1	0	0	1	0	0	1	0	6.7	6.7	6.7	17.829	163	163;237;265;389;395;463;117;209;219;307;462;473;483;487;494;505	0.0019685	1.9093	0.76744	0.97594	27.876	3	0	Median	NaN	NaN	NaN	NaN	0.82606	NaN
B8ZZU8;Q15370;Q15370-2;A0A0B4J296;I3L0M9	B8ZZU8;Q15370;Q15370-2;A0A0B4J296;I3L0M9	4;4;4;3;3	4;4;4;3;3	4;4;4;3;3	Transcription elongation factor B polypeptide 2	TCEB2	B8ZZU8 tr|B8ZZU8|B8ZZU8_HUMAN Transcription elongation factor B (SIII), polypeptide 2 (18kDa, elongin B), isoform CRA_b OS=Homo sapiens GN=TCEB2 PE=1 SV=1;Q15370 sp|Q15370|ELOB_HUMAN Transcription elongation factor B polypeptide 2 OS=Homo sapiens GN=TCEB2	5	4	4	4	1	2	1	0	4	1	1	2	1	0	4	1	1	2	1	0	4	1	31.9	31.9	31.9	12.527	113	113;118;161;66;140	0	4.8639	0.76225	1.1138	31.348	13	0	Leave out requantified	NaN	0.66475	0.21806	NaN	0.92227	NaN
C9J2I0;B8ZZY2;P52594-2;P52594-3;P52594;P52594-4	C9J2I0;B8ZZY2;P52594-2;P52594-3;P52594;P52594-4	3;3;3;3;3;3	3;3;3;3;3;3	3;3;3;3;3;3	Arf-GAP domain and FG repeat-containing protein 1	AGFG1	C9J2I0 tr|C9J2I0|C9J2I0_HUMAN Arf-GAP domain and FG repeat-containing protein 1 (Fragment) OS=Homo sapiens GN=AGFG1 PE=1 SV=4;B8ZZY2 tr|B8ZZY2|B8ZZY2_HUMAN Arf-GAP domain and FG repeat-containing protein 1 OS=Homo sapiens GN=AGFG1 PE=1 SV=1;P52594-2 sp|P52	6	3	3	3	2	3	1	2	2	2	2	3	1	2	2	2	2	3	1	2	2	2	20.7	20.7	20.7	25.396	237	237;541;522;560;562;584	0	5.4091	0.55345	0.91048	28.916	15	0	Leave out requantified	0.29269	0.60585	NaN	0.41596	0.72655	0.77304
F8WF17;B9A055;U3KQ88;Q3ZCW2	F8WF17;B9A055;U3KQ88;Q3ZCW2	2;2;2;2	2;2;2;2	2;2;2;2	Galectin;Galectin-related protein	LGALSL	F8WF17 tr|F8WF17|F8WF17_HUMAN Galectin-related protein OS=Homo sapiens GN=LGALSL PE=1 SV=1;B9A055 tr|B9A055|B9A055_HUMAN Galectin-related protein OS=Homo sapiens GN=LGALSL PE=1 SV=1;U3KQ88 tr|U3KQ88|U3KQ88_HUMAN Galectin (Fragment) OS=Homo sapiens GN=LGALS	4	2	2	2	0	1	0	0	2	0	0	1	0	0	2	0	0	1	0	0	2	0	28.6	28.6	28.6	8.1173	77	77;100;125;172	0.0061652	1.3471	0.66045	0.85752	11.729	3	0	Median	NaN	NaN	NaN	NaN	0.67911	NaN
B9A062;P13995;B8ZZU9;P13995-2	B9A062;P13995;B8ZZU9;P13995-2	5;5;3;3	5;5;3;3	5;5;3;3	Bifunctional methylenetetrahydrofolate dehydrogenase/cyclohydrolase, mitochondrial;NAD-dependent methylenetetrahydrofolate dehydrogenase;Methenyltetrahydrofolate cyclohydrolase	MTHFD2	B9A062 tr|B9A062|B9A062_HUMAN Bifunctional methylenetetrahydrofolate dehydrogenase/cyclohydrolase, mitochondrial OS=Homo sapiens GN=MTHFD2 PE=1 SV=1;P13995 sp|P13995|MTDC_HUMAN Bifunctional methylenetetrahydrofolate dehydrogenase/cyclohydrolase, mitochondr	4	5	5	5	2	2	1	1	2	1	2	2	1	1	2	1	2	2	1	1	2	1	40.5	40.5	40.5	23.867	222	222;350;267;248	0	16.801	0.34981	0.51218	45.475	6	0	Leave out requantified	NaN	NaN	NaN	NaN	NaN	NaN
H7C463;C9J406;B9A067;Q16891-3;Q16891-2;Q16891-4;Q16891	H7C463;C9J406;B9A067;Q16891-3;Q16891-2;Q16891-4;Q16891	2;2;2;2;2;2;2	2;2;2;2;2;2;2	2;2;2;2;2;2;2	MICOS complex subunit MIC60	IMMT	H7C463 tr|H7C463|H7C463_HUMAN MICOS complex subunit MIC60 (Fragment) OS=Homo sapiens GN=IMMT PE=1 SV=1;C9J406 tr|C9J406|C9J406_HUMAN MICOS complex subunit MIC60 OS=Homo sapiens GN=IMMT PE=1 SV=1;B9A067 tr|B9A067|B9A067_HUMAN MICOS complex subunit MIC60 OS=	7	2	2	2	0	0	0	0	2	0	0	0	0	0	2	0	0	0	0	0	2	0	4.7	4.7	4.7	68.064	613	613;659;711;726;747;757;758	0.00067454	2.0937	0.76718	1.0508	28.009	2	0	Median	NaN	NaN	NaN	NaN	0.76718	NaN
B9TX33;Q71SY5-5;Q71SY5;Q71SY5-2;Q71SY5-4;Q71SY5-3	B9TX33;Q71SY5-5;Q71SY5;Q71SY5-2;Q71SY5-4;Q71SY5-3	1;1;1;1;1;1	1;1;1;1;1;1	1;1;1;1;1;1	Mediator of RNA polymerase II transcription subunit 25	MED25	B9TX33 tr|B9TX33|B9TX33_HUMAN Mediator complex subunit MED25 variant MED25_i6 OS=Homo sapiens GN=MED25 PE=1 SV=1;Q71SY5-5 sp|Q71SY5-5|MED25_HUMAN Isoform 5 of Mediator of RNA polymerase II transcription subunit 25 OS=Homo sapiens GN=MED25;Q71SY5 sp|Q71SY5|	6	1	1	1	0	0	0	0	1	0	0	0	0	0	1	0	0	0	0	0	1	0	4.5	4.5	4.5	41.548	397	397;730;747;754;793;796	0.0070122	1.2862	NaN	NaN	NaN	1	0	Median	NaN	NaN	NaN	NaN	NaN	NaN
B9ZVN9;O95602	B9ZVN9;O95602	4;4	4;4	4;4	DNA-directed RNA polymerase;DNA-directed RNA polymerase I subunit RPA1	POLR1A	B9ZVN9 tr|B9ZVN9|B9ZVN9_HUMAN DNA-directed RNA polymerase OS=Homo sapiens GN=POLR1A PE=1 SV=1;O95602 sp|O95602|RPA1_HUMAN DNA-directed RNA polymerase I subunit RPA1 OS=Homo sapiens GN=POLR1A PE=1 SV=2	2	4	4	4	2	1	0	0	1	1	2	1	0	0	1	1	2	1	0	0	1	1	4.6	4.6	4.6	187.81	1659	1659;1720	0	3.6558	0.45922	0.70385	35.252	5	0	Leave out requantified	0.31878	NaN	NaN	NaN	NaN	NaN
C9JNC3;C9JAJ6;H7BYC3;C9IY66;Q8WVV5-3;Q7KYR7-6;Q7KYR7-4;Q8WVV5-2;Q7KYR7-5;Q8WVV5;Q7KYR7;Q7KYR7-1	C9JNC3;C9JAJ6;H7BYC3;C9IY66;Q8WVV5-3;Q7KYR7-6;Q7KYR7-4;Q8WVV5-2;Q7KYR7-5;Q8WVV5;Q7KYR7;Q7KYR7-1	1;1;1;1;1;1;1;1;1;1;1;1	1;1;1;1;1;1;1;1;1;1;1;1	1;1;1;1;1;1;1;1;1;1;1;1	Butyrophilin subfamily 2 member A2;Butyrophilin subfamily 2 member A1	BTN2A1;BTN2A2	C9JNC3 tr|C9JNC3|C9JNC3_HUMAN Butyrophilin subfamily 2 member A1 (Fragment) OS=Homo sapiens GN=BTN2A1 PE=1 SV=4;C9JAJ6 tr|C9JAJ6|C9JAJ6_HUMAN Butyrophilin subfamily 2 member A2 (Fragment) OS=Homo sapiens GN=BTN2A2 PE=4 SV=1;H7BYC3 tr|H7BYC3|H7BYC3_HUMAN Bu	12	1	1	1	0	0	1	0	0	1	0	0	1	0	0	1	0	0	1	0	0	1	12.9	12.9	12.9	9.8259	85	85;96;151;239;256;330;334;336;466;523;527;528	0.00099867	1.9956	0.56145	1.092	30.405	2	0	Median	NaN	NaN	NaN	NaN	NaN	NaN
C9IZ08;F8W9S7;Q14C86-3;Q14C86-4;Q14C86-5;Q14C86-2;Q14C86;Q14C86-6;B0QZ65;B4DGD8;H0Y4E7;H0Y7I9;C9IZX9;A0A0A0MQV8	C9IZ08;F8W9S7;Q14C86-3;Q14C86-4;Q14C86-5;Q14C86-2;Q14C86;Q14C86-6;B0QZ65;B4DGD8;H0Y4E7;H0Y7I9	4;4;4;4;4;4;4;4;3;3;2;2;1;1	4;4;4;4;4;4;4;4;3;3;2;2;1;1	4;4;4;4;4;4;4;4;3;3;2;2;1;1	GTPase-activating protein and VPS9 domain-containing protein 1	GAPVD1	C9IZ08 tr|C9IZ08|C9IZ08_HUMAN GTPase-activating protein and VPS9 domain-containing protein 1 (Fragment) OS=Homo sapiens GN=GAPVD1 PE=1 SV=1;F8W9S7 tr|F8W9S7|F8W9S7_HUMAN GTPase-activating protein and VPS9 domain-containing protein 1 OS=Homo sapiens GN=GAPV	14	4	4	4	1	3	1	0	1	0	1	3	1	0	1	0	1	3	1	0	1	0	6.5	6.5	6.5	109.19	988	988;1412;1433;1439;1452;1460;1478;1487;497;756;830;837;117;629	0	3.1021	0.3327	0.4926	63.414	5	0	Leave out requantified	NaN	0.24648	NaN	NaN	NaN	NaN
C9IZ46;F8WFD9;Q8N114-2;Q8N114;Q8N114-5	C9IZ46;F8WFD9;Q8N114-2;Q8N114	3;3;3;3;1	3;3;3;3;1	3;3;3;3;1	Protein shisa-5	SHISA5	C9IZ46 tr|C9IZ46|C9IZ46_HUMAN Protein shisa-5 (Fragment) OS=Homo sapiens GN=SHISA5 PE=1 SV=1;F8WFD9 tr|F8WFD9|F8WFD9_HUMAN Protein shisa-5 OS=Homo sapiens GN=SHISA5 PE=1 SV=1;Q8N114-2 sp|Q8N114-2|SHSA5_HUMAN Isoform 2 of Protein shisa-5 OS=Homo sapiens GN=	5	3	3	3	0	0	2	0	3	2	0	0	2	0	3	2	0	0	2	0	3	2	32.1	32.1	32.1	12.226	112	112;123;209;240;233	0	21.219	0.67003	1.4227	12.444	7	0	Leave out requantified	NaN	NaN	0.44072	NaN	1.0811	0.55434
C9IZG4;O60888-3;O60888;O60888-2;C9IZQ5	C9IZG4;O60888-3;O60888;O60888-2	3;3;3;3;1	3;3;3;3;1	3;3;3;3;1	Protein CutA	CUTA	C9IZG4 tr|C9IZG4|C9IZG4_HUMAN Protein CutA OS=Homo sapiens GN=CUTA PE=1 SV=1;O60888-3 sp|O60888-3|CUTA_HUMAN Isoform C of Protein CutA OS=Homo sapiens GN=CUTA;O60888 sp|O60888|CUTA_HUMAN Protein CutA OS=Homo sapiens GN=CUTA PE=1 SV=2;O60888-2 sp|O60888-2|C	5	3	3	3	2	2	3	3	2	3	2	2	3	3	2	3	2	2	3	3	2	3	34.1	34.1	34.1	14.401	135	135;156;179;198;155	0	139.58	0.58465	0.95062	2.7474	70	0	Leave out requantified	0.82963	0.66059	0.42894	0.42257	0.73434	0.56865
C9J0I9;Q86WB0-3;Q86WB0-2;Q86WB0;C9J672	C9J0I9;Q86WB0-3;Q86WB0-2;Q86WB0	5;5;5;5;2	5;5;5;5;2	5;5;5;5;2	Nuclear-interacting partner of ALK	ZC3HC1	C9J0I9 tr|C9J0I9|C9J0I9_HUMAN Nuclear-interacting partner of ALK OS=Homo sapiens GN=ZC3HC1 PE=1 SV=1;Q86WB0-3 sp|Q86WB0-3|NIPA_HUMAN Isoform 3 of Nuclear-interacting partner of ALK OS=Homo sapiens GN=ZC3HC1;Q86WB0-2 sp|Q86WB0-2|NIPA_HUMAN Isoform 2 of Nucl	5	5	5	5	2	3	2	1	3	0	2	3	2	1	3	0	2	3	2	1	3	0	18.7	18.7	18.7	50.562	459	459;431;481;502;186	0	7.5395	0.33362	0.53971	33.283	15	0	Leave out requantified	NaN	0.2349	0.49448	NaN	0.43254	NaN
C9J0J0;Q96EE4	C9J0J0;Q96EE4	1;1	1;1	1;1	Coiled-coil domain-containing protein 126	CCDC126	C9J0J0 tr|C9J0J0|C9J0J0_HUMAN Coiled-coil domain-containing protein 126 (Fragment) OS=Homo sapiens GN=CCDC126 PE=1 SV=4;Q96EE4 sp|Q96EE4|CC126_HUMAN Coiled-coil domain-containing protein 126 OS=Homo sapiens GN=CCDC126 PE=2 SV=2	2	1	1	1	0	0	1	0	1	0	0	0	1	0	1	0	0	0	1	0	1	0	10.9	10.9	10.9	12.711	110	110;140	0	23.144	0.61828	1.0058	7.8899	2	0	Median	NaN	NaN	NaN	NaN	NaN	NaN
C9J0K6;P30626-3;P30626-2;P30626;B4DHQ6	C9J0K6;P30626-3;P30626-2;P30626;B4DHQ6	6;6;6;6;3	6;6;6;6;3	6;6;6;6;3	Sorcin	SRI	C9J0K6 tr|C9J0K6|C9J0K6_HUMAN Sorcin OS=Homo sapiens GN=SRI PE=1 SV=1;P30626-3 sp|P30626-3|SORCN_HUMAN Isoform 3 of Sorcin OS=Homo sapiens GN=SRI;P30626-2 sp|P30626-2|SORCN_HUMAN Isoform 2 of Sorcin OS=Homo sapiens GN=SRI;P30626 sp|P30626|SORCN_HUMAN Sorci	5	6	6	6	3	3	5	3	4	3	3	3	5	3	4	3	3	3	5	3	4	3	49	49	49	17.605	155	155;180;183;198;158	0	30.942	0.57243	0.91739	12.58	26	0	Leave out requantified	0.36499	0.52389	0.30226	0.72134	0.77669	0.71904
C9J1B2;E7EVC7;Q676U5-3;Q676U5-2;Q676U5;C9J8C6;C9JAY7;C9JK97;Q676U5-4;Q676U5-5	C9J1B2;E7EVC7;Q676U5-3;Q676U5-2;Q676U5;C9J8C6	3;3;3;3;3;2;1;1;1;1	3;3;3;3;3;2;1;1;1;1	3;3;3;3;3;2;1;1;1;1	Autophagy-related protein 16-1	ATG16L1	C9J1B2 tr|C9J1B2|C9J1B2_HUMAN Autophagy-related protein 16-1 (Fragment) OS=Homo sapiens GN=ATG16L1 PE=1 SV=1;E7EVC7 tr|E7EVC7|E7EVC7_HUMAN Autophagy-related protein 16-1 OS=Homo sapiens GN=ATG16L1 PE=1 SV=1;Q676U5-3 sp|Q676U5-3|A16L1_HUMAN Isoform 3 of Aut	10	3	3	3	0	1	0	1	3	0	0	1	0	1	3	0	0	1	0	1	3	0	12.3	12.3	12.3	21.974	187	187;624;470;588;607;55;164;177;428;444	0	4.4358	0.8505	1.3753	8.7878	4	0	Leave out requantified	NaN	NaN	NaN	NaN	0.9898	NaN
D6RBD7;C9J1V9;O43324-2;O43324;H0YAL7;H0YAH9;D6RCQ0	D6RBD7;C9J1V9;O43324-2;O43324;H0YAL7	5;5;5;5;4;1;1	5;5;5;5;4;1;1	5;5;5;5;4;1;1	Eukaryotic translation elongation factor 1 epsilon-1	EEF1E1;EEF1E1-BLOC1S5	D6RBD7 tr|D6RBD7|D6RBD7_HUMAN Eukaryotic translation elongation factor 1 epsilon-1 OS=Homo sapiens GN=EEF1E1 PE=4 SV=1;C9J1V9 tr|C9J1V9|C9J1V9_HUMAN HCG2043275 OS=Homo sapiens GN=EEF1E1-BLOC1S5 PE=4 SV=2;O43324-2 sp|O43324-2|MCA3_HUMAN Isoform 2 of Eukaryo	7	5	5	5	2	2	2	2	3	1	2	2	2	2	3	1	2	2	2	2	3	1	46	46	46	16.686	150	150;151;139;174;136;56;94	0	13.849	0.54185	0.90998	26.732	15	0	Leave out requantified	0.31806	0.58476	NaN	0.75984	0.83648	0.78094
C9J4M6;C9J2Y9;P30876	C9J4M6;C9J2Y9;P30876	1;1;1	1;1;1	1;1;1	DNA-directed RNA polymerase;DNA-directed RNA polymerase II subunit RPB2	POLR2B	C9J4M6 tr|C9J4M6|C9J4M6_HUMAN DNA-directed RNA polymerase OS=Homo sapiens GN=POLR2B PE=1 SV=2;C9J2Y9 tr|C9J2Y9|C9J2Y9_HUMAN DNA-directed RNA polymerase OS=Homo sapiens GN=POLR2B PE=1 SV=2;P30876 sp|P30876|RPB2_HUMAN DNA-directed RNA polymerase II subunit R	3	1	1	1	0	1	0	1	0	0	0	1	0	1	0	0	0	1	0	1	0	0	1.2	1.2	1.2	125.19	1099	1099;1167;1174	0.0099578	1.1951	0.68526	1.1194	12.695	3	0	Median	NaN	NaN	NaN	0.68619	NaN	NaN
C9J363;Q9BUL8;H7C5M9;C9JSA3;C9JND6;C9J6F3;C9J5C3	C9J363;Q9BUL8;H7C5M9;C9JSA3;C9JND6;C9J6F3;C9J5C3	2;2;1;1;1;1;1	2;2;1;1;1;1;1	2;2;1;1;1;1;1	Programmed cell death protein 10	PDCD10	C9J363 tr|C9J363|C9J363_HUMAN Programmed cell death 10, isoform CRA_b OS=Homo sapiens GN=PDCD10 PE=1 SV=1;Q9BUL8 sp|Q9BUL8|PDC10_HUMAN Programmed cell death protein 10 OS=Homo sapiens GN=PDCD10 PE=1 SV=1;H7C5M9 tr|H7C5M9|H7C5M9_HUMAN Programmed cell death	7	2	2	2	1	1	2	1	1	2	1	1	2	1	1	2	1	1	2	1	1	2	14.1	14.1	14.1	17.534	149	149;212;122;134;146;186;202	0	7.428	0.45012	0.87309	21.558	22	0	Leave out requantified	0.48387	0.99073	0.33547	0.64416	0.7977	0.49177
C9J4I9	C9J4I9	7	1	1		PXDN	C9J4I9 tr|C9J4I9|C9J4I9_HUMAN Peroxidasin homolog (Fragment) OS=Homo sapiens GN=PXDN PE=1 SV=1	1	7	1	1	6	3	3	6	3	3	1	0	0	1	1	0	1	0	0	1	1	0	54.5	9.8	9.8	25.57	224	224	0	6.1019	0.33107	0.56515	62.999	4	0	Median	NaN	NaN	NaN	0.30118	NaN	NaN
C9J4T6;P10145;P10145-2	C9J4T6;P10145;P10145-2	1;1;1	1;1;1	1;1;1	C-X-C motif chemokine;Interleukin-8;MDNCF-a;Interleukin-8;IL-8(5-77);IL-8(6-77);IL-8(7-77);IL-8(8-77);IL-8(9-77)	CXCL8	C9J4T6 tr|C9J4T6|C9J4T6_HUMAN C-X-C motif chemokine OS=Homo sapiens GN=CXCL8 PE=1 SV=1;P10145 sp|P10145|IL8_HUMAN Interleukin-8 OS=Homo sapiens GN=CXCL8 PE=1 SV=1;P10145-2 sp|P10145-2|IL8_HUMAN Isoform 2 of Interleukin-8 OS=Homo sapiens GN=CXCL8	3	1	1	1	1	0	0	1	1	0	1	0	0	1	1	0	1	0	0	1	1	0	16.8	16.8	16.8	10.697	95	95;99;102	0.0075919	1.2614	0.56065	1.0278	51.021	5	0	Median	0.9579	NaN	NaN	0.53578	NaN	NaN
C9J4Z3;P61513;M0R0A1;Q6P4E4;E9PEL3;M0R2L6;G5E9R3;A6NKH3	C9J4Z3;P61513;M0R0A1;Q6P4E4;E9PEL3;M0R2L6	3;3;2;2;2;2;1;1	3;3;2;2;2;2;1;1	3;3;2;2;2;2;1;1	60S ribosomal protein L37a	RPL37A	C9J4Z3 tr|C9J4Z3|C9J4Z3_HUMAN 60S ribosomal protein L37a OS=Homo sapiens GN=RPL37A PE=1 SV=1;P61513 sp|P61513|RL37A_HUMAN 60S ribosomal protein L37a OS=Homo sapiens GN=RPL37A PE=1 SV=2;M0R0A1 tr|M0R0A1|M0R0A1_HUMAN 60S ribosomal protein L37a OS=Homo sapien	8	3	3	3	2	3	2	2	2	3	2	3	2	2	2	3	2	3	2	2	2	3	55.9	55.9	55.9	7.624	68	68;92;60;72;75;88;58;93	0	42.403	0.72482	1.2434	11.077	22	0	Leave out requantified	0.67452	2.4754	0.18993	0.52219	0.68689	0.81565
C9JL30;J3KQJ1;C9J660;F8WA42;Q8NBJ7;Q8NBJ7-3;H7C3B2;A8MXB9;F8WEX5;E9PG02;E9PBT8;Q8NBJ7-2;F8WEV7;F8WES7;J3QT17;Q8NBJ7-5;Q8NBJ7-4	C9JL30;J3KQJ1;C9J660;F8WA42;Q8NBJ7;Q8NBJ7-3;H7C3B2;A8MXB9;F8WEX5;E9PG02;E9PBT8;Q8NBJ7-2	5;5;5;5;5;5;4;4;3;3;3;3;2;2;2;2;2	5;5;5;5;5;5;4;4;3;3;3;3;2;2;2;2;2	5;5;5;5;5;5;4;4;3;3;3;3;2;2;2;2;2	Sulfatase-modifying factor 2	SUMF2	C9JL30 tr|C9JL30|C9JL30_HUMAN Sulfatase-modifying factor 2 (Fragment) OS=Homo sapiens GN=SUMF2 PE=1 SV=5;J3KQJ1 tr|J3KQJ1|J3KQJ1_HUMAN Sulfatase-modifying factor 2 OS=Homo sapiens GN=SUMF2 PE=1 SV=1;C9J660 tr|C9J660|C9J660_HUMAN Sulfatase-modifying factor	17	5	5	5	3	2	4	4	4	2	3	2	4	4	4	2	3	2	4	4	4	2	18.4	18.4	18.4	33.294	293	293;320;352;358;301;339;304;305;165;183;232;213;102;150;236;217;321	0	17.674	0.40946	0.80794	28.214	28	0	Leave out requantified	0.36433	0.26303	0.36544	0.53322	0.73896	1.1257
C9J6G3;C9J7M1;O95749-2;O95749	C9J6G3;C9J7M1;O95749-2;O95749	1;1;1;1	1;1;1;1	1;1;1;1	Geranylgeranyl pyrophosphate synthase	GGPS1	C9J6G3 tr|C9J6G3|C9J6G3_HUMAN Geranylgeranyl pyrophosphate synthase (Fragment) OS=Homo sapiens GN=GGPS1 PE=1 SV=1;C9J7M1 tr|C9J7M1|C9J7M1_HUMAN Geranylgeranyl pyrophosphate synthase (Fragment) OS=Homo sapiens GN=GGPS1 PE=1 SV=1;O95749-2 sp|O95749-2|GGPPS_H	4	1	1	1	0	0	0	1	0	1	0	0	0	1	0	1	0	0	0	1	0	1	12.2	12.2	12.2	26.631	230	230;242;246;300	0	5.1578	0.37875	0.60184	2.893	2	0	Median	NaN	NaN	NaN	NaN	NaN	NaN
C9J715;Q9Y2I1-4;Q9Y2I1-3;Q9Y2I1	C9J715;Q9Y2I1-4;Q9Y2I1-3;Q9Y2I1	2;2;2;2	2;2;2;2	2;2;2;2	Nischarin	NISCH	C9J715 tr|C9J715|C9J715_HUMAN Nischarin OS=Homo sapiens GN=NISCH PE=1 SV=1;Q9Y2I1-4 sp|Q9Y2I1-4|NISCH_HUMAN Isoform 4 of Nischarin OS=Homo sapiens GN=NISCH;Q9Y2I1-3 sp|Q9Y2I1-3|NISCH_HUMAN Isoform 3 of Nischarin OS=Homo sapiens GN=NISCH;Q9Y2I1 sp|Q9Y2I1|NI	4	2	2	2	0	2	1	1	2	1	0	2	1	1	2	1	0	2	1	1	2	1	5.1	5.1	5.1	64.079	583	583;515;583;1504	0	4.3703	0.67032	1.1259	3.2453	9	0	Leave out requantified	NaN	0.48766	NaN	0.67838	0.89997	0.69384
C9J7E5;Q9Y5L0-3;Q9Y5L0;Q9Y5L0-1;E9PFH4;Q9Y5L0-5	C9J7E5;Q9Y5L0-3;Q9Y5L0;Q9Y5L0-1;E9PFH4;Q9Y5L0-5	14;14;14;14;12;11	14;14;14;14;12;11	14;14;14;14;12;11	Transportin-3	TNPO3	C9J7E5 tr|C9J7E5|C9J7E5_HUMAN Transportin-3 OS=Homo sapiens GN=TNPO3 PE=1 SV=1;Q9Y5L0-3 sp|Q9Y5L0-3|TNPO3_HUMAN Isoform 3 of Transportin-3 OS=Homo sapiens GN=TNPO3;Q9Y5L0 sp|Q9Y5L0|TNPO3_HUMAN Transportin-3 OS=Homo sapiens GN=TNPO3 PE=1 SV=3;Q9Y5L0-1 sp|Q9	6	14	14	14	5	7	5	7	5	3	5	7	5	7	5	3	5	7	5	7	5	3	22.6	22.6	22.6	108.05	957	957;909;923;957;857;859	0	33.196	0.51627	0.97704	55.269	30	0	Leave out requantified	0.36878	0.34157	0.37605	0.54983	0.74433	0.7881
C9J7E8;Q9UL63-2;Q9UL63	C9J7E8;Q9UL63-2;Q9UL63	1;1;1	1;1;1	1;1;1	Muskelin	MKLN1	C9J7E8 tr|C9J7E8|C9J7E8_HUMAN Muskelin OS=Homo sapiens GN=MKLN1 PE=1 SV=1;Q9UL63-2 sp|Q9UL63-2|MKLN1_HUMAN Isoform 2 of Muskelin OS=Homo sapiens GN=MKLN1;Q9UL63 sp|Q9UL63|MKLN1_HUMAN Muskelin OS=Homo sapiens GN=MKLN1 PE=1 SV=2	3	1	1	1	0	1	1	0	1	0	0	1	1	0	1	0	0	1	1	0	1	0	1.9	1.9	1.9	74.466	643	643;528;735	0.0016523	1.9633	0.54912	1.2595	32.784	3	0	Median	NaN	NaN	NaN	NaN	NaN	NaN
C9JMW6;C9J7W8;Q9BUJ0;F2Z3Q0;K7N7A0;C9JMV9	C9JMW6;C9J7W8;Q9BUJ0;F2Z3Q0;K7N7A0;C9JMV9	2;2;2;1;1;1	2;2;2;1;1;1	2;2;2;1;1;1	Alpha/beta hydrolase domain-containing protein 14A	ABHD14A;ABHD14A-ACY1	C9JMW6 tr|C9JMW6|C9JMW6_HUMAN Alpha/beta hydrolase domain-containing protein 14A (Fragment) OS=Homo sapiens GN=ABHD14A PE=1 SV=4;C9J7W8 tr|C9J7W8|C9J7W8_HUMAN Alpha/beta hydrolase domain-containing protein 14A (Fragment) OS=Homo sapiens GN=ABHD14A PE=1 SV=	6	2	2	2	2	1	1	2	2	1	2	1	1	2	2	1	2	1	1	2	2	1	16.4	16.4	16.4	16.201	152	152;224;271;167;229;509	0	6.6128	0.73629	1.3289	9.8183	10	0	Leave out requantified	0.99517	NaN	NaN	0.44474	0.65302	NaN
C9J7X7;C9JRT6;F8WDB6;H3BM14;H3BM74;Q9Y5A7-2;Q9Y5A7	C9J7X7;C9JRT6;F8WDB6;H3BM14;H3BM74;Q9Y5A7-2;Q9Y5A7	1;1;1;1;1;1;1	1;1;1;1;1;1;1	1;1;1;1;1;1;1	NEDD8 ultimate buster 1	NUB1	C9J7X7 tr|C9J7X7|C9J7X7_HUMAN NEDD8 ultimate buster 1 (Fragment) OS=Homo sapiens GN=NUB1 PE=1 SV=1;C9JRT6 tr|C9JRT6|C9JRT6_HUMAN NEDD8 ultimate buster 1 (Fragment) OS=Homo sapiens GN=NUB1 PE=1 SV=1;F8WDB6 tr|F8WDB6|F8WDB6_HUMAN NEDD8 ultimate buster 1 OS=H	7	1	1	1	0	1	0	1	1	0	0	1	0	1	1	0	0	1	0	1	1	0	7.8	7.8	7.8	17.929	154	154;254;267;625;639;601;615	0.00066867	2.0374	0.56705	0.73429	40.626	3	0	Median	NaN	NaN	NaN	NaN	NaN	NaN
C9J8U2;G5E977;Q6XQN6-3;Q6XQN6;Q6XQN6-2;A0A087WUT5	C9J8U2;G5E977;Q6XQN6-3;Q6XQN6;Q6XQN6-2;A0A087WUT5	4;4;4;4;4;2	4;4;4;4;4;2	4;4;4;4;4;2	Nicotinate phosphoribosyltransferase	NAPRT	C9J8U2 tr|C9J8U2|C9J8U2_HUMAN Nicotinate phosphoribosyltransferase OS=Homo sapiens GN=NAPRT PE=1 SV=1;G5E977 tr|G5E977|G5E977_HUMAN Nicotinate phosphoribosyltransferase OS=Homo sapiens GN=NAPRT PE=1 SV=1;Q6XQN6-3 sp|Q6XQN6-3|PNCB_HUMAN Isoform 3 of Nicotin	6	4	4	4	2	1	2	1	0	2	2	1	2	1	0	2	2	1	2	1	0	2	12	12	12	52.161	490	490;584;525;538;567;232	0	27.346	0.4143	0.75085	70.115	7	0	Leave out requantified	NaN	NaN	0.3851	NaN	NaN	0.53754
C9J8Z4;Q969P0-3;Q969P0	C9J8Z4;Q969P0-3;Q969P0	1;1;1	1;1;1	1;1;1	Immunoglobulin superfamily member 8	IGSF8	C9J8Z4 tr|C9J8Z4|C9J8Z4_HUMAN Immunoglobulin superfamily member 8 (Fragment) OS=Homo sapiens GN=IGSF8 PE=1 SV=1;Q969P0-3 sp|Q969P0-3|IGSF8_HUMAN Isoform 3 of Immunoglobulin superfamily member 8 OS=Homo sapiens GN=IGSF8;Q969P0 sp|Q969P0|IGSF8_HUMAN Immunogl	3	1	1	1	1	1	1	1	1	1	1	1	1	1	1	1	1	1	1	1	1	1	6.3	6.3	6.3	32.284	301	301;526;613	0	2.8822	0.54473	0.84893	45.192	6	0	Median	NaN	NaN	NaN	NaN	NaN	NaN
C9J973;Q5JS37-2;Q5JS37	C9J973;Q5JS37-2;Q5JS37	1;1;1	1;1;1	1;1;1	NHL repeat-containing protein 3	NHLRC3	C9J973 tr|C9J973|C9J973_HUMAN NHL repeat-containing protein 3 OS=Homo sapiens GN=NHLRC3 PE=1 SV=1;Q5JS37-2 sp|Q5JS37-2|NHLC3_HUMAN Isoform 2 of NHL repeat-containing protein 3 OS=Homo sapiens GN=NHLRC3;Q5JS37 sp|Q5JS37|NHLC3_HUMAN NHL repeat-containing pro	3	1	1	1	0	0	0	0	1	1	0	0	0	0	1	1	0	0	0	0	1	1	9.3	9.3	9.3	16.28	150	150;280;347	0.0061728	1.3502	0.35958	0.52736	5.6529	2	0	Median	NaN	NaN	NaN	NaN	NaN	NaN
C9J9K3;P08865;A6NE09;C9JQR9	C9J9K3;P08865;A6NE09	11;11;8;4	11;11;8;4	11;11;8;4	40S ribosomal protein SA	RPSA;RPSAP58	C9J9K3 tr|C9J9K3|C9J9K3_HUMAN 40S ribosomal protein SA (Fragment) OS=Homo sapiens GN=RPSA PE=1 SV=4;P08865 sp|P08865|RSSA_HUMAN 40S ribosomal protein SA OS=Homo sapiens GN=RPSA PE=1 SV=4;A6NE09 tr|A6NE09|A6NE09_HUMAN 40S ribosomal protein SA OS=Homo sapien	4	11	11	11	6	10	9	10	7	8	6	10	9	10	7	8	6	10	9	10	7	8	54.4	54.4	54.4	29.404	263	263;295;295;73	0	323.31	0.58303	0.98341	46.508	117	0	Leave out requantified	0.5924	1.1144	0.15467	0.49003	0.57782	0.60663
C9JA08;Q96D46	C9JA08;Q96D46	4;4	4;4	4;4	60S ribosomal export protein NMD3	NMD3	C9JA08 tr|C9JA08|C9JA08_HUMAN 60S ribosomal export protein NMD3 OS=Homo sapiens GN=NMD3 PE=1 SV=1;Q96D46 sp|Q96D46|NMD3_HUMAN 60S ribosomal export protein NMD3 OS=Homo sapiens GN=NMD3 PE=1 SV=1	2	4	4	4	1	2	1	4	2	1	1	2	1	4	2	1	1	2	1	4	2	1	18.1	18.1	18.1	60.125	529	529;503	0	63.631	0.63971	0.97447	53.058	14	0	Leave out requantified	NaN	0.23588	0.32585	0.59767	0.74624	1.5114
H7C5C7;C9JAB9;P16333-2;P16333	H7C5C7;C9JAB9;P16333-2;P16333	1;1;1;1	1;1;1;1	1;1;1;1	Cytoplasmic protein NCK1	NCK1	H7C5C7 tr|H7C5C7|H7C5C7_HUMAN Cytoplasmic protein NCK1 (Fragment) OS=Homo sapiens GN=NCK1 PE=1 SV=1;C9JAB9 tr|C9JAB9|C9JAB9_HUMAN Cytoplasmic protein NCK1 (Fragment) OS=Homo sapiens GN=NCK1 PE=1 SV=1;P16333-2 sp|P16333-2|NCK1_HUMAN Isoform 2 of Cytoplasmic	4	1	1	1	0	0	1	0	0	0	0	0	1	0	0	0	0	0	1	0	0	0	7.1	7.1	7.1	16.111	141	141;174;313;377	0.0035472	1.7385	NaN	NaN	NaN	1	0	Median	NaN	NaN	NaN	NaN	NaN	NaN
C9JAF7;O95721	C9JAF7;O95721	1;1	1;1	1;1	Synaptosomal-associated protein;Synaptosomal-associated protein 29	SNAP29	C9JAF7 tr|C9JAF7|C9JAF7_HUMAN Synaptosomal-associated protein (Fragment) OS=Homo sapiens GN=SNAP29 PE=1 SV=1;O95721 sp|O95721|SNP29_HUMAN Synaptosomal-associated protein 29 OS=Homo sapiens GN=SNAP29 PE=1 SV=1	2	1	1	1	0	1	0	0	1	1	0	1	0	0	1	1	0	1	0	0	1	1	6.9	6.9	6.9	17.963	160	160;258	0.0019646	1.8957	0.5901	0.77715	29.257	4	0	Median	NaN	0.46578	NaN	NaN	NaN	NaN
C9JNK6;C9JAZ1;O75431-2;O75431	C9JNK6;C9JAZ1;O75431-2;O75431	1;1;1;1	1;1;1;1	1;1;1;1	Metaxin-2	MTX2	C9JNK6 tr|C9JNK6|C9JNK6_HUMAN Metaxin-2 OS=Homo sapiens GN=MTX2 PE=1 SV=1;C9JAZ1 tr|C9JAZ1|C9JAZ1_HUMAN Metaxin-2 (Fragment) OS=Homo sapiens GN=MTX2 PE=1 SV=1;O75431-2 sp|O75431-2|MTX2_HUMAN Isoform 2 of Metaxin-2 OS=Homo sapiens GN=MTX2;O75431 sp|O75431|M	4	1	1	1	0	1	0	0	0	0	0	1	0	0	0	0	0	1	0	0	0	0	10.6	10.6	10.6	23.643	207	207;229;253;263	0.0037712	1.5166	NaN	NaN	NaN	1	0	Median	NaN	NaN	NaN	NaN	NaN	NaN
C9JB30;Q9UPY8-2;Q9UPY8;K7ENB3;M0QX52;K7EL66;K7ERD8;Q15555-2	C9JB30;Q9UPY8-2;Q9UPY8	3;3;3;1;1;1;1;1	2;2;2;1;1;1;1;1	1;1;1;0;0;0;0;0	Microtubule-associated protein RP/EB family member 3	MAPRE3	C9JB30 tr|C9JB30|C9JB30_HUMAN Microtubule-associated protein RP/EB family member 3 (Fragment) OS=Homo sapiens GN=MAPRE3 PE=1 SV=1;Q9UPY8-2 sp|Q9UPY8-2|MARE3_HUMAN Isoform 2 of Microtubule-associated protein RP/EB family member 3 OS=Homo sapiens GN=MAPRE3;Q	8	3	2	1	2	1	2	2	1	0	2	1	1	2	1	0	1	1	0	1	0	0	16.5	12.4	7.8	24.582	218	218;266;281;78;127;134;194;259	0	34.357	0.5774	0.93415	0.61416	8	0	Leave out requantified	0.36863	NaN	NaN	0.63365	NaN	NaN
C9JBI3;P78330	C9JBI3;P78330	3;3	3;3	3;3	Phosphoserine phosphatase	PSPH	C9JBI3 tr|C9JBI3|C9JBI3_HUMAN Phosphoserine phosphatase (Fragment) OS=Homo sapiens GN=PSPH PE=1 SV=1;P78330 sp|P78330|SERB_HUMAN Phosphoserine phosphatase OS=Homo sapiens GN=PSPH PE=1 SV=2	2	3	3	3	1	1	1	2	2	1	1	1	1	2	2	1	1	1	1	2	2	1	16.6	16.6	16.6	20.745	187	187;225	0	5.0892	0.78035	1.2528	3.1491	7	0	Leave out requantified	NaN	NaN	NaN	0.71131	0.94652	NaN
F8WC49;C9JBV2;Q5JUK3-4;C9JYL2;Q5JUK3-3;Q5JUK3-2	F8WC49;C9JBV2;Q5JUK3-4;C9JYL2;Q5JUK3-3;Q5JUK3-2	1;1;1;1;1;1	1;1;1;1;1;1	1;1;1;1;1;1		KCNT1	F8WC49 tr|F8WC49|F8WC49_HUMAN Potassium channel subfamily T member 1 OS=Homo sapiens GN=KCNT1 PE=4 SV=1;C9JBV2 tr|C9JBV2|C9JBV2_HUMAN Potassium channel subfamily T member 1 (Fragment) OS=Homo sapiens GN=KCNT1 PE=4 SV=1;Q5JUK3-4 sp|Q5JUK3-4|KCNT1_HUMAN Isof	6	1	1	1	1	0	1	1	0	1	1	0	1	1	0	1	1	0	1	1	0	1	10.7	10.7	10.7	13.859	122	122;285;1211;1221;1235;1256	0.0052615	1.3717	0.52483	1.0991	37.795	4	0	Median	NaN	NaN	NaN	NaN	NaN	NaN
E9PNC7;C9JCC6;Q14919;Q14919-2;E9PQX9	E9PNC7;C9JCC6;Q14919;Q14919-2;E9PQX9	4;4;4;4;2	4;4;4;4;2	4;4;4;4;2	Dr1-associated corepressor	DRAP1	E9PNC7 tr|E9PNC7|E9PNC7_HUMAN Dr1-associated corepressor (Fragment) OS=Homo sapiens GN=DRAP1 PE=1 SV=4;C9JCC6 tr|C9JCC6|C9JCC6_HUMAN Dr1-associated corepressor OS=Homo sapiens GN=DRAP1 PE=1 SV=1;Q14919 sp|Q14919|NC2A_HUMAN Dr1-associated corepressor OS=Hom	5	4	4	4	2	2	3	3	2	4	2	2	3	3	2	4	2	2	3	3	2	4	14.8	14.8	14.8	16.561	155	155;212;205;211;185	0	13.296	0.5495	0.89358	10.368	21	0	Leave out requantified	0.41359	0.61779	0.28399	0.5814	0.82842	0.53633
C9JD84;E7EV71;Q14766-3;Q14766-2;Q14766-5;Q14766;Q14766-4;H7C2H7;H7BZ76	C9JD84;E7EV71;Q14766-3;Q14766-2;Q14766-5;Q14766;Q14766-4	9;9;9;9;9;9;9;1;1	8;8;8;8;8;8;8;1;1	8;8;8;8;8;8;8;1;1	Latent-transforming growth factor beta-binding protein 1	LTBP1	C9JD84 tr|C9JD84|C9JD84_HUMAN Latent-transforming growth factor beta-binding protein 1 OS=Homo sapiens GN=LTBP1 PE=1 SV=1;E7EV71 tr|E7EV71|E7EV71_HUMAN Latent-transforming growth factor beta-binding protein 1 OS=Homo sapiens GN=LTBP1 PE=1 SV=2;Q14766-3 sp|	9	9	8	8	2	0	5	6	0	5	2	0	5	5	0	5	2	0	5	5	0	5	8.6	7.9	7.9	147.01	1340	1340;1353;1342;1395;1396;1721;1722;101;266	0	9.5675	0.6231	1.0404	56.955	16	0	Leave out requantified	NaN	NaN	0.94269	0.28819	NaN	0.38494
C9JDE9;P09110-2;P09110;F2Z2Q6;F2Z3P7;B4DVF4;H0Y4D4;H7C131	C9JDE9;P09110-2;P09110;F2Z2Q6;F2Z3P7;B4DVF4;H0Y4D4;H7C131	2;2;2;1;1;1;1;1	2;2;2;1;1;1;1;1	2;2;2;1;1;1;1;1	3-ketoacyl-CoA thiolase, peroxisomal	ACAA1	C9JDE9 tr|C9JDE9|C9JDE9_HUMAN 3-ketoacyl-CoA thiolase, peroxisomal OS=Homo sapiens GN=ACAA1 PE=1 SV=1;P09110-2 sp|P09110-2|THIK_HUMAN Isoform 2 of 3-ketoacyl-CoA thiolase, peroxisomal OS=Homo sapiens GN=ACAA1;P09110 sp|P09110|THIK_HUMAN 3-ketoacyl-CoA thio	8	2	2	2	1	0	0	0	1	0	1	0	0	0	1	0	1	0	0	0	1	0	8.1	8.1	8.1	40.269	383	383;331;424;113;121;153;237;290	0	2.9996	0.56905	0.76571	108.22	2	0	Median	NaN	NaN	NaN	NaN	NaN	NaN
C9JH33;C9JDT8;P32241-4;P32241-5;P32241;P32241-2	C9JH33;C9JDT8;P32241-4;P32241-5;P32241;P32241-2	1;1;1;1;1;1	1;1;1;1;1;1	1;1;1;1;1;1	Vasoactive intestinal polypeptide receptor 1	VIPR1	C9JH33 tr|C9JH33|C9JH33_HUMAN Vasoactive intestinal polypeptide receptor 1 (Fragment) OS=Homo sapiens GN=VIPR1 PE=1 SV=1;C9JDT8 tr|C9JDT8|C9JDT8_HUMAN Vasoactive intestinal polypeptide receptor 1 (Fragment) OS=Homo sapiens GN=VIPR1 PE=1 SV=1;P32241-4 sp|P3	6	1	1	1	0	0	1	0	0	1	0	0	1	0	0	1	0	0	1	0	0	1	10.3	10.3	10.3	13.833	126	126;219;409;416;457;492	0.0016518	1.9608	0.53994	0.91958	63.909	2	0	Median	NaN	NaN	NaN	NaN	NaN	NaN
C9JDZ2;Q9NVQ4;Q9NVQ4-3;Q9NVQ4-2	C9JDZ2;Q9NVQ4;Q9NVQ4-3;Q9NVQ4-2	1;1;1;1	1;1;1;1	1;1;1;1	Fas apoptotic inhibitory molecule 1	FAIM	C9JDZ2 tr|C9JDZ2|C9JDZ2_HUMAN Fas apoptotic inhibitory molecule 1 (Fragment) OS=Homo sapiens GN=FAIM PE=1 SV=1;Q9NVQ4 sp|Q9NVQ4|FAIM1_HUMAN Fas apoptotic inhibitory molecule 1 OS=Homo sapiens GN=FAIM PE=1 SV=1;Q9NVQ4-3 sp|Q9NVQ4-3|FAIM1_HUMAN Isoform 3 of	4	1	1	1	0	0	0	0	1	0	0	0	0	0	1	0	0	0	0	0	1	0	9.4	9.4	9.4	14.661	128	128;179;201;213	0.0096852	1.2222	NaN	NaN	NaN	1	0	Median	NaN	NaN	NaN	NaN	NaN	NaN
C9JG97;C9JEH3;Q13685;H7C0R2;C9JTS3	C9JG97;C9JEH3;Q13685;H7C0R2;C9JTS3	4;4;4;2;2	4;4;4;2;2	4;4;4;2;2	Angio-associated migratory cell protein	AAMP	C9JG97 tr|C9JG97|C9JG97_HUMAN Angio-associated migratory cell protein OS=Homo sapiens GN=AAMP PE=1 SV=1;C9JEH3 tr|C9JEH3|C9JEH3_HUMAN Angio-associated migratory cell protein OS=Homo sapiens GN=AAMP PE=1 SV=1;Q13685 sp|Q13685|AAMP_HUMAN Angio-associated mig	5	4	4	4	3	3	3	4	4	2	3	3	3	4	4	2	3	3	3	4	4	2	13	13	13	44.693	415	415;435;434;189;200	0	102.25	0.58703	1.092	19.635	31	0	Leave out requantified	0.29134	0.23496	0.28107	0.72454	0.92174	1.0094
C9JES9;C9JXK0;Q14739	C9JES9;C9JXK0;Q14739	1;1;1	1;1;1	1;1;1	Lamin-B receptor	LBR	C9JES9 tr|C9JES9|C9JES9_HUMAN Lamin-B receptor (Fragment) OS=Homo sapiens GN=LBR PE=1 SV=1;C9JXK0 tr|C9JXK0|C9JXK0_HUMAN Lamin-B receptor (Fragment) OS=Homo sapiens GN=LBR PE=1 SV=1;Q14739 sp|Q14739|LBR_HUMAN Lamin-B receptor OS=Homo sapiens GN=LBR PE=1 SV	3	1	1	1	0	1	0	0	1	0	0	1	0	0	1	0	0	1	0	0	1	0	52.9	52.9	52.9	5.8965	51	51;213;615	0	7.9458	0.61031	1.013	13.791	3	0	Median	NaN	0.61907	NaN	NaN	NaN	NaN
H7C286;C9JEV6;Q9UJ70;Q9UJ70-2;H7C3G9;H0YF44;E9PPU6;H0YC94	H7C286;C9JEV6;Q9UJ70;Q9UJ70-2;H7C3G9;H0YF44	4;4;4;4;3;2;1;1	4;4;4;4;3;2;1;1	4;4;4;4;3;2;1;1	N-acetyl-D-glucosamine kinase	NAGK	H7C286 tr|H7C286|H7C286_HUMAN N-acetyl-D-glucosamine kinase OS=Homo sapiens GN=NAGK PE=1 SV=2;C9JEV6 tr|C9JEV6|C9JEV6_HUMAN N-acetyl-D-glucosamine kinase OS=Homo sapiens GN=NAGK PE=1 SV=3;Q9UJ70 sp|Q9UJ70|NAGK_HUMAN N-acetyl-D-glucosamine kinase OS=Homo sa	8	4	4	4	2	4	2	3	3	2	2	4	2	3	3	2	2	4	2	3	3	2	29.1	29.1	29.1	21.977	196	196;293;344;390;340;109;94;136	0	12.581	0.43332	0.71524	21.313	22	0	Leave out requantified	0.26457	0.48806	0.25009	0.45557	0.52846	0.45417
C9JEX3;Q13614-2;Q13614	C9JEX3;Q13614-2;Q13614	1;1;1	1;1;1	1;1;1	Myotubularin-related protein 2	MTMR2	C9JEX3 tr|C9JEX3|C9JEX3_HUMAN Myotubularin-related protein 2 (Fragment) OS=Homo sapiens GN=MTMR2 PE=1 SV=4;Q13614-2 sp|Q13614-2|MTMR2_HUMAN Isoform 2 of Myotubularin-related protein 2 OS=Homo sapiens GN=MTMR2;Q13614 sp|Q13614|MTMR2_HUMAN Myotubularin-relat	3	1	1	1	0	0	0	0	1	0	0	0	0	0	1	0	0	0	0	0	1	0	3.1	3.1	3.1	64.49	556	556;571;643	0	2.4265	NaN	NaN	NaN	1	0	Median	NaN	NaN	NaN	NaN	NaN	NaN
C9JFE4;Q13098-5;Q13098;Q13098-7;A0A096LP07;A0A096LPJ3;A8K070;Q13098-6;J3KSA5;J3QLT0;J3KRJ4;J3QS84;J3QS88;J3KTB0;J3QLE8;J3QL53;J3KRE8;J3QQX0	C9JFE4;Q13098-5;Q13098;Q13098-7;A0A096LP07;A0A096LPJ3;A8K070;Q13098-6;J3KSA5	9;9;9;9;8;8;8;7;5;3;3;2;2;2;2;2;2;1	9;9;9;9;8;8;8;7;5;3;3;2;2;2;2;2;2;1	9;9;9;9;8;8;8;7;5;3;3;2;2;2;2;2;2;1	COP9 signalosome complex subunit 1	GPS1	C9JFE4 tr|C9JFE4|C9JFE4_HUMAN COP9 signalosome complex subunit 1 OS=Homo sapiens GN=GPS1 PE=1 SV=2;Q13098-5 sp|Q13098-5|CSN1_HUMAN Isoform 4 of COP9 signalosome complex subunit 1 OS=Homo sapiens GN=GPS1;Q13098 sp|Q13098|CSN1_HUMAN COP9 signalosome complex	18	9	9	9	2	2	4	5	3	3	2	2	4	5	3	3	2	2	4	5	3	3	22.9	22.9	22.9	53.371	471	471;487;491;527;486;490;526;549;210;168;253;101;134;139;166;168;186;79	0	41.236	0.46125	0.88652	25.25	24	0	Leave out requantified	0.5133	0.80511	0.32568	0.58134	0.91144	0.80243
C9JFR7;P99999;CON__P62894	C9JFR7;P99999	6;6;1	6;6;1	6;6;1	Cytochrome c	CYCS	C9JFR7 tr|C9JFR7|C9JFR7_HUMAN Cytochrome c (Fragment) OS=Homo sapiens GN=CYCS PE=1 SV=1;P99999 sp|P99999|CYC_HUMAN Cytochrome c OS=Homo sapiens GN=CYCS PE=1 SV=2	3	6	6	6	1	3	6	3	3	3	1	3	6	3	3	3	1	3	6	3	3	3	58.4	58.4	58.4	11.333	101	101;105;105	0	18.868	0.47105	1.0318	38.137	36	0	Leave out requantified	NaN	0.74718	0.27837	0.61748	0.91379	0.61206
C9JGI3;P19971;P19971-2	C9JGI3;P19971;P19971-2	5;5;5	5;5;5	5;5;5	Thymidine phosphorylase	TYMP	C9JGI3 tr|C9JGI3|C9JGI3_HUMAN Thymidine phosphorylase (Fragment) OS=Homo sapiens GN=TYMP PE=1 SV=1;P19971 sp|P19971|TYPH_HUMAN Thymidine phosphorylase OS=Homo sapiens GN=TYMP PE=1 SV=2;P19971-2 sp|P19971-2|TYPH_HUMAN Isoform 2 of Thymidine phosphorylase OS	3	5	5	5	4	2	3	4	3	3	4	2	3	4	3	3	4	2	3	4	3	3	17.3	17.3	17.3	46.087	445	445;482;487	0	26.295	0.45406	0.67611	21.215	25	0	Leave out requantified	0.23789	0.44472	0.21831	0.43331	0.75698	0.45081
C9JGP4;Q8IYB7-4;Q8IYB7-5;Q8IYB7-3;Q8IYB7-2;Q8IYB7	C9JGP4;Q8IYB7-4;Q8IYB7-5;Q8IYB7-3;Q8IYB7-2;Q8IYB7	1;1;1;1;1;1	1;1;1;1;1;1	1;1;1;1;1;1	DIS3-like exonuclease 2	DIS3L2	C9JGP4 tr|C9JGP4|C9JGP4_HUMAN DIS3-like exonuclease 2 (Fragment) OS=Homo sapiens GN=DIS3L2 PE=1 SV=1;Q8IYB7-4 sp|Q8IYB7-4|DI3L2_HUMAN Isoform 4 of DIS3-like exonuclease 2 OS=Homo sapiens GN=DIS3L2;Q8IYB7-5 sp|Q8IYB7-5|DI3L2_HUMAN Isoform 5 of DIS3-like exo	6	1	1	1	0	1	0	0	1	0	0	1	0	0	1	0	0	1	0	0	1	0	13.2	13.2	13.2	16.008	144	144;249;356;603;619;885	0	5.5283	0.41782	0.55936	2.5818	3	0	Median	NaN	NaN	NaN	NaN	0.42408	NaN
C9JHW1;E7ESB6;I1E4Y6;Q6Y7W6-4;Q6Y7W6-5;Q6Y7W6;Q6Y7W6-3;C9JW88;F8WCD5;C9JPV7;C9JXQ0;C9J0V6;C9JHT0;C9JRZ2;C9J7G1;B8ZZD2	C9JHW1;E7ESB6;I1E4Y6;Q6Y7W6-4;Q6Y7W6-5;Q6Y7W6;Q6Y7W6-3	3;3;3;3;3;3;2;1;1;1;1;1;1;1;1;1	3;3;3;3;3;3;2;1;1;1;1;1;1;1;1;1	3;3;3;3;3;3;2;1;1;1;1;1;1;1;1;1	PERQ amino acid-rich with GYF domain-containing protein 2	GIGYF2	C9JHW1 tr|C9JHW1|C9JHW1_HUMAN PERQ amino acid-rich with GYF domain-containing protein 2 (Fragment) OS=Homo sapiens GN=GIGYF2 PE=1 SV=1;E7ESB6 tr|E7ESB6|E7ESB6_HUMAN PERQ amino acid-rich with GYF domain-containing protein 2 (Fragment) OS=Homo sapiens GN=GIG	16	3	3	3	0	2	0	1	1	1	0	2	0	1	1	1	0	2	0	1	1	1	8.2	8.2	8.2	81.788	720	720;836;1321;1286;1293;1299;1320;68;92;93;99;106;112;115;143;176	0	5.2406	0.32375	0.51452	15.472	7	0	Leave out requantified	NaN	0.43441	NaN	NaN	0.27608	NaN
C9JIF9;P13798;H7C393;H7C1U0;C9JLK2	C9JIF9;P13798;H7C393;H7C1U0;C9JLK2	14;14;8;8;7	14;14;8;8;7	14;14;8;8;7	Acylamino-acid-releasing enzyme	APEH	C9JIF9 tr|C9JIF9|C9JIF9_HUMAN Acylamino-acid-releasing enzyme OS=Homo sapiens GN=APEH PE=1 SV=1;P13798 sp|P13798|ACPH_HUMAN Acylamino-acid-releasing enzyme OS=Homo sapiens GN=APEH PE=1 SV=4;H7C393 tr|H7C393|H7C393_HUMAN Acylamino-acid-releasing enzyme (Fra	5	14	14	14	10	7	9	11	8	7	10	7	9	11	8	7	10	7	9	11	8	7	28.8	28.8	28.8	81.673	737	737;732;284;308;232	0	182.73	0.45713	0.84675	27.852	79	0	Leave out requantified	0.29666	0.57856	0.27084	0.47409	0.7332	0.59986
C9JIM8;P11166	C9JIM8;P11166	1;1	1;1	1;1	Solute carrier family 2, facilitated glucose transporter member 1	SLC2A1	C9JIM8 tr|C9JIM8|C9JIM8_HUMAN Solute carrier family 2, facilitated glucose transporter member 1 (Fragment) OS=Homo sapiens GN=SLC2A1 PE=1 SV=4;P11166 sp|P11166|GTR1_HUMAN Solute carrier family 2, facilitated glucose transporter member 1 OS=Homo sapiens GN=	2	1	1	1	1	0	1	1	0	1	1	0	1	1	0	1	1	0	1	1	0	1	6.8	6.8	6.8	27.184	249	249;492	0	2.8192	0.6758	1.4431	41.959	4	0	Median	NaN	NaN	NaN	NaN	NaN	NaN
C9JTY3;C9JUE0;C9JJP5;Q05BK6;Q92734-4;Q92734-3;Q92734-2;Q92734	C9JTY3;C9JUE0;C9JJP5;Q05BK6;Q92734-4;Q92734-3;Q92734-2;Q92734	4;4;4;4;4;4;4;4	4;4;4;4;4;4;4;4	4;4;4;4;4;4;4;4	Protein TFG	TFG	C9JTY3 tr|C9JTY3|C9JTY3_HUMAN Protein TFG (Fragment) OS=Homo sapiens GN=TFG PE=1 SV=1;C9JUE0 tr|C9JUE0|C9JUE0_HUMAN Protein TFG (Fragment) OS=Homo sapiens GN=TFG PE=1 SV=1;C9JJP5 tr|C9JJP5|C9JJP5_HUMAN Protein TFG (Fragment) OS=Homo sapiens GN=TFG PE=1 SV=	8	4	4	4	2	2	3	2	3	2	2	2	3	2	3	2	2	2	3	2	3	2	31.2	31.2	31.2	14.759	128	128;157;181;366;280;284;396;400	0	6.0064	0.4905	0.91967	33.185	20	0	Leave out requantified	0.30182	0.48042	0.30169	0.59874	1.048	0.48113
C9JKA9;Q9NS87-3;Q9NS87-2;Q9NS87;Q9NS87-4	C9JKA9;Q9NS87-3;Q9NS87-2;Q9NS87;Q9NS87-4	2;2;2;2;1	2;2;2;2;1	2;2;2;2;1	Kinesin-like protein KIF15	KIF15	C9JKA9 tr|C9JKA9|C9JKA9_HUMAN Kinesin-like protein KIF15 OS=Homo sapiens GN=KIF15 PE=1 SV=1;Q9NS87-3 sp|Q9NS87-3|KIF15_HUMAN Isoform 3 of Kinesin-like protein KIF15 OS=Homo sapiens GN=KIF15;Q9NS87-2 sp|Q9NS87-2|KIF15_HUMAN Isoform 2 of Kinesin-like protein	5	2	2	2	0	0	0	0	2	0	0	0	0	0	2	0	0	0	0	0	2	0	2.3	2.3	2.3	120.34	1023	1023;436;1291;1388;1199	0.00067295	2.076	0.69708	0.87796	24.496	2	0	Median	NaN	NaN	NaN	NaN	0.69708	NaN
C9JLI6;H0YMV8;Q71UM5	C9JLI6;H0YMV8;Q71UM5	2;2;2	1;1;1	1;1;1	40S ribosomal protein S27;40S ribosomal protein S27-like	RPS27L	C9JLI6 tr|C9JLI6|C9JLI6_HUMAN 40S ribosomal protein S27 OS=Homo sapiens GN=RPS27L PE=1 SV=1;H0YMV8 tr|H0YMV8|H0YMV8_HUMAN 40S ribosomal protein S27 OS=Homo sapiens GN=RPS27L PE=1 SV=1;Q71UM5 sp|Q71UM5|RS27L_HUMAN 40S ribosomal protein S27-like OS=Homo sapi	3	2	1	1	1	2	1	2	1	2	0	1	0	1	0	1	0	1	0	1	0	1	26.8	13.4	13.4	10.886	97	97;100;84	1	-2	0.48389	0.87236	36.667	3	0	Median	NaN	NaN	NaN	NaN	NaN	NaN
F8WB86;Q6PJ80;C9JLR4;Q92575	F8WB86;Q6PJ80;C9JLR4;Q92575	1;1;1;1	1;1;1;1	1;1;1;1	UBX domain-containing protein 4	UBXN4	F8WB86 tr|F8WB86|F8WB86_HUMAN UBX domain-containing protein 4 OS=Homo sapiens GN=UBXN4 PE=1 SV=1;Q6PJ80 tr|Q6PJ80|Q6PJ80_HUMAN UBX domain-containing protein 4 OS=Homo sapiens GN=UBXN4 PE=1 SV=1;C9JLR4 tr|C9JLR4|C9JLR4_HUMAN UBX domain-containing protein 4	4	1	1	1	1	1	1	1	1	1	1	1	1	1	1	1	1	1	1	1	1	1	24.6	24.6	24.6	6.9849	65	65;95;117;508	0	4.5601	0.32565	0.51937	26.42	11	0	Median	0.30716	NaN	0.23331	NaN	NaN	0.57216
C9JLU1;P52434;P52434-4;P52434-2;P52434-3;P52434-5	C9JLU1;P52434;P52434-4;P52434-2;P52434-3	6;6;5;4;3;1	6;6;5;4;3;1	6;6;5;4;3;1	DNA-directed RNA polymerases I, II, and III subunit RPABC3	POLR2H	C9JLU1 tr|C9JLU1|C9JLU1_HUMAN DNA-directed RNA polymerases I, II, and III subunit RPABC3 (Fragment) OS=Homo sapiens GN=POLR2H PE=1 SV=4;P52434 sp|P52434|RPAB3_HUMAN DNA-directed RNA polymerases I, II, and III subunit RPABC3 OS=Homo sapiens GN=POLR2H PE=1 S	6	6	6	6	4	4	4	4	3	1	4	4	4	4	3	1	4	4	4	4	3	1	45.9	45.9	45.9	16.925	148	148;150;175;122;114;86	0	79.976	0.48979	0.92817	32.482	27	0	Leave out requantified	0.33115	0.33242	0.5039	0.69254	0.74598	NaN
F8WDE1;C9JM33;P48551-3;P48551-2;P48551;C9K067;C9JCU0	F8WDE1;C9JM33;P48551-3;P48551-2;P48551;C9K067;C9JCU0	2;2;2;2;2;1;1	2;2;2;2;2;1;1	2;2;2;2;2;1;1	Interferon alpha/beta receptor 2	IFNAR2	F8WDE1 tr|F8WDE1|F8WDE1_HUMAN Interferon alpha/beta receptor 2 OS=Homo sapiens GN=IFNAR2 PE=1 SV=1;C9JM33 tr|C9JM33|C9JM33_HUMAN Interferon alpha/beta receptor 2 (Fragment) OS=Homo sapiens GN=IFNAR2 PE=1 SV=1;P48551-3 sp|P48551-3|INAR2_HUMAN Isoform 3 of I	7	2	2	2	0	0	1	0	1	1	0	0	1	0	1	1	0	0	1	0	1	1	9.1	9.1	9.1	22.748	197	197;204;239;331;515;167;229	0	3.1394	0.69425	1.444	38.347	2	0	Median	NaN	NaN	NaN	NaN	NaN	NaN
C9JM46;Q8N335	C9JM46;Q8N335	1;1	1;1	1;1	Glycerol-3-phosphate dehydrogenase [NAD(+)];Glycerol-3-phosphate dehydrogenase 1-like protein	GPD1L	C9JM46 tr|C9JM46|C9JM46_HUMAN Glycerol-3-phosphate dehydrogenase [NAD(+)] (Fragment) OS=Homo sapiens GN=GPD1L PE=1 SV=1;Q8N335 sp|Q8N335|GPD1L_HUMAN Glycerol-3-phosphate dehydrogenase 1-like protein OS=Homo sapiens GN=GPD1L PE=1 SV=1	2	1	1	1	0	1	1	0	0	0	0	1	1	0	0	0	0	1	1	0	0	0	8.7	8.7	8.7	18.642	173	173;351	0	4.6336	0.51134	0.92368	51.517	2	0	Median	NaN	NaN	NaN	NaN	NaN	NaN
C9JXB8;C9JNW5;P83731	C9JXB8;C9JNW5;P83731	4;4;4	4;4;4	4;4;4	60S ribosomal protein L24	RPL24	C9JXB8 tr|C9JXB8|C9JXB8_HUMAN 60S ribosomal protein L24 OS=Homo sapiens GN=RPL24 PE=1 SV=1;C9JNW5 tr|C9JNW5|C9JNW5_HUMAN 60S ribosomal protein L24 OS=Homo sapiens GN=RPL24 PE=1 SV=1;P83731 sp|P83731|RL24_HUMAN 60S ribosomal protein L24 OS=Homo sapiens GN=R	3	4	4	4	1	3	4	4	2	3	1	3	4	4	2	3	1	3	4	4	2	3	33.9	33.9	33.9	14.369	121	121;150;157	0	25.298	0.60461	0.96397	21.461	22	0	Leave out requantified	NaN	2.0874	0.25052	0.46393	0.63729	0.71935
C9JP16;O75718	C9JP16;O75718	5;4	5;4	5;4	Cartilage-associated protein	CRTAP	C9JP16 tr|C9JP16|C9JP16_HUMAN Cartilage-associated protein OS=Homo sapiens GN=CRTAP PE=1 SV=1;O75718 sp|O75718|CRTAP_HUMAN Cartilage-associated protein OS=Homo sapiens GN=CRTAP PE=1 SV=1	2	5	5	5	0	2	4	4	1	1	0	2	4	4	1	1	0	2	4	4	1	1	18.4	18.4	18.4	41.432	358	358;401	0	19.297	0.51495	1.2697	20.051	15	0	Leave out requantified	NaN	0.48367	0.52178	0.83491	1.0249	NaN
C9JQ42;P46976-2;P46976;G5E9W8;P46976-3;C9J8R8;C9J7C7	C9JQ42;P46976-2;P46976;G5E9W8;P46976-3	6;6;6;5;5;2;2	6;6;6;5;5;2;2	6;6;6;5;5;2;2	Glycogenin-1	GYG1	C9JQ42 tr|C9JQ42|C9JQ42_HUMAN Glycogenin-1 (Fragment) OS=Homo sapiens GN=GYG1 PE=1 SV=4;P46976-2 sp|P46976-2|GLYG_HUMAN Isoform GN-1 of Glycogenin-1 OS=Homo sapiens GN=GYG1;P46976 sp|P46976|GLYG_HUMAN Glycogenin-1 OS=Homo sapiens GN=GYG1 PE=1 SV=4;G5E9W8 t	7	6	6	6	3	4	3	4	2	4	3	4	3	4	2	4	3	4	3	4	2	4	27.2	27.2	27.2	29.877	265	265;333;350;193;279;60;110	0	24.805	0.62208	1.0429	19.29	29	0	Leave out requantified	0.30817	0.73988	0.44474	0.60722	0.80752	0.85856
K7EKU5;C9JRL6;K7EIK7;O95834;O95834-2;O95834-3;K7ERY9;K7EKG3;K7ERR9;K7EIM1;K7EQR0;K7ERR2	K7EKU5;C9JRL6;K7EIK7;O95834;O95834-2;O95834-3;K7ERY9;K7EKG3	6;6;6;6;6;6;4;3;2;2;2;1	6;6;6;6;6;6;4;3;2;2;2;1	6;6;6;6;6;6;4;3;2;2;2;1	Echinoderm microtubule-associated protein-like 2	EML2	K7EKU5 tr|K7EKU5|K7EKU5_HUMAN Echinoderm microtubule-associated protein-like 2 (Fragment) OS=Homo sapiens GN=EML2 PE=1 SV=1;C9JRL6 tr|C9JRL6|C9JRL6_HUMAN Echinoderm microtubule-associated protein-like 2 OS=Homo sapiens GN=EML2 PE=1 SV=2;K7EIK7 tr|K7EIK7|K7	12	6	6	6	3	3	4	4	2	2	3	3	4	4	2	2	3	3	4	4	2	2	44	44	44	25.073	225	225;603;773;649;796;850;148;223;91;111;133;98	0	25.127	0.4507	0.77576	28.119	23	0	Leave out requantified	0.43141	0.68663	0.29388	0.62514	1.0595	0.7807
C9JSQ1;C9JJX8;C9J995;C9J8F6;C9J6W7;C9JT96	C9JSQ1	5;2;2;2;1;1	1;0;0;0;0;0	1;0;0;0;0;0		CKMT1B	C9JSQ1 tr|C9JSQ1|C9JSQ1_HUMAN Creatine kinase U-type, mitochondrial (Fragment) OS=Homo sapiens GN=CKMT1B PE=1 SV=1	6	5	1	1	1	1	3	5	2	3	0	0	1	1	0	0	0	0	1	1	0	0	36.1	13.7	13.7	26.721	241	241;103;129;148;203;221	0	6.1957	NaN	NaN	NaN	1	0	Median	NaN	NaN	NaN	NaN	NaN	NaN
C9JUN5;J3KR35;Q8WUD4;S4R331	C9JUN5;J3KR35;Q8WUD4;S4R331	2;2;2;1	2;2;2;1	2;2;2;1	Coiled-coil domain-containing protein 12	CCDC12	C9JUN5 tr|C9JUN5|C9JUN5_HUMAN Coiled-coil domain-containing protein 12 (Fragment) OS=Homo sapiens GN=CCDC12 PE=1 SV=2;J3KR35 tr|J3KR35|J3KR35_HUMAN Coiled-coil domain containing 12, isoform CRA_a OS=Homo sapiens GN=CCDC12 PE=1 SV=1;Q8WUD4 sp|Q8WUD4|CCD12_H	4	2	2	2	0	1	0	0	1	1	0	1	0	0	1	1	0	1	0	0	1	1	27	27	27	10.545	89	89;179;166;81	0.0029192	1.798	0.33036	0.53435	31.195	3	0	Median	NaN	NaN	NaN	NaN	NaN	NaN
C9JVE2;Q96GG9;C9JRU6;C9J0B2;C9JUW4;C9J8R4	C9JVE2;Q96GG9	4;4;1;1;1;1	4;4;1;1;1;1	4;4;1;1;1;1	DCN1-like protein;DCN1-like protein 1	DCUN1D1	C9JVE2 tr|C9JVE2|C9JVE2_HUMAN DCN1-like protein OS=Homo sapiens GN=DCUN1D1 PE=1 SV=1;Q96GG9 sp|Q96GG9|DCNL1_HUMAN DCN1-like protein 1 OS=Homo sapiens GN=DCUN1D1 PE=1 SV=1	6	4	4	4	2	1	2	2	2	3	2	1	2	2	2	3	2	1	2	2	2	3	17.2	17.2	17.2	28.305	244	244;259;75;92;98;128	0	31.568	0.7257	1.1767	40.427	13	0	Leave out requantified	0.27636	0.76957	NaN	0.61236	0.95901	0.74058
C9JZG9;C9JZY6;P62256;H7C4M9;P62256-2;C9J8Q9	C9JZG9;C9JZY6;P62256;H7C4M9;P62256-2;C9J8Q9	5;5;5;4;4;3	5;5;5;4;4;3	5;5;5;4;4;3	Ubiquitin-conjugating enzyme E2 H	UBE2H	C9JZG9 tr|C9JZG9|C9JZG9_HUMAN Ubiquitin-conjugating enzyme E2 H (Fragment) OS=Homo sapiens GN=UBE2H PE=1 SV=1;C9JZY6 tr|C9JZY6|C9JZY6_HUMAN Ubiquitin-conjugating enzyme E2 H (Fragment) OS=Homo sapiens GN=UBE2H PE=1 SV=1;P62256 sp|P62256|UBE2H_HUMAN Ubiquit	6	5	5	5	1	3	3	3	4	5	1	3	3	3	4	5	1	3	3	3	4	5	49.5	49.5	49.5	11.545	103	103;123;183;62;152;149	0	38.94	0.43096	0.76827	28.289	27	0	Leave out requantified	0.57441	0.49445	0.25208	0.58192	0.50284	0.49095
C9JZR2;O60716-32;O60716-31;O60716-29;O60716-27;O60716-30;O60716-28;O60716-26;O60716-25;O60716-24;O60716-23;O60716-21;O60716-19;O60716-22;O60716-20;O60716-16;O60716-18;O60716-15;O60716-17;O60716-13;O60716-11;O60716-14;O60716-12;O60716-10;O60716-8;O60716-9;O60716-7;O60716-5;O60716-3;O60716-6;O60716-4;O60716-2;O60716;E9PKY0	C9JZR2;O60716-32;O60716-31;O60716-29;O60716-27;O60716-30;O60716-28;O60716-26;O60716-25;O60716-24;O60716-23;O60716-21;O60716-19;O60716-22;O60716-20;O60716-16;O60716-18;O60716-15;O60716-17;O60716-13;O60716-11;O60716-14;O60716-12;O60716-10;O60716-8;O60716-9;O60716-7;O60716-5;O60716-3;O60716-6;O60716-4;O60716-2;O60716;E9PKY0	7;7;7;7;7;7;7;7;7;7;7;7;7;7;7;7;7;7;7;7;7;7;7;7;7;7;7;7;7;7;7;7;7;4	7;7;7;7;7;7;7;7;7;7;7;7;7;7;7;7;7;7;7;7;7;7;7;7;7;7;7;7;7;7;7;7;7;4	7;7;7;7;7;7;7;7;7;7;7;7;7;7;7;7;7;7;7;7;7;7;7;7;7;7;7;7;7;7;7;7;7;4	Catenin delta-1	CTNND1	C9JZR2 tr|C9JZR2|C9JZR2_HUMAN Catenin delta-1 OS=Homo sapiens GN=CTNND1 PE=1 SV=2;O60716-32 sp|O60716-32|CTND1_HUMAN Isoform 4 of Catenin delta-1 OS=Homo sapiens GN=CTNND1;O60716-31 sp|O60716-31|CTND1_HUMAN Isoform 4C of Catenin delta-1 OS=Homo sapiens GN=	34	7	7	7	1	3	2	0	5	1	1	3	2	0	5	1	1	3	2	0	5	1	9.3	9.3	9.3	104.85	938	938;589;595;610;616;618;624;639;645;811;817;832;838;840;846;858;861;864;867;879;885;887;893;908;912;914;918;933;939;941;947;962;968;126	0	12.378	0.2848	0.36524	75.245	10	0	Leave out requantified	NaN	1.0904	0.52931	NaN	0.20622	NaN
CON__A3EZ82;Q6E0U4-7;Q6E0U4-3;Q6E0U4-5;Q6E0U4-6;Q6E0U4-4;Q6E0U4-16;Q6E0U4-2;Q6E0U4	CON__A3EZ82;Q6E0U4-7;Q6E0U4-3;Q6E0U4-5;Q6E0U4-6;Q6E0U4-4;Q6E0U4-16;Q6E0U4-2;Q6E0U4	1;1;1;1;1;1;1;1;1	1;1;1;1;1;1;1;1;1	1;1;1;1;1;1;1;1;1	Dermokine	DMKN	;Q6E0U4-7 sp|Q6E0U4-7|DMKN_HUMAN Isoform 7 of Dermokine OS=Homo sapiens GN=DMKN;Q6E0U4-3 sp|Q6E0U4-3|DMKN_HUMAN Isoform 3 of Dermokine OS=Homo sapiens GN=DMKN;Q6E0U4-5 sp|Q6E0U4-5|DMKN_HUMAN Isoform 5 of Dermokine OS=Homo sapiens GN=DMKN;Q6E0U4-6 sp|Q6E0U4	9	1	1	1	0	1	0	0	1	0	0	1	0	0	1	0	0	1	0	0	1	0	3.6	3.6	3.6	47.082	476	476;369;386;398;436;449;465;466;476	0	2.6639	0.95798	1.4054	20.459	3	0	Median	NaN	0.96446	NaN	NaN	NaN	NaN
CON__ENSEMBL:ENSBTAP00000006074;F1MTZ9	CON__ENSEMBL:ENSBTAP00000006074;F1MTZ9	3;3	3;3	3;3			;F1MTZ9 tr|F1MTZ9|F1MTZ9_BOVIN Cartilage oligomeric matrix protein OS=Bos taurus GN=COMP PE=4 SV=2	2	3	3	3	2	1	1	2	0	1	2	1	1	2	0	1	2	1	1	2	0	1	7.9	7.9	7.9	80.674	747	747;755	0	6.6459	NaN	NaN	NaN	0	0	Median	NaN	NaN	NaN	NaN	NaN	NaN
CON__ENSEMBL:ENSBTAP00000007350	CON__ENSEMBL:ENSBTAP00000007350	28	28	5				1	28	28	5	14	10	13	11	15	7	14	10	13	11	15	7	3	2	2	3	2	2	24.2	24.2	4.3	192.99	1742	1742	0	323.31	NaN	NaN	NaN	0	0	Median	NaN	NaN	NaN	NaN	NaN	NaN
CON__ENSEMBL:ENSBTAP00000011227;G3N3Q3	CON__ENSEMBL:ENSBTAP00000011227;G3N3Q3	1;1	1;1	1;1			;G3N3Q3 tr|G3N3Q3|G3N3Q3_BOVIN Uncharacterized protein OS=Bos taurus PE=4 SV=1	2	1	1	1	1	0	0	1	0	1	1	0	0	1	0	1	1	0	0	1	0	1	15.3	15.3	15.3	14.629	137	137;146	0	3.9658	NaN	NaN	NaN	0	0	Median	NaN	NaN	NaN	NaN	NaN	NaN
CON__ENSEMBL:ENSBTAP00000016046;F1MYN5	CON__ENSEMBL:ENSBTAP00000016046;F1MYN5	9;8	6;5	6;5			;F1MYN5 tr|F1MYN5|F1MYN5_BOVIN Uncharacterized protein OS=Bos taurus GN=FBLN1 PE=4 SV=2	2	9	6	6	2	2	5	6	4	3	2	1	3	4	2	1	2	1	3	4	2	1	20.3	15.9	15.9	77.456	706	706;706	0	183.5	NaN	NaN	NaN	1	0	Median	NaN	NaN	NaN	NaN	NaN	NaN
E1BCW0;CON__ENSEMBL:ENSBTAP00000023055;D6RAR4;Q04756	E1BCW0;CON__ENSEMBL:ENSBTAP00000023055;D6RAR4;Q04756	5;5;5;5	5;5;5;5	5;5;5;5	Hepatocyte growth factor activator;Hepatocyte growth factor activator short chain;Hepatocyte growth factor activator long chain	HGFAC	E1BCW0 tr|E1BCW0|E1BCW0_BOVIN Uncharacterized protein (Fragment) OS=Bos taurus GN=HGFAC PE=3 SV=2;;D6RAR4 tr|D6RAR4|D6RAR4_HUMAN Hepatocyte growth factor activator OS=Homo sapiens GN=HGFAC PE=1 SV=1;Q04756 sp|Q04756|HGFA_HUMAN Hepatocyte growth factor acti	4	5	5	5	2	0	3	3	1	1	2	0	3	3	1	1	2	0	3	3	1	1	22.9	22.9	22.9	32.745	297	297;634;662;655	0	43.476	NaN	NaN	NaN	1	0	Median	NaN	NaN	NaN	NaN	NaN	NaN
E1BF81;CON__ENSEMBL:ENSBTAP00000023402	E1BF81;CON__ENSEMBL:ENSBTAP00000023402	1;1	1;1	1;1			E1BF81 sp|E1BF81|CBG_BOVIN Corticosteroid-binding globulin OS=Bos taurus GN=SERPINA6 PE=3 SV=1;	2	1	1	1	0	1	0	1	1	1	0	1	0	1	1	1	0	1	0	1	1	1	3.2	3.2	3.2	45.102	404	404;411	0	2.8505	NaN	NaN	NaN	0	0	Median	NaN	NaN	NaN	NaN	NaN	NaN
CON__ENSEMBL:ENSBTAP00000024466;CON__ENSEMBL:ENSBTAP00000024462	CON__ENSEMBL:ENSBTAP00000024466;CON__ENSEMBL:ENSBTAP00000024462	6;4	6;4	5;3			;	2	6	6	5	4	2	2	4	3	1	4	2	2	4	3	1	3	1	2	4	3	1	34.4	34.4	28.2	43.9	401	401;419	0	36.279	NaN	NaN	NaN	1	0	Median	NaN	NaN	NaN	NaN	NaN	NaN
CON__ENSEMBL:ENSBTAP00000031360	CON__ENSEMBL:ENSBTAP00000031360	2	2	2				1	2	2	2	0	0	1	1	0	2	0	0	1	1	0	2	0	0	1	1	0	2	13.4	13.4	13.4	54.678	491	491	0	3.6216	NaN	NaN	NaN	0	0	Median	NaN	NaN	NaN	NaN	NaN	NaN
CON__ENSEMBL:ENSBTAP00000031900;F1N076	CON__ENSEMBL:ENSBTAP00000031900;F1N076	1;1	1;1	1;1			;F1N076 tr|F1N076|F1N076_BOVIN Uncharacterized protein OS=Bos taurus GN=CP PE=4 SV=2	2	1	1	1	1	0	0	1	0	0	1	0	0	1	0	0	1	0	0	1	0	0	2.5	2.5	2.5	121.45	1064	1064;1085	0.0037879	1.5639	NaN	NaN	NaN	0	0	Median	NaN	NaN	NaN	NaN	NaN	NaN
G3MXG6;CON__ENSEMBL:ENSBTAP00000033053	G3MXG6;CON__ENSEMBL:ENSBTAP00000033053	1;1	1;1	1;1			G3MXG6 tr|G3MXG6|G3MXG6_BOVIN Uncharacterized protein (Fragment) OS=Bos taurus PE=4 SV=1;	2	1	1	1	1	1	0	1	0	0	1	1	0	1	0	0	1	1	0	1	0	0	19.4	19.4	19.4	14.759	139	139;139	0	4.4505	NaN	NaN	NaN	0	0	Median	NaN	NaN	NaN	NaN	NaN	NaN
CON__ENSEMBL:ENSBTAP00000034412	CON__ENSEMBL:ENSBTAP00000034412	3	3	3				1	3	3	3	0	0	1	1	1	1	0	0	1	1	1	1	0	0	1	1	1	1	15.6	15.6	15.6	22.336	199	199	0	4.0641	NaN	NaN	NaN	0	0	Median	NaN	NaN	NaN	NaN	NaN	NaN
CON__ENSEMBL:ENSBTAP00000037665	CON__ENSEMBL:ENSBTAP00000037665	10	1	1				1	10	1	1	3	3	7	6	4	7	1	0	1	0	0	0	1	0	1	0	0	0	26.1	2.4	2.4	65.19	578	578	0	6.4466	NaN	NaN	NaN	0	0	Median	NaN	NaN	NaN	NaN	NaN	NaN
CON__ENSEMBL:ENSBTAP00000038329	CON__ENSEMBL:ENSBTAP00000038329	2	1	1				1	2	1	1	1	1	2	1	2	1	0	0	1	0	1	1	0	0	1	0	1	1	27.5	15	15	8.5787	80	80	0	15.473	NaN	NaN	NaN	0	0	Median	NaN	NaN	NaN	NaN	NaN	NaN
CON__H-INV:HIT000292931	CON__H-INV:HIT000292931	21	1	1				1	21	1	1	15	15	16	18	13	14	1	1	1	1	0	1	1	1	1	1	0	1	42.9	2.5	2.5	49.448	443	443	0	22.878	0.66722	1.218	44.242	11	0	Median	1.3297	NaN	0.58362	NaN	NaN	0.66374
P00735;CON__P00735;E9PIT3;P00734	P00735;CON__P00735	15;15;3;3	15;15;3;3	15;15;3;3			P00735 sp|P00735|THRB_BOVIN Prothrombin OS=Bos taurus GN=F2 PE=1 SV=2;	4	15	15	15	10	8	5	7	9	9	10	8	5	7	9	9	10	8	5	7	9	9	30.1	30.1	30.1	70.505	625	625;625;583;622	0	205.15	NaN	NaN	NaN	1	0	Median	NaN	NaN	NaN	NaN	NaN	NaN
TRYPpi;CON__P00761	TRYPpi;CON__P00761	6;6	6;6	6;6			TRYPpi sp|P00761|TRYP_PIG TRYPSIN PRECURSOR.;	2	6	6	6	4	4	3	5	2	2	4	4	3	5	2	2	4	4	3	5	2	2	46.8	46.8	46.8	24.409	231	231;231	0	299.47	NaN	NaN	NaN	1	0	Median	NaN	NaN	NaN	NaN	NaN	NaN
E1BH06;CON__P01030	E1BH06;CON__P01030	22;22	1;1	0;0			E1BH06 tr|E1BH06|E1BH06_BOVIN Uncharacterized protein OS=Bos taurus GN=C4A PE=4 SV=2;	2	22	1	0	11	9	11	8	13	5	0	1	0	1	1	0	0	0	0	0	0	0	19.4	1.7	0	192.76	1741	1741;1741	0	3.6448	NaN	NaN	NaN	0	0	Median	NaN	NaN	NaN	NaN	NaN	NaN
CON__P01044-1	CON__P01044-1	20	1	0				1	20	1	0	11	12	14	10	12	12	1	1	1	1	1	1	0	0	0	0	0	0	41.1	2.7	0	68.889	621	621	0	66.962	NaN	NaN	NaN	0	0	Median	NaN	NaN	NaN	NaN	NaN	NaN
P01045;CON__P01045-1	P01045;CON__P01045-1	16;16	4;4	4;4			P01045 sp|P01045|KNG2_BOVIN Kininogen-2 OS=Bos taurus GN=KNG2 PE=1 SV=1;	2	16	4	4	8	8	11	6	9	9	3	1	4	1	2	2	3	1	4	1	2	2	34.6	7.4	7.4	68.709	619	619;619	0	11.829	NaN	NaN	NaN	0	0	Median	NaN	NaN	NaN	NaN	NaN	NaN
P01966;CON__P01966;G3V1N2;P69905	P01966;CON__P01966	7;7;3;3	7;7;3;3	7;7;3;3			P01966 sp|P01966|HBA_BOVIN Hemoglobin subunit alpha OS=Bos taurus GN=HBA PE=1 SV=2;	4	7	7	7	6	6	5	6	7	6	6	6	5	6	7	6	6	6	5	6	7	6	78.2	78.2	78.2	15.184	142	142;142;110;142	0	148.93	NaN	NaN	NaN	0	0	Median	NaN	NaN	NaN	NaN	NaN	NaN
CON__P48668;CON__P02538;P48668;P02538;CON__P04259;P04259;CON__Q8VED5	CON__P48668;CON__P02538;P48668;P02538;CON__P04259;P04259;CON__Q8VED5	8;8;8;8;7;7;5	1;1;1;1;0;0;0	1;1;1;1;0;0;0	Keratin, type II cytoskeletal 6C;Keratin, type II cytoskeletal 6A;Keratin, type II cytoskeletal 6B	KRT6C;KRT6A;KRT6B	;;P48668 sp|P48668|K2C6C_HUMAN Keratin, type II cytoskeletal 6C OS=Homo sapiens GN=KRT6C PE=1 SV=3;P02538 sp|P02538|K2C6A_HUMAN Keratin, type II cytoskeletal 6A OS=Homo sapiens GN=KRT6A PE=1 SV=3;;P04259 sp|P04259|K2C6B_HUMAN Keratin, type II cytoskeletal	7	8	1	1	3	5	7	5	5	5	0	0	1	1	0	0	0	0	1	1	0	0	11.3	3	3	60.024	564	564;564;564;564;564;564;531	0.00034341	2.2626	NaN	NaN	NaN	0	0	Median	NaN	NaN	NaN	NaN	NaN	NaN
CON__P02584	CON__P02584	5	1	1				1	5	1	1	3	4	2	5	3	2	0	0	0	1	0	0	0	0	0	1	0	0	43.6	11.4	11.4	15.057	140	140	1	-2	NaN	NaN	NaN	1	0	Median	NaN	NaN	NaN	NaN	NaN	NaN
CON__P02662	CON__P02662	12	12	12				1	12	12	12	0	5	4	1	11	10	0	5	4	1	11	10	0	5	4	1	11	10	54.3	54.3	54.3	22.975	199	199	0	143.43	NaN	NaN	NaN	0	0	Median	NaN	NaN	NaN	NaN	NaN	NaN
CON__P02663	CON__P02663	4	4	4				1	4	4	4	0	2	2	0	2	4	0	2	2	0	2	4	0	2	2	0	2	4	20.3	20.3	20.3	24.348	207	207	0	67.96	NaN	NaN	NaN	0	0	Median	NaN	NaN	NaN	NaN	NaN	NaN
CON__P02666;P02666	CON__P02666;P02666	3;3	3;3	3;3			;P02666 sp|P02666|CASB_BOVIN Beta-casein OS=Bos taurus GN=CSN2 PE=1 SV=2	2	3	3	3	0	0	0	0	3	2	0	0	0	0	3	2	0	0	0	0	3	2	15.8	15.8	15.8	23.583	209	209;224	0	43.192	NaN	NaN	NaN	0	0	Median	NaN	NaN	NaN	NaN	NaN	NaN
CON__P02668	CON__P02668	5	5	5				1	5	5	5	0	2	1	1	3	5	0	2	1	1	3	5	0	2	1	1	3	5	33.7	33.7	33.7	18.974	169	169	0	136.57	0.32449	0.51978	211.98	3	0	Median	NaN	NaN	NaN	NaN	NaN	0.32449
CON__P02676;P02676	CON__P02676;P02676	9;8	9;8	9;8			;P02676 sp|P02676|FIBB_BOVIN Fibrinogen beta chain OS=Bos taurus GN=FGB PE=1 SV=2	2	9	9	9	4	1	1	5	0	6	4	1	1	5	0	6	4	1	1	5	0	6	24.4	24.4	24.4	56.44	495	495;468	0	7.7699	NaN	NaN	NaN	0	0	Median	NaN	NaN	NaN	NaN	NaN	NaN
CON__P02754;G5E5H7	CON__P02754;G5E5H7	4;4	4;4	4;4			;G5E5H7 tr|G5E5H7|G5E5H7_BOVIN Uncharacterized protein OS=Bos taurus GN=PAEP PE=2 SV=1	2	4	4	4	0	0	3	0	2	0	0	0	3	0	2	0	0	0	3	0	2	0	29.6	29.6	29.6	18.281	162	162;178	0	16.041	NaN	NaN	NaN	0	0	Median	NaN	NaN	NaN	NaN	NaN	NaN
CON__P02768-1;P02768;C9JKR2;H0YA55;D6RHD5;B7WNR0;P02768-2;A0A087WWT3;P02768-3;H7C013	CON__P02768-1;P02768;C9JKR2;H0YA55;D6RHD5;B7WNR0;P02768-2;A0A087WWT3;P02768-3	14;14;13;13;13;13;13;10;10;1	10;10;9;9;9;9;9;7;7;1	10;10;9;9;9;9;9;7;7;1	Serum albumin	ALB	;P02768 sp|P02768|ALBU_HUMAN Serum albumin OS=Homo sapiens GN=ALB PE=1 SV=2;C9JKR2 tr|C9JKR2|C9JKR2_HUMAN Albumin, isoform CRA_k OS=Homo sapiens GN=ALB PE=1 SV=1;H0YA55 tr|H0YA55|H0YA55_HUMAN Serum albumin (Fragment) OS=Homo sapiens GN=ALB PE=1 SV=1;D6RHD5	10	14	10	10	4	4	12	4	3	4	0	0	8	0	1	1	0	0	8	0	1	1	25	19.9	19.9	69.366	609	609;609;417;454;459;494;417;396;396;197	0	6.0667	NaN	NaN	NaN	1	0	Median	NaN	NaN	NaN	NaN	NaN	NaN
P02769;CON__P02769	P02769;CON__P02769	76;76	76;76	72;72			P02769 sp|P02769|ALBU_BOVIN Serum albumin OS=Bos taurus GN=ALB PE=1 SV=4;	2	76	76	72	63	53	52	57	50	52	63	53	52	57	50	52	59	49	48	53	48	49	76.4	76.4	72.8	69.293	607	607;607	0	323.31	0.014729	0.021794	224.61	5	0	Leave out requantified	NaN	NaN	NaN	NaN	NaN	NaN
F1MD83;CON__P02777	F1MD83;CON__P02777	5;5	5;5	5;5			F1MD83 tr|F1MD83|F1MD83_BOVIN Platelet factor 4 OS=Bos taurus GN=PF4 PE=4 SV=1;	2	5	5	5	5	5	4	4	5	4	5	5	4	4	5	4	5	5	4	4	5	4	31.4	31.4	31.4	12.567	118	118;230	0	312.39	NaN	NaN	NaN	0	0	Median	NaN	NaN	NaN	NaN	NaN	NaN
CON__P05787;P05787;P05787-2;F8VUG2;F8W1U3;F8VP67;CON__Q9H552;F8VRG4;CON__H-INV:HIT000016045;CON__Q9DCV7;H0YIB2;CON__REFSEQ:XP_092267;Q8IWY7;H7C5W5;B0YJC5;B0YJC4;CON__Q9NSB2;CON__Q6ISB0;P08670;P41219;P17661;P41219-2;Q9NSB2	CON__P05787;P05787;P05787-2;F8VUG2	41;41;41;21;17;15;12;6;5;4;3;3;3;2;2;2;2;2;2;2;2;2;2	41;41;41;21;17;15;12;6;5;4;3;3;3;2;2;2;2;2;2;2;2;2;2	15;15;15;7;6;5;2;2;2;0;3;1;0;0;0;0;0;0;0;0;0;0;0	Keratin, type II cytoskeletal 8	KRT8	;P05787 sp|P05787|K2C8_HUMAN Keratin, type II cytoskeletal 8 OS=Homo sapiens GN=KRT8 PE=1 SV=7;P05787-2 sp|P05787-2|K2C8_HUMAN Isoform 2 of Keratin, type II cytoskeletal 8 OS=Homo sapiens GN=KRT8;F8VUG2 tr|F8VUG2|F8VUG2_HUMAN Keratin, type II cytoskeletal	23	41	41	15	30	28	32	34	27	29	30	28	32	34	27	29	14	11	11	14	11	11	59.8	59.8	28.2	53.704	483	483;483;511;273;289;113;499;177;99;457;35;213;1649;200;228;431;600;600;466;470;470;471;600	0	323.31	0.59803	1.0518	25.21	415	0	Leave out requantified	0.87332	0.89094	0.45385	0.33987	0.67738	0.5674
P06868;CON__P06868;P00747;P08519	P06868;CON__P06868	40;40;3;2	6;6;0;0	6;6;0;0			P06868 sp|P06868|PLMN_BOVIN Plasminogen OS=Bos taurus GN=PLG PE=1 SV=2;	4	40	6	6	24	13	25	21	15	22	6	2	2	4	2	3	6	2	2	4	2	3	56.3	12.7	12.7	91.215	812	812;812;810;4548	0	38.035	NaN	NaN	NaN	0	0	Median	NaN	NaN	NaN	NaN	NaN	NaN
CON__P08727;P08727;C9JM50;CON__P19001;CON__P08730-1;K7EPJ9;K7ERE3;CON__ENSEMBL:ENSP00000377550;CON__P19012;CON__Q99456;P13646-2;P13646-3;P19012;P13646;Q99456;K7EMD9;CON__Q14525;A0A087X2I6;CON__Q9UE12;CON__Q15323;CON__A2A5Y0;CON__Q14532;CON__Q6IFX2;CON__A2AB72;CON__Q497I4;CON__O76015;CON__P13646-1;CON__O76013;CON__O76014;CON__REFSEQ:XP_986630;CON__Q2M2I5;Q14525;Q15323;O76013-2;Q14532;O76014;O76015…	CON__P08727;P08727	27;26;10;5;3;2;2;2;2;2;2;2;2;2;2;1;1;1;1;1;1;1;1;1;1;1;1;1;1;1;1;1;1;1;1;1;1;1;1	27;26;10;5;3;2;2;2;2;2;2;2;2;2;2;1;1;1;1;1;1;1;1;1;1;1;1;1;1;1;1;1;1;1;1;1;1;1;1	10;9;2;0;0;0;0;0;0;0;0;0;0;0;0;0;0;0;0;0;0;0;0;0;0;0;0;0;0;0;0;0;0;0;0;0;0;0;0	Keratin, type I cytoskeletal 19	KRT19	;P08727 sp|P08727|K1C19_HUMAN Keratin, type I cytoskeletal 19 OS=Homo sapiens GN=KRT19 PE=1 SV=4	39	27	27	10	16	18	18	20	13	18	16	18	18	20	13	18	6	10	5	7	6	6	76.5	76.5	38	44.091	400	400;400;196;403;437;231;415;420;456;494;355;420;456;458;494;165;404;404;416;416;416;448;452;453;455;456;458;467;471;476;525;404;416;417;448;449;456;467;525	0	323.31	0.65104	1.0886	42.814	220	0	Leave out requantified	0.69867	0.79226	0.34786	0.48303	0.82266	0.72308
P12763;CON__P12763	P12763;CON__P12763	18;18	18;18	15;15			P12763 sp|P12763|FETUA_BOVIN Alpha-2-HS-glycoprotein OS=Bos taurus GN=AHSG PE=1 SV=2;	2	18	18	15	16	14	13	14	12	11	16	14	13	14	12	11	13	12	10	11	11	10	53.5	53.5	49.9	38.418	359	359;359	0	323.31	0.16823	0.32086	147.75	4	0	Leave out requantified	NaN	0.10169	NaN	0.092352	NaN	NaN
CON__P13645;P13645;CON__P02535-1;CON__Q148H6;CON__Q7Z3Y7;Q7Z3Y7;CON__Q7Z3Z0;CON__Q7Z3Y8;CON__Q9Z2K1;CON__Q3ZAW8;Q7Z3Z0;Q7Z3Y8;CON__Q7Z3Y9;Q7Z3Y9	CON__P13645;P13645	18;18;4;3;3;3;2;2;2;2;2;2;1;1	16;16;3;2;2;2;2;2;1;1;2;2;1;1	15;15;2;1;1;1;1;1;0;0;1;1;0;0	Keratin, type I cytoskeletal 10	KRT10	;P13645 sp|P13645|K1C10_HUMAN Keratin, type I cytoskeletal 10 OS=Homo sapiens GN=KRT10 PE=1 SV=6	14	18	16	15	8	8	13	8	9	8	7	7	12	7	8	7	6	6	11	6	7	6	35.6	32.9	31.4	59.51	593	593;584;570;464;486;464;450;459;469;474;450;459;468;468	0	77.675	NaN	NaN	NaN	0	0	Median	NaN	NaN	NaN	NaN	NaN	NaN
CON__P13647;P13647;H0YIN9;F8VV57;H0YI76	CON__P13647;P13647	8;8;3;2;2	3;3;1;2;1	2;2;1;1;1	Keratin, type II cytoskeletal 5	KRT5	;P13647 sp|P13647|K2C5_HUMAN Keratin, type II cytoskeletal 5 OS=Homo sapiens GN=KRT5 PE=1 SV=3	5	8	3	2	2	5	7	3	3	4	0	1	2	0	0	0	0	1	1	0	0	0	9.8	6.9	5.4	62.378	590	590;590;196;132;201	0.0037653	1.5025	NaN	NaN	NaN	0	0	Median	NaN	NaN	NaN	NaN	NaN	NaN
P15497;CON__P15497;F8W696;P02647	P15497;CON__P15497	20;20;1;1	20;20;1;1	20;20;1;1			P15497 sp|P15497|APOA1_BOVIN Apolipoprotein A-I OS=Bos taurus GN=APOA1 PE=1 SV=3;	4	20	20	20	12	15	14	14	15	13	12	15	14	14	15	13	12	15	14	14	15	13	66.4	66.4	66.4	30.276	265	265;265;245;267	0	323.31	0.036942	0.056086	215.51	2	0	Median	NaN	NaN	NaN	NaN	NaN	NaN
P17690;CON__P17690;P02749;J3KS17	P17690;CON__P17690	13;13;2;1	13;13;2;1	13;13;2;1			P17690 sp|P17690|APOH_BOVIN Beta-2-glycoprotein 1 OS=Bos taurus GN=APOH PE=1 SV=4;	4	13	13	13	10	10	9	11	8	9	10	10	9	11	8	9	10	10	9	11	8	9	53.6	53.6	53.6	38.252	345	345;345;345;104	0	323.31	0.012835	0.025363	144.09	2	0	Median	NaN	NaN	NaN	NaN	NaN	NaN
P17697;CON__P17697	P17697;CON__P17697	7;7	7;7	7;7			P17697 sp|P17697|CLUS_BOVIN Clusterin OS=Bos taurus GN=CLU PE=1 SV=1;	2	7	7	7	2	4	6	4	4	5	2	4	6	4	4	5	2	4	6	4	4	5	15.9	15.9	15.9	51.113	439	439;439	0	95.779	NaN	NaN	NaN	0	0	Median	NaN	NaN	NaN	NaN	NaN	NaN
P28800;CON__P28800;C9JMH6;P08697-2;P08697	P28800;CON__P28800	5;5;1;1;1	5;5;1;1;1	5;5;1;1;1			P28800 sp|P28800|A2AP_BOVIN Alpha-2-antiplasmin OS=Bos taurus GN=SERPINF2 PE=1 SV=2;	5	5	5	5	3	2	4	1	3	1	3	2	4	1	3	1	3	2	4	1	3	1	13	13	13	54.71	492	492;492;255;427;491	0	58.821	NaN	NaN	NaN	0	0	Median	NaN	NaN	NaN	NaN	NaN	NaN
P34955;CON__P34955	P34955;CON__P34955	21;21	21;21	21;21			P34955 sp|P34955|A1AT_BOVIN Alpha-1-antiproteinase OS=Bos taurus GN=SERPINA1 PE=1 SV=1;	2	21	21	21	16	15	16	17	13	15	16	15	16	17	13	15	16	15	16	17	13	15	48.3	48.3	48.3	46.103	416	416;416	0	323.31	0.2437	0.41109	184.89	4	0	Leave out requantified	NaN	NaN	NaN	NaN	NaN	NaN
CON__P35527;P35527;K7EQQ3	CON__P35527;P35527;K7EQQ3	19;19;12	19;19;12	19;19;12	Keratin, type I cytoskeletal 9	KRT9	;P35527 sp|P35527|K1C9_HUMAN Keratin, type I cytoskeletal 9 OS=Homo sapiens GN=KRT9 PE=1 SV=3;K7EQQ3 tr|K7EQQ3|K7EQQ3_HUMAN Keratin, type I cytoskeletal 9 OS=Homo sapiens GN=KRT9 PE=1 SV=1	3	19	19	19	5	14	11	10	10	7	5	14	11	10	10	7	5	14	11	10	10	7	50.4	50.4	50.4	62.129	623	623;623;390	0	323.31	NaN	NaN	NaN	0	0	Median	NaN	NaN	NaN	NaN	NaN	NaN
P50448;E1BMJ0;CON__P50448	P50448;E1BMJ0;CON__P50448	5;5;5	5;5;5	5;5;5			P50448 sp|P50448|F12AI_BOVIN Factor XIIa inhibitor OS=Bos taurus PE=1 SV=1;E1BMJ0 tr|E1BMJ0|E1BMJ0_BOVIN Uncharacterized protein OS=Bos taurus GN=SERPING1 PE=3 SV=2;	3	5	5	5	4	3	1	4	1	3	4	3	1	4	1	3	4	3	1	4	1	3	14.7	14.7	14.7	51.723	468	468;468;468	0	29.964	NaN	NaN	NaN	1	0	Median	NaN	NaN	NaN	NaN	NaN	NaN
CON__P67983;Q8N339;P80297;P13640-2;P04732;P02795;P13640	CON__P67983;Q8N339;P80297;P13640-2;P04732;P02795;P13640	1;1;1;1;1;1;1	1;1;1;1;1;1;1	1;1;1;1;1;1;1	Metallothionein-1M;Metallothionein-1X;Metallothionein-1G;Metallothionein-1E;Metallothionein-2	MT1M;MT1X;MT1G;MT1E;MT2A	;Q8N339 sp|Q8N339|MT1M_HUMAN Metallothionein-1M OS=Homo sapiens GN=MT1M PE=2 SV=2;P80297 sp|P80297|MT1X_HUMAN Metallothionein-1X OS=Homo sapiens GN=MT1X PE=1 SV=1;P13640-2 sp|P13640-2|MT1G_HUMAN Isoform 2 of Metallothionein-1G OS=Homo sapiens GN=MT1G;P0473	7	1	1	1	1	1	1	1	1	1	1	1	1	1	1	1	1	1	1	1	1	1	19.7	19.7	19.7	5.9511	61	61;61;61;61;61;61;62	0	3.6837	0.48023	0.75954	17.719	14	0	Median	0.41752	0.65622	0.28929	0.48027	NaN	0.51165
P81644;CON__P81644	P81644;CON__P81644	3;3	3;3	3;3			P81644 sp|P81644|APOA2_BOVIN Apolipoprotein A-II OS=Bos taurus GN=APOA2 PE=1 SV=2;	2	3	3	3	1	3	1	3	3	2	1	3	1	3	3	2	1	3	1	3	3	2	27	27	27	11.202	100	100;100	0	166.19	NaN	NaN	NaN	1	0	Median	NaN	NaN	NaN	NaN	NaN	NaN
Q03247;CON__Q03247;P02649	Q03247;CON__Q03247	8;8;1	8;8;1	8;8;1			Q03247 sp|Q03247|APOE_BOVIN Apolipoprotein E OS=Bos taurus GN=APOE PE=2 SV=1;	3	8	8	8	5	4	6	3	5	4	5	4	6	3	5	4	5	4	6	3	5	4	29.7	29.7	29.7	35.979	316	316;316;317	0	211.94	NaN	NaN	NaN	1	0	Median	NaN	NaN	NaN	NaN	NaN	NaN
Q05443;CON__Q05443;P51884	Q05443;CON__Q05443;P51884	2;2;1	2;2;1	2;2;1	Lumican	LUM	Q05443 sp|Q05443|LUM_BOVIN Lumican OS=Bos taurus GN=LUM PE=1 SV=1;;P51884 sp|P51884|LUM_HUMAN Lumican OS=Homo sapiens GN=LUM PE=1 SV=2	3	2	2	2	2	1	0	2	2	1	2	1	0	2	2	1	2	1	0	2	2	1	8.5	8.5	8.5	38.756	342	342;342;338	0	20.339	NaN	NaN	NaN	0	0	Median	NaN	NaN	NaN	NaN	NaN	NaN
F1MH40;CON__Q05B55	F1MH40;CON__Q05B55	4;4	4;4	4;4			F1MH40 tr|F1MH40|F1MH40_BOVIN Uncharacterized protein OS=Bos taurus PE=2 SV=2;	2	4	4	4	4	2	0	4	0	2	4	2	0	4	0	2	4	2	0	4	0	2	28.8	28.8	28.8	26.334	240	240;240	0	15.534	NaN	NaN	NaN	0	0	Median	NaN	NaN	NaN	NaN	NaN	NaN
CON__Q0IIK2;CON__Q29443;Q29443;G3X6N3;H7C5E8;E7EQB2;E7ER44;P02788-2;P02788	CON__Q0IIK2;CON__Q29443;Q29443;G3X6N3	53;52;52;51;2;1;1;1;1	53;52;52;51;2;1;1;1;1	50;49;49;48;0;1;1;1;1			;;Q29443 sp|Q29443|TRFE_BOVIN Serotransferrin OS=Bos taurus GN=TF PE=2 SV=1;G3X6N3 tr|G3X6N3|G3X6N3_BOVIN Serotransferrin OS=Bos taurus GN=TF PE=4 SV=1	9	53	53	50	43	37	33	42	37	30	43	37	33	42	37	30	42	35	31	40	36	30	69.2	69.2	67.3	77.738	704	704;685;704;704;143;696;708;666;710	0	323.31	NaN	NaN	NaN	1	0	Median	NaN	NaN	NaN	NaN	NaN	NaN
P56652;CON__Q0V8M9;A0A087WW43;E7ET33;Q06033-2;Q06033	P56652;CON__Q0V8M9	7;7;1;1;1;1	7;7;1;1;1;1	7;7;1;1;1;1			P56652 sp|P56652|ITIH3_BOVIN Inter-alpha-trypsin inhibitor heavy chain H3 OS=Bos taurus GN=ITIH3 PE=1 SV=2;	6	7	7	7	4	1	5	2	3	4	4	1	5	2	3	4	4	1	5	2	3	4	13.1	13.1	13.1	99.55	891	891;891;670;698;886;890	0	34.918	NaN	NaN	NaN	0	0	Median	NaN	NaN	NaN	NaN	NaN	NaN
F1MMP5;CON__Q0VCM5;H7C0N0;P19827-3;P19827-2;P19827	F1MMP5;CON__Q0VCM5	6;6;1;1;1;1	6;6;1;1;1;1	6;6;1;1;1;1			F1MMP5 tr|F1MMP5|F1MMP5_BOVIN Inter-alpha-trypsin inhibitor heavy chain H1 OS=Bos taurus GN=ITIH1 PE=4 SV=1;	6	6	6	6	4	3	2	1	2	1	4	3	2	1	2	1	4	3	2	1	2	1	10.4	10.4	10.4	101.24	906	906;906;464;623;769;911	0	23.079	0.50501	0.88557	4.2817	5	0	Leave out requantified	0.35643	0.51653	NaN	NaN	NaN	NaN
F1MY85;CON__Q1A7A4;P01031	F1MY85;CON__Q1A7A4	17;17;1	17;17;1	17;17;1			F1MY85 tr|F1MY85|F1MY85_BOVIN Complement C5a anaphylatoxin OS=Bos taurus GN=C5 PE=2 SV=2;	3	17	17	17	9	1	6	6	1	3	9	1	6	6	1	3	9	1	6	6	1	3	15.6	15.6	15.6	189.04	1677	1677;1677;1676	0	160.27	NaN	NaN	NaN	0	0	Median	NaN	NaN	NaN	NaN	NaN	NaN
CON__Q1RMK2;G5E513	CON__Q1RMK2;G5E513	3;2	3;2	3;2			;G5E513 tr|G5E513|G5E513_BOVIN Uncharacterized protein (Fragment) OS=Bos taurus PE=4 SV=1	2	3	3	3	3	0	0	2	0	1	3	0	0	2	0	1	3	0	0	2	0	1	11.4	11.4	11.4	65.056	597	597;457	0	41.52	NaN	NaN	NaN	0	0	Median	NaN	NaN	NaN	NaN	NaN	NaN
F1MCF8;CON__Q1RMN8;F1MLW8	F1MCF8;CON__Q1RMN8	5;5;2	5;5;2	5;5;2			F1MCF8 tr|F1MCF8|F1MCF8_BOVIN Uncharacterized protein OS=Bos taurus GN=IGLL1 PE=4 SV=2;	3	5	5	5	5	3	3	3	3	5	5	3	3	3	3	5	5	3	3	3	3	5	30.8	30.8	30.8	24.501	234	234;234;233	0	106.73	NaN	NaN	NaN	0	0	Median	NaN	NaN	NaN	NaN	NaN	NaN
Q28065;CON__Q28065	Q28065;CON__Q28065	4;4	4;4	4;4			Q28065 sp|Q28065|C4BPA_BOVIN C4b-binding protein alpha chain OS=Bos taurus GN=C4BPA PE=2 SV=1;	2	4	4	4	2	0	0	2	0	2	2	0	0	2	0	2	2	0	0	2	0	2	14.9	14.9	14.9	68.886	610	610;610	0	5.7264	NaN	NaN	NaN	0	0	Median	NaN	NaN	NaN	NaN	NaN	NaN
Q28085;CON__Q28085;E1BFN5	Q28085;CON__Q28085	25;25;6	25;25;6	8;8;0			Q28085 sp|Q28085|CFAH_BOVIN Complement factor H OS=Bos taurus GN=CFH PE=1 SV=3;	3	25	25	8	18	9	18	18	10	7	18	9	18	18	10	7	7	3	5	7	2	2	29.6	29.6	10.1	140.37	1236	1236;1236;687	0	323.31	NaN	NaN	NaN	0	0	Median	NaN	NaN	NaN	NaN	NaN	NaN
Q28107;CON__Q28107;A0A0A0MRJ7;P12259	Q28107;CON__Q28107	27;27;5;5	27;27;5;5	5;5;1;1			Q28107 sp|Q28107|FA5_BOVIN Coagulation factor V OS=Bos taurus GN=F5 PE=1 SV=1;	4	27	27	5	12	9	17	14	12	13	12	9	17	14	12	13	3	2	3	1	2	3	17	17	3	248.98	2211	2211;2211;2229;2224	0	323.31	NaN	NaN	NaN	1	0	Median	NaN	NaN	NaN	NaN	NaN	NaN
F1N3A1;CON__Q28194	F1N3A1;CON__Q28194	23;23	5;5	5;5			F1N3A1 tr|F1N3A1|F1N3A1_BOVIN Thrombospondin-1 OS=Bos taurus GN=THBS1 PE=4 SV=1;	2	23	5	5	16	11	17	17	11	10	2	2	3	1	2	0	2	2	3	1	2	0	21.2	5.6	5.6	129.39	1170	1170;1170	0	45.988	NaN	NaN	NaN	0	0	Median	NaN	NaN	NaN	NaN	NaN	NaN
F1N045;CON__Q29RQ1	F1N045;CON__Q29RQ1	6;6	6;6	6;6			F1N045 tr|F1N045|F1N045_BOVIN Complement component C7 OS=Bos taurus GN=C7 PE=4 SV=1;	2	6	6	6	2	0	2	4	1	0	2	0	2	4	1	0	2	0	2	4	1	0	12.8	12.8	12.8	92.989	843	843;843	0	10.036	NaN	NaN	NaN	0	0	Median	NaN	NaN	NaN	NaN	NaN	NaN
Q2KIF2;CON__Q2KIF2	Q2KIF2;CON__Q2KIF2	4;4	4;4	4;4			Q2KIF2 tr|Q2KIF2|Q2KIF2_BOVIN Leucine-rich alpha-2-glycoprotein 1 OS=Bos taurus GN=LRG1 PE=2 SV=1;	2	4	4	4	3	1	3	1	2	2	3	1	3	1	2	2	3	1	3	1	2	2	17.3	17.3	17.3	38.348	346	346;346	0	15.499	NaN	NaN	NaN	0	0	Median	NaN	NaN	NaN	NaN	NaN	NaN
Q2KIG3;CON__Q2KIG3	Q2KIG3;CON__Q2KIG3	1;1	1;1	1;1			Q2KIG3 sp|Q2KIG3|CBPB2_BOVIN Carboxypeptidase B2 OS=Bos taurus GN=CPB2 PE=1 SV=1;	2	1	1	1	0	1	0	1	1	1	0	1	0	1	1	1	0	1	0	1	1	1	5.4	5.4	5.4	48.821	423	423;423	0.003776	1.5245	NaN	NaN	NaN	0	0	Median	NaN	NaN	NaN	NaN	NaN	NaN
Q2KIS7;CON__Q2KIS7;E9PHK0;P05452	Q2KIS7;CON__Q2KIS7	6;6;2;2	6;6;2;2	6;6;2;2			Q2KIS7 sp|Q2KIS7|TETN_BOVIN Tetranectin OS=Bos taurus GN=CLEC3B PE=2 SV=1;	4	6	6	6	3	2	5	2	3	3	3	2	5	2	3	3	3	2	5	2	3	3	28.7	28.7	28.7	22.144	202	202;202;160;202	0	37.687	NaN	NaN	NaN	0	0	Median	NaN	NaN	NaN	NaN	NaN	NaN
Q2KIT0;CON__Q2KIT0	Q2KIT0;CON__Q2KIT0	1;1	1;1	1;1			Q2KIT0 sp|Q2KIT0|HP20_BOVIN Protein HP-20 homolog OS=Bos taurus PE=2 SV=1;	2	1	1	1	1	0	1	1	1	0	1	0	1	1	1	0	1	0	1	1	1	0	7.9	7.9	7.9	20.646	191	191;191	0	4.0151	NaN	NaN	NaN	0	0	Median	NaN	NaN	NaN	NaN	NaN	NaN
CON__Q2KJ62;F1MNV5	CON__Q2KJ62;F1MNV5	21;16	21;16	2;1			;F1MNV5 tr|F1MNV5|F1MNV5_BOVIN Kininogen-1 OS=Bos taurus GN=KNG1 PE=2 SV=2	2	21	21	2	11	13	14	10	12	12	11	13	14	10	12	12	1	2	1	1	1	1	44.6	44.6	9.2	68.964	621	621;436	0	323.31	NaN	NaN	NaN	0	0	Median	NaN	NaN	NaN	NaN	NaN	NaN
Q2KJC7;CON__Q2KJC7;B1ALD9;Q15063-7;Q15063-6;Q15063-4;Q15063-2;Q15063-3;Q15063-5;Q15063	Q2KJC7;CON__Q2KJC7;B1ALD9;Q15063-7;Q15063-6;Q15063-4;Q15063-2;Q15063-3;Q15063-5;Q15063	17;17;9;9;9;9;9;9;9;9	17;17;9;9;9;9;9;9;9;9	17;17;9;9;9;9;9;9;9;9	Periostin	POSTN	Q2KJC7 tr|Q2KJC7|Q2KJC7_BOVIN Periostin variant 7 OS=Bos taurus GN=POSTN PE=2 SV=1;;B1ALD9 tr|B1ALD9|B1ALD9_HUMAN Periostin OS=Homo sapiens GN=POSTN PE=1 SV=1;Q15063-7 sp|Q15063-7|POSTN_HUMAN Isoform 7 of Periostin OS=Homo sapiens GN=POSTN;Q15063-6 sp|Q150	10	17	17	17	6	6	9	7	11	10	6	6	9	7	11	10	6	6	9	7	11	10	35	35	35	86.858	779	779;779;808;721;749;751;779;781;809;836	0	84.392	NaN	NaN	NaN	1	0	Median	NaN	NaN	NaN	NaN	NaN	NaN
Q2KJF1;CON__Q2KJF1	Q2KJF1;CON__Q2KJF1	3;3	3;3	3;3			Q2KJF1 sp|Q2KJF1|A1BG_BOVIN Alpha-1B-glycoprotein OS=Bos taurus GN=A1BG PE=1 SV=1;	2	3	3	3	2	1	1	1	0	1	2	1	1	1	0	1	2	1	1	1	0	1	13.1	13.1	13.1	53.553	503	503;503	0	15.492	NaN	NaN	NaN	0	0	Median	NaN	NaN	NaN	NaN	NaN	NaN
CON__Q2TBQ1	CON__Q2TBQ1	10	10	10				1	10	10	10	7	6	4	9	6	6	7	6	4	9	6	6	7	6	4	9	6	6	21.9	21.9	21.9	75.166	661	661	0	63.342	NaN	NaN	NaN	0	0	Median	NaN	NaN	NaN	NaN	NaN	NaN
F1N4M7;CON__Q32PI4	F1N4M7;CON__Q32PI4	9;9	9;9	9;9			F1N4M7 tr|F1N4M7|F1N4M7_BOVIN Uncharacterized protein OS=Bos taurus GN=CFI PE=3 SV=2;	2	9	9	9	6	1	4	4	5	1	6	1	4	4	5	1	6	1	4	4	5	1	22.5	22.5	22.5	68.904	618	618;618	0	46.98	NaN	NaN	NaN	0	0	Median	NaN	NaN	NaN	NaN	NaN	NaN
CON__Q3KUS7;P81187	CON__Q3KUS7;P81187	13;13	13;13	13;13			;P81187 sp|P81187|CFAB_BOVIN Complement factor B OS=Bos taurus GN=CFB PE=1 SV=2	2	13	13	13	11	3	5	7	4	4	11	3	5	7	4	4	11	3	5	7	4	4	27.9	27.9	27.9	85.411	760	760;761	0	51.311	0.56824	0.23264	72.501	3	0	Plateau	NaN	NaN	NaN	NaN	NaN	NaN
Q3MHN2;CON__Q3MHN2;P02748	Q3MHN2;CON__Q3MHN2	10;10;2	10;10;2	10;10;2			Q3MHN2 sp|Q3MHN2|CO9_BOVIN Complement component C9 OS=Bos taurus GN=C9 PE=2 SV=1;	3	10	10	10	7	0	8	6	0	1	7	0	8	6	0	1	7	0	8	6	0	1	25.2	25.2	25.2	61.998	548	548;548;559	0	93.756	NaN	NaN	NaN	0	0	Median	NaN	NaN	NaN	NaN	NaN	NaN
CON__Q3MHN5;D6RF35;P02774-2;P02774;P02774-3;D6RBJ7	CON__Q3MHN5	23;4;4;4;4;3	1;0;0;0;0;0	1;0;0;0;0;0				6	23	1	1	19	13	16	14	11	15	0	0	1	0	0	1	0	0	1	0	0	1	56.1	2.3	2.3	53.341	474	474;476;352;474;493;348	0.0052697	1.391	NaN	NaN	NaN	0	0	Median	NaN	NaN	NaN	NaN	NaN	NaN
P02081;CON__Q3SX09;G3MZ21;P02070;CON__P02070;E9PFT6;P68871;P02042;A8MUF7;F8W6P5;E9PBW4;P69892;P69891;P02100	P02081;CON__Q3SX09;G3MZ21	17;17;13;4;4;2;2;2;1;1;1;1;1;1	17;17;13;4;4;2;2;2;1;1;1;1;1;1	16;16;12;3;3;1;1;1;0;0;0;0;0;0			P02081 sp|P02081|HBBF_BOVIN Hemoglobin fetal subunit beta OS=Bos taurus PE=1 SV=1;;G3MZ21 tr|G3MZ21|G3MZ21_BOVIN Uncharacterized protein OS=Bos taurus PE=3 SV=1	14	17	17	16	9	15	10	10	13	11	9	15	10	10	13	11	9	15	10	10	13	10	89.7	89.7	82.8	15.859	145	145;201;115;145;145;141;147;147;87;90;137;147;147;147	0	323.31	0.033333	0.062015	116.48	7	0	Median	NaN	0.013294	NaN	0.055429	NaN	NaN
F1N1I6;CON__Q3SX14	F1N1I6;CON__Q3SX14	19;19	5;5	5;5			F1N1I6 tr|F1N1I6|F1N1I6_BOVIN Gelsolin OS=Bos taurus GN=GSN PE=2 SV=1;	2	19	5	5	10	12	16	17	9	11	2	1	4	3	2	3	2	1	4	3	2	3	28.3	11	11	85.686	781	781;781	0	134.31	NaN	NaN	NaN	0	0	Median	NaN	NaN	NaN	NaN	NaN	NaN
Q3SZ57;CON__Q3SZ57	Q3SZ57;CON__Q3SZ57	29;29	29;29	25;25			Q3SZ57 sp|Q3SZ57|FETA_BOVIN Alpha-fetoprotein OS=Bos taurus GN=AFP PE=2 SV=1;	2	29	29	25	21	19	19	23	18	19	21	19	19	23	18	19	18	17	15	20	16	16	61.5	61.5	56.4	68.587	610	610;610	0	323.31	0.057634	0.13204	23.437	3	0	Leave out requantified	0.053446	NaN	NaN	NaN	NaN	NaN
Q3SZH5;CON__Q3SZH5	Q3SZH5;CON__Q3SZH5	8;8	8;8	8;8			Q3SZH5 tr|Q3SZH5|Q3SZH5_BOVIN Angiotensinogen OS=Bos taurus GN=AGT PE=2 SV=1;	2	8	8	8	4	2	2	1	2	4	4	2	2	1	2	4	4	2	2	1	2	4	31.8	31.8	31.8	45.456	424	424;424	0	36.631	0.66211	1.5167	22.29	2	0	Median	NaN	NaN	NaN	NaN	NaN	NaN
Q3SZR3;CON__Q3SZR3	Q3SZR3;CON__Q3SZR3	10;10	10;10	10;10			Q3SZR3 sp|Q3SZR3|A1AG_BOVIN Alpha-1-acid glycoprotein OS=Bos taurus GN=ORM1 PE=2 SV=1;	2	10	10	10	8	9	8	8	7	9	8	9	8	8	7	9	8	9	8	8	7	9	42.1	42.1	42.1	23.182	202	202;202	0	323.31	NaN	NaN	NaN	0	0	Median	NaN	NaN	NaN	NaN	NaN	NaN
Q3T052;CON__Q3T052	Q3T052;CON__Q3T052	18;18	18;18	18;18			Q3T052 sp|Q3T052|ITIH4_BOVIN Inter-alpha-trypsin inhibitor heavy chain H4 OS=Bos taurus GN=ITIH4 PE=1 SV=1;	2	18	18	18	12	9	10	12	8	9	12	9	10	12	8	9	12	9	10	12	8	9	32.3	32.3	32.3	101.51	916	916;916	0	246.41	NaN	NaN	NaN	0	0	Median	NaN	NaN	NaN	NaN	NaN	NaN
Q3Y5Z3;CON__Q3Y5Z3	Q3Y5Z3;CON__Q3Y5Z3	4;4	4;4	4;4			Q3Y5Z3 sp|Q3Y5Z3|ADIPO_BOVIN Adiponectin OS=Bos taurus GN=ADIPOQ PE=1 SV=1;	2	4	4	4	4	1	2	1	1	3	4	1	2	1	1	3	4	1	2	1	1	3	17.5	17.5	17.5	26.133	240	240;240	0	106.76	NaN	NaN	NaN	0	0	Median	NaN	NaN	NaN	NaN	NaN	NaN
Q58D62;CON__Q58D62	Q58D62;CON__Q58D62	8;8	8;8	8;8			Q58D62 sp|Q58D62|FETUB_BOVIN Fetuin-B OS=Bos taurus GN=FETUB PE=2 SV=1;	2	8	8	8	6	5	5	6	5	6	6	5	5	6	5	6	6	5	5	6	5	6	30.2	30.2	30.2	42.663	387	387;387	0	169.77	NaN	NaN	NaN	0	0	Median	NaN	NaN	NaN	NaN	NaN	NaN
CON__Q86YZ3;Q86YZ3	CON__Q86YZ3;Q86YZ3	2;2	2;2	2;2	Hornerin	HRNR	;Q86YZ3 sp|Q86YZ3|HORN_HUMAN Hornerin OS=Homo sapiens GN=HRNR PE=1 SV=2	2	2	2	2	0	0	1	1	1	0	0	0	1	1	1	0	0	0	1	1	1	0	4.4	4.4	4.4	282.39	2850	2850;2850	0	6.8043	NaN	NaN	NaN	0	0	Median	NaN	NaN	NaN	NaN	NaN	NaN
Q95121;CON__Q95121	Q95121;CON__Q95121	11;11	9;9	9;9			Q95121 sp|Q95121|PEDF_BOVIN Pigment epithelium-derived factor OS=Bos taurus GN=SERPINF1 PE=1 SV=1;	2	11	9	9	7	4	5	9	3	4	6	3	3	7	2	4	6	3	3	7	2	4	38.5	32.5	32.5	46.228	416	416;416	0	96.44	NaN	NaN	NaN	0	0	Median	NaN	NaN	NaN	NaN	NaN	NaN
F1MH27;CON__Q95M17	F1MH27;CON__Q95M17	2;2	2;2	2;2			F1MH27 tr|F1MH27|F1MH27_BOVIN Acidic mammalian chitinase OS=Bos taurus GN=CHIA PE=3 SV=1;	2	2	2	2	2	1	0	2	0	0	2	1	0	2	0	0	2	1	0	2	0	0	6.6	6.6	6.6	52.055	472	472;472	0	5.7738	NaN	NaN	NaN	0	0	Median	NaN	NaN	NaN	NaN	NaN	NaN
Q9N2I2;CON__Q9N2I2	Q9N2I2;CON__Q9N2I2	6;6	6;6	6;6			Q9N2I2 sp|Q9N2I2|IPSP_BOVIN Plasma serine protease inhibitor OS=Bos taurus GN=SERPINA5 PE=1 SV=1;	2	6	6	6	4	1	2	3	1	2	4	1	2	3	1	2	4	1	2	3	1	2	19.8	19.8	19.8	45.296	404	404;404	0	90.61	NaN	NaN	NaN	0	0	Median	NaN	NaN	NaN	NaN	NaN	NaN
F1MNW4;CON__Q9TRI1;Q5T987;Q5T985;A0A087WTE1;P19823	F1MNW4;CON__Q9TRI1	18;18;1;1;1;1	18;18;1;1;1;1	18;18;1;1;1;1			F1MNW4 tr|F1MNW4|F1MNW4_BOVIN Inter-alpha-trypsin inhibitor heavy chain H2 OS=Bos taurus GN=ITIH2 PE=4 SV=2;	6	18	18	18	10	13	8	11	10	11	10	13	8	11	10	11	10	13	8	11	10	11	26.6	26.6	26.6	106.16	946	946;946;237;935;945;946	0	323.31	NaN	NaN	NaN	1	0	Median	NaN	NaN	NaN	NaN	NaN	NaN
Q3SYR0;CON__Q9TT36;P05543	Q3SYR0;CON__Q9TT36	5;5;1	5;5;1	5;5;1			Q3SYR0 tr|Q3SYR0|Q3SYR0_BOVIN Serpin peptidase inhibitor, clade A (Alpha-1 antiproteinase, antitrypsin), member 7 OS=Bos taurus GN=SERPINA7 PE=2 SV=1;	3	5	5	5	3	2	1	3	1	3	3	2	1	3	1	3	3	2	1	3	1	3	16.3	16.3	16.3	46.035	411	411;411;415	0	11.075	NaN	NaN	NaN	0	0	Median	NaN	NaN	NaN	NaN	NaN	NaN
Q9TTE1;CON__Q9TTE1	Q9TTE1;CON__Q9TTE1	12;12	12;12	6;6			Q9TTE1 sp|Q9TTE1|SPA31_BOVIN Serpin A3-1 OS=Bos taurus GN=SERPINA3-1 PE=1 SV=3;	2	12	12	6	8	3	5	7	6	6	8	3	5	7	6	6	5	1	1	3	2	3	38.9	38.9	25.3	46.236	411	411;411	0	129.6	NaN	NaN	NaN	0	0	Median	NaN	NaN	NaN	NaN	NaN	NaN
CON__REFSEQ:XP_001252647	CON__REFSEQ:XP_001252647	6	6	1				1	6	6	1	4	3	5	4	4	3	4	3	5	4	4	3	0	0	1	0	0	1	18.7	18.7	3.8	46.897	417	417	0	15.289	NaN	NaN	NaN	0	0	Median	NaN	NaN	NaN	NaN	NaN	NaN
G3MYZ3;CON__REFSEQ:XP_585019	G3MYZ3;CON__REFSEQ:XP_585019	3;3	3;3	3;3			G3MYZ3 tr|G3MYZ3|G3MYZ3_BOVIN Uncharacterized protein OS=Bos taurus GN=AFM PE=4 SV=1;	2	3	3	3	1	1	2	1	1	0	1	1	2	1	1	0	1	1	2	1	1	0	6.6	6.6	6.6	69.561	604	604;604	0	2.8799	NaN	NaN	NaN	1	0	Median	NaN	NaN	NaN	NaN	NaN	NaN
D3DQH8;P09486;E5RK62;F5GY03;F5H4E2	D3DQH8;P09486;E5RK62;F5GY03	8;8;5;5;1	8;8;5;5;1	8;8;5;5;1	SPARC	SPARC	D3DQH8 tr|D3DQH8|D3DQH8_HUMAN SPARC OS=Homo sapiens GN=SPARC PE=1 SV=1;P09486 sp|P09486|SPRC_HUMAN SPARC OS=Homo sapiens GN=SPARC PE=1 SV=1;E5RK62 tr|E5RK62|E5RK62_HUMAN SPARC (Fragment) OS=Homo sapiens GN=SPARC PE=1 SV=1;F5GY03 tr|F5GY03|F5GY03_HUMAN SPAR	5	8	8	8	6	3	3	6	4	3	6	3	3	6	4	3	6	3	3	6	4	3	33.3	33.3	33.3	36.051	315	315;303;115;149;111	0	86.473	0.66268	1.2997	74.622	52	0	Leave out requantified	0.4511	1.2488	0.095982	2.053	0.61597	0.82021
H0Y3P2;D3DQV9;P78344-2;P78344;E9PKF8;H0YE22;H0YEC5;H0YD77;H0YCH5	H0Y3P2;D3DQV9;P78344-2;P78344;E9PKF8	5;5;5;5;3;2;1;1;1	5;5;5;5;3;2;1;1;1	5;5;5;5;3;2;1;1;1	Eukaryotic translation initiation factor 4 gamma 2	EIF4G2	H0Y3P2 tr|H0Y3P2|H0Y3P2_HUMAN Eukaryotic translation initiation factor 4 gamma 2 OS=Homo sapiens GN=EIF4G2 PE=1 SV=1;D3DQV9 tr|D3DQV9|D3DQV9_HUMAN Eukaryotic translation initiation factor 4 gamma 2 (Fragment) OS=Homo sapiens GN=EIF4G2 PE=1 SV=1;P78344-2 sp	9	5	5	5	0	3	3	1	3	2	0	3	3	1	3	2	0	3	3	1	3	2	7.8	7.8	7.8	98.117	869	869;907;869;907;185;234;244;282;444	0	25.801	0.56421	0.78219	15.664	14	0	Leave out requantified	NaN	0.55253	0.33142	NaN	0.6741	0.59184
D3DT44;P48507;P48507-2	D3DT44;P48507	5;5;1	5;5;1	5;5;1	Glutamate--cysteine ligase regulatory subunit	GCLM	D3DT44 tr|D3DT44|D3DT44_HUMAN Glutamate--cysteine ligase regulatory subunit OS=Homo sapiens GN=GCLM PE=1 SV=1;P48507 sp|P48507|GSH0_HUMAN Glutamate--cysteine ligase regulatory subunit OS=Homo sapiens GN=GCLM PE=1 SV=1	3	5	5	5	3	3	1	2	3	2	3	3	1	2	3	2	3	3	1	2	3	2	18.1	18.1	18.1	28.615	254	254;274;252	0	5.149	0.35642	0.86344	41.512	18	0	Leave out requantified	0.19964	0.33632	0.13462	0.90269	0.77897	0.88876
D3DTX6;Q96SB3	D3DTX6;Q96SB3	3;3	3;3	3;3	Neurabin-2	PPP1R9B	D3DTX6 tr|D3DTX6|D3DTX6_HUMAN Neurabin-2 OS=Homo sapiens GN=PPP1R9B PE=1 SV=1;Q96SB3 sp|Q96SB3|NEB2_HUMAN Neurabin-2 OS=Homo sapiens GN=PPP1R9B PE=1 SV=2	2	3	3	3	0	1	0	0	3	0	0	1	0	0	3	0	0	1	0	0	3	0	6.1	6.1	6.1	89.333	817	817;815	0	6.5169	0.53085	0.66314	32.364	4	0	Leave out requantified	NaN	NaN	NaN	NaN	0.53085	NaN
F6U1T9;D3YTA9;P63098;H7BYZ3	F6U1T9;D3YTA9;P63098;H7BYZ3	7;7;7;5	7;7;7;5	2;2;2;0	Calcineurin subunit B type 1	PPP3R1	F6U1T9 tr|F6U1T9|F6U1T9_HUMAN Calcineurin subunit B type 1 OS=Homo sapiens GN=PPP3R1 PE=1 SV=1;D3YTA9 tr|D3YTA9|D3YTA9_HUMAN Calcineurin subunit B type 1 OS=Homo sapiens GN=PPP3R1 PE=1 SV=1;P63098 sp|P63098|CANB1_HUMAN Calcineurin subunit B type 1 OS=Homo	4	7	7	2	4	2	5	3	2	6	4	2	5	3	2	6	1	1	1	1	1	2	52.5	52.5	11.2	18.208	160	160;189;170;331	0	88.168	0.47432	0.98121	8.5448	29	0	Leave out requantified	0.40659	0.79369	0.39134	0.48716	0.82499	0.50358
D3YTB1;F8W727;P62910	D3YTB1;F8W727;P62910	3;3;3	3;3;3	3;3;3	60S ribosomal protein L32	RPL32	D3YTB1 tr|D3YTB1|D3YTB1_HUMAN 60S ribosomal protein L32 (Fragment) OS=Homo sapiens GN=RPL32 PE=1 SV=1;F8W727 tr|F8W727|F8W727_HUMAN 60S ribosomal protein L32 OS=Homo sapiens GN=RPL32 PE=1 SV=1;P62910 sp|P62910|RL32_HUMAN 60S ribosomal protein L32 OS=Homo s	3	3	3	3	2	1	2	1	1	2	2	1	2	1	1	2	2	1	2	1	1	2	22.6	22.6	22.6	15.616	133	133;153;135	0	40.315	0.69146	0.86389	27.554	16	0	Leave out requantified	0.75143	2.2219	0.14921	0.41229	0.62105	0.87257
D6R9C8;D6R8Y9;D6RBR7;Q9Y3S2	D6R9C8;D6R8Y9;D6RBR7;Q9Y3S2	1;1;1;1	1;1;1;1	1;1;1;1	Zinc finger protein 330	ZNF330	D6R9C8 tr|D6R9C8|D6R9C8_HUMAN Zinc finger protein 330 (Fragment) OS=Homo sapiens GN=ZNF330 PE=1 SV=4;D6R8Y9 tr|D6R8Y9|D6R8Y9_HUMAN Zinc finger protein 330 (Fragment) OS=Homo sapiens GN=ZNF330 PE=1 SV=1;D6RBR7 tr|D6RBR7|D6RBR7_HUMAN Zinc finger protein 330	4	1	1	1	0	0	0	0	0	1	0	0	0	0	0	1	0	0	0	0	0	1	7.9	7.9	7.9	15.626	139	139;153;229;320	0.0061786	1.3542	NaN	NaN	NaN	1	0	Median	NaN	NaN	NaN	NaN	NaN	NaN
D6R905;Q06265;Q06265-2;D6RIY6;H0Y9L5;D6RA17;Q06265-3;Q06265-4;D6RAP4	D6R905;Q06265;Q06265-2;D6RIY6;H0Y9L5;D6RA17;Q06265-3;Q06265-4	5;5;5;4;3;3;3;3;2	5;5;5;4;3;3;3;3;2	5;5;5;4;3;3;3;3;2	Exosome complex component RRP45	EXOSC9	D6R905 tr|D6R905|D6R905_HUMAN Exosome complex component RRP45 (Fragment) OS=Homo sapiens GN=EXOSC9 PE=1 SV=1;Q06265 sp|Q06265|EXOS9_HUMAN Exosome complex component RRP45 OS=Homo sapiens GN=EXOSC9 PE=1 SV=3;Q06265-2 sp|Q06265-2|EXOS9_HUMAN Isoform 2 of Exos	9	5	5	5	2	3	4	4	5	2	2	3	4	4	5	2	2	3	4	4	5	2	27	27	27	25.658	226	226;439;456;423;172;242;355;372;86	0	24.966	0.5584	0.9924	24.436	23	0	Leave out requantified	0.33285	0.48242	0.32012	0.5845	0.82452	0.96686
D6R927;Q06330-5;Q06330-4;Q06330-6;Q06330-7;Q06330;Q06330-3;Q06330-2;D6RBQ8;D6RA45;D6RCM1;D6RB37;D6R946;D6RAT2;D6RIZ8;D6R9X3;D6R9K5;D6REC2;D6REP3;D6RF98;D6RIV8;H0Y8R3	D6R927;Q06330-5;Q06330-4;Q06330-6;Q06330-7;Q06330;Q06330-3;Q06330-2;D6RBQ8;D6RA45;D6RCM1	7;7;7;7;7;7;5;5;4;4;4;3;3;2;2;2;2;2;1;1;1;1	7;7;7;7;7;7;5;5;4;4;4;3;3;2;2;2;2;2;1;1;1;1	7;7;7;7;7;7;5;5;4;4;4;3;3;2;2;2;2;2;1;1;1;1	Recombining binding protein suppressor of hairless	RBPJ	D6R927 tr|D6R927|D6R927_HUMAN Recombining-binding protein suppressor of hairless OS=Homo sapiens GN=RBPJ PE=1 SV=1;Q06330-5 sp|Q06330-5|SUH_HUMAN Isoform 5 of Recombining binding protein suppressor of hairless OS=Homo sapiens GN=RBPJ;Q06330-4 sp|Q06330-4|S	22	7	7	7	0	3	1	4	4	4	0	3	1	4	4	4	0	3	1	4	4	4	23.6	23.6	23.6	43.496	382	382;465;485;486;487;500;411;425;157;189;229;143;178;94;97;107;110;113;48;49;53;135	0	12.272	0.6707	0.99894	43.279	18	0	Leave out requantified	NaN	0.318	NaN	0.43278	0.87604	0.62004
D6R938;E9PBG7;E9PF82;Q13557-8;Q13557-12;Q13557-10;Q13557;Q13557-6;Q13557-11;Q13557-9;Q13557-5;Q13557-3;Q13557-4;H0Y9J2;Q13554-7;Q9UQM7;Q13554-4;Q9UQM7-2;Q13554-6;Q13554-3;Q13554-8;Q13554-5;Q13554-2;Q13554;D6RHX9;E9PBE8;E7EQE4;H7BZC6;H0Y9C2;H7BXS4;Q8WU40;Q5SWX3;A0A0A0MS52;A0A0A0MT11;Q13555-10;Q13555-3;Q13555-5;Q13555-4;Q13555-7;Q13555-9;Q13555-2;Q13555-8;Q13555;Q13555-6	D6R938;E9PBG7;E9PF82;Q13557-8;Q13557-12;Q13557-10;Q13557;Q13557-6;Q13557-11;Q13557-9;Q13557-5;Q13557-3;Q13557-4;H0Y9J2	6;6;6;6;6;6;6;6;6;5;5;5;5;4;2;2;2;2;2;2;2;2;2;2;1;1;1;1;1;1;1;1;1;1;1;1;1;1;1;1;1;1;1;1	6;6;6;6;6;6;6;6;6;5;5;5;5;4;2;2;2;2;2;2;2;2;2;2;1;1;1;1;1;1;1;1;1;1;1;1;1;1;1;1;1;1;1;1	6;6;6;6;6;6;6;6;6;5;5;5;5;4;2;2;2;2;2;2;2;2;2;2;1;1;1;1;1;1;1;1;1;1;1;1;1;1;1;1;1;1;1;1	Calcium/calmodulin-dependent protein kinase type II subunit delta	CAMK2D	D6R938 tr|D6R938|D6R938_HUMAN Calcium/calmodulin-dependent protein kinase (CaM kinase) II delta, isoform CRA_e OS=Homo sapiens GN=CAMK2D PE=1 SV=1;E9PBG7 tr|E9PBG7|E9PBG7_HUMAN Calcium/calmodulin-dependent protein kinase type II subunit delta OS=Homo sapie	44	6	6	6	2	0	1	3	3	1	2	0	1	3	3	1	2	0	1	3	3	1	14.1	14.1	14.1	56.298	498	498;512;533;478;478;492;499;513;524;489;498;510;519;182;449;478;479;489;492;503;517;518;542;666;24;168;173;184;194;362;453;516;539;558;495;524;527;529;533;542;547;556;558;588	0	6.6076	0.63779	1.0083	33.511	10	0	Leave out requantified	0.29479	NaN	NaN	0.8608	0.74446	NaN
D6R9C5;P10451-3;P10451-4;P10451-5;P10451-2;P10451	D6R9C5;P10451-3;P10451-4;P10451-5;P10451-2;P10451	1;1;1;1;1;1	1;1;1;1;1;1	1;1;1;1;1;1	Osteopontin	SPP1	D6R9C5 tr|D6R9C5|D6R9C5_HUMAN Osteopontin (Fragment) OS=Homo sapiens GN=SPP1 PE=1 SV=1;P10451-3 sp|P10451-3|OSTP_HUMAN Isoform C of Osteopontin OS=Homo sapiens GN=SPP1;P10451-4 sp|P10451-4|OSTP_HUMAN Isoform D of Osteopontin OS=Homo sapiens GN=SPP1;P10451-	6	1	1	1	0	0	0	0	0	1	0	0	0	0	0	1	0	0	0	0	0	1	7.1	7.1	7.1	27.109	241	241;287;292;300;300;314	0	7.8261	NaN	NaN	NaN	0	0	Median	NaN	NaN	NaN	NaN	NaN	NaN
D6R9K7;J3QRR5;E9PB51;Q9BWF3-3;Q9BWF3-4;Q9BWF3-2;Q9BWF3;E9PLB0;E9PM61;U3KQD5;Q9BQ04	D6R9K7;J3QRR5;E9PB51;Q9BWF3-3;Q9BWF3-4;Q9BWF3-2;Q9BWF3;E9PLB0;E9PM61;U3KQD5;Q9BQ04	3;3;3;3;3;3;3;2;2;2;2	3;3;3;3;3;3;3;2;2;2;2	3;3;3;3;3;3;3;2;2;2;2	RNA-binding protein 4;RNA-binding protein 4B	RBM4;RBM4B	D6R9K7 tr|D6R9K7|D6R9K7_HUMAN RNA-binding protein 4 OS=Homo sapiens GN=RBM4 PE=1 SV=1;J3QRR5 tr|J3QRR5|J3QRR5_HUMAN RNA-binding protein 4 OS=Homo sapiens GN=RBM4 PE=1 SV=1;E9PB51 tr|E9PB51|E9PB51_HUMAN RNA-binding protein 4 (Fragment) OS=Homo sapiens GN=RB	11	3	3	3	0	2	0	0	3	0	0	2	0	0	3	0	0	2	0	0	3	0	23.3	23.3	23.3	17.022	150	150;155;240;143;173;177;364;143;147;151;359	0	6.2921	0.59037	0.84841	10.644	6	0	Leave out requantified	NaN	0.55318	NaN	NaN	0.75161	NaN
D6RAD4;P50613	D6RAD4;P50613	1;1	1;1	1;1	Cyclin-dependent kinase 7	CDK7	D6RAD4 tr|D6RAD4|D6RAD4_HUMAN Cyclin-dependent kinase 7 OS=Homo sapiens GN=CDK7 PE=1 SV=1;P50613 sp|P50613|CDK7_HUMAN Cyclin-dependent kinase 7 OS=Homo sapiens GN=CDK7 PE=1 SV=1	2	1	1	1	0	1	0	1	1	1	0	1	0	1	1	1	0	1	0	1	1	1	6.5	6.5	6.5	34.643	309	309;346	0	3.0326	0.50427	0.83185	18.708	5	0	Median	NaN	NaN	NaN	0.49107	NaN	NaN
D6RAN4;P32969;E7ESE0;H0Y9V9;H0Y9R4	D6RAN4;P32969;E7ESE0;H0Y9V9	6;6;5;5;2	6;6;5;5;2	6;6;5;5;2	60S ribosomal protein L9	RPL9	D6RAN4 tr|D6RAN4|D6RAN4_HUMAN 60S ribosomal protein L9 (Fragment) OS=Homo sapiens GN=RPL9 PE=1 SV=4;P32969 sp|P32969|RL9_HUMAN 60S ribosomal protein L9 OS=Homo sapiens GN=RPL9 PE=1 SV=1;E7ESE0 tr|E7ESE0|E7ESE0_HUMAN 60S ribosomal protein L9 (Fragment) OS=H	5	6	6	6	1	2	3	6	0	3	1	2	3	6	0	3	1	2	3	6	0	3	43.1	43.1	43.1	20.775	181	181;192;166;189;91	0	80.713	0.48838	0.80893	54.613	19	0	Leave out requantified	0.62948	2.9322	0.15541	0.34471	NaN	0.66809
D6RG13;D6RAT0;P61247;D6RB09;D6R9B6;E9PFI5;H0Y9Y4;D6RAS7;H0Y8L7;D6RED7;D6RGE0;D6RI02	D6RG13;D6RAT0;P61247;D6RB09;D6R9B6;E9PFI5;H0Y9Y4;D6RAS7;H0Y8L7	8;8;8;7;5;5;5;4;4;3;2;1	8;8;8;7;5;5;5;4;4;3;2;1	8;8;8;7;5;5;5;4;4;3;2;1	40S ribosomal protein S3a	RPS3A	D6RG13 tr|D6RG13|D6RG13_HUMAN 40S ribosomal protein S3a (Fragment) OS=Homo sapiens GN=RPS3A PE=1 SV=1;D6RAT0 tr|D6RAT0|D6RAT0_HUMAN 40S ribosomal protein S3a OS=Homo sapiens GN=RPS3A PE=1 SV=1;P61247 sp|P61247|RS3A_HUMAN 40S ribosomal protein S3a OS=Homo s	12	8	8	8	4	3	2	7	1	5	4	3	2	7	1	5	4	3	2	7	1	5	45.7	45.7	45.7	25.608	223	223;227;264;193;145;205;208;125;190;101;65;95	0	15.32	0.55325	1.1324	39.792	26	0	Leave out requantified	0.49855	1.6644	0.20033	0.45294	NaN	0.77143
D6RB01;Q9Y6X4	D6RB01;Q9Y6X4	2;2	2;2	2;2	Soluble lamin-associated protein of 75 kDa	FAM169A	D6RB01 tr|D6RB01|D6RB01_HUMAN Soluble lamin-associated protein of 75 kDa OS=Homo sapiens GN=FAM169A PE=1 SV=1;Q9Y6X4 sp|Q9Y6X4|F169A_HUMAN Soluble lamin-associated protein of 75 kDa OS=Homo sapiens GN=FAM169A PE=1 SV=2	2	2	2	2	0	1	0	0	1	1	0	1	0	0	1	1	0	1	0	0	1	1	4.4	4.4	4.4	68.054	610	610;670	0	2.4254	0.62079	0.88395	7.1757	2	0	Median	NaN	NaN	NaN	NaN	NaN	NaN
D6RBV2;Q12907;D6RIU4;D6RDX1;D6RBH1	D6RBV2;Q12907;D6RIU4;D6RDX1	16;16;13;12;7	16;16;13;12;7	16;16;13;12;7	Vesicular integral-membrane protein VIP36	LMAN2	D6RBV2 tr|D6RBV2|D6RBV2_HUMAN Vesicular integral-membrane protein VIP36 OS=Homo sapiens GN=LMAN2 PE=1 SV=1;Q12907 sp|Q12907|LMAN2_HUMAN Vesicular integral-membrane protein VIP36 OS=Homo sapiens GN=LMAN2 PE=1 SV=1;D6RIU4 tr|D6RIU4|D6RIU4_HUMAN Vesicular int	5	16	16	16	14	13	12	14	13	13	14	13	12	14	13	13	14	13	12	14	13	13	45.5	45.5	45.5	36.543	325	325;356;191;288;203	0	323.31	0.69034	1.1058	12.095	187	0	Leave out requantified	1.2215	0.69476	0.75737	0.39888	0.71651	0.67296
D6RDG3;H0Y9Y1	D6RDG3;H0Y9Y1	6;3	2;0	2;0	Transcription factor BTF3	BTF3	D6RDG3 tr|D6RDG3|D6RDG3_HUMAN Transcription factor BTF3 (Fragment) OS=Homo sapiens GN=BTF3 PE=1 SV=3;H0Y9Y1 tr|H0Y9Y1|H0Y9Y1_HUMAN Transcription factor BTF3 (Fragment) OS=Homo sapiens GN=BTF3 PE=1 SV=2	2	6	2	2	2	4	3	3	3	4	0	1	1	0	0	1	0	1	1	0	0	1	87.2	40.4	40.4	11.802	109	109;86	0.00067636	2.1039	0.45135	0.94439	17.434	9	0	Leave out requantified	NaN	NaN	0.33968	NaN	NaN	NaN
D6REA1;Q9H173;A0RZB6;D6RIU8;D6RG16;D6RBP7;D6RAI3	D6REA1;Q9H173	8;8;2;2;1;1;1	8;8;2;2;1;1;1	8;8;2;2;1;1;1	Nucleotide exchange factor SIL1	SIL1	D6REA1 tr|D6REA1|D6REA1_HUMAN Nucleotide exchange factor SIL1 OS=Homo sapiens GN=SIL1 PE=1 SV=1;Q9H173 sp|Q9H173|SIL1_HUMAN Nucleotide exchange factor SIL1 OS=Homo sapiens GN=SIL1 PE=1 SV=1	7	8	8	8	3	3	3	4	7	3	3	3	3	4	7	3	3	3	3	4	7	3	24.8	24.8	24.8	52.748	468	468;461;83;163;123;123;125	0	88.771	0.61593	1.1249	39.414	28	0	Leave out requantified	0.74953	0.43737	0.57439	0.39021	0.87821	0.49614
D6REQ6	D6REQ6	12	1	1		RNASET2	D6REQ6 tr|D6REQ6|D6REQ6_HUMAN Ribonuclease T2 OS=Homo sapiens GN=RNASET2 PE=1 SV=1	1	12	1	1	7	8	6	9	6	8	1	0	0	1	0	0	1	0	0	1	0	0	59.2	5.5	5.5	25.308	218	218	0.0016458	1.9387	0.83103	1.7255	80.4	2	0	Median	NaN	NaN	NaN	NaN	NaN	NaN
D6RGI3;D6RER5;Q9NVA2;Q9NVA2-2;D6RDU5;H0Y961;D6RDP1;D6R9Y6;H0Y9G8	D6RGI3;D6RER5;Q9NVA2;Q9NVA2-2;D6RDU5	22;22;22;21;17;9;6;6;5	22;22;22;21;17;9;6;6;5	13;13;13;12;8;4;5;5;4	Septin-11	2020-09-11	D6RGI3 tr|D6RGI3|D6RGI3_HUMAN Septin 11, isoform CRA_b OS=Homo sapiens GN=SEPT11 PE=1 SV=1;D6RER5 tr|D6RER5|D6RER5_HUMAN Septin-11 OS=Homo sapiens GN=SEPT11 PE=1 SV=1;Q9NVA2 sp|Q9NVA2|SEP11_HUMAN Septin-11 OS=Homo sapiens GN=SEPT11 PE=1 SV=3;Q9NVA2-2 sp|Q9	9	22	22	13	14	14	12	14	14	15	14	14	12	14	14	15	10	10	7	9	9	10	50.8	50.8	36.9	49.005	425	425;432;429;439;372;160;126;136;82	0	323.31	0.50583	0.96138	23.334	144	0	Leave out requantified	0.37039	0.60734	0.3793	0.46984	0.74588	0.58743
D6RHZ5;H7BXG7;D6REX3;O94979-5;O94979-7;O94979-6;O94979-3;O94979-10;O94979-4;O94979-9;O94979-2;O94979;O94979-8;H0Y8V7;H0YAB3	D6RHZ5;H7BXG7;D6REX3;O94979-5;O94979-7;O94979-6;O94979-3;O94979-10;O94979-4;O94979-9;O94979-2;O94979;O94979-8;H0Y8V7;H0YAB3	2;2;2;2;2;2;2;2;2;2;2;2;2;1;1	2;2;2;2;2;2;2;2;2;2;2;2;2;1;1	2;2;2;2;2;2;2;2;2;2;2;2;2;1;1	Protein transport protein Sec31A	SEC31A	D6RHZ5 tr|D6RHZ5|D6RHZ5_HUMAN Protein transport protein Sec31A OS=Homo sapiens GN=SEC31A PE=1 SV=1;H7BXG7 tr|H7BXG7|H7BXG7_HUMAN Protein transport protein Sec31A OS=Homo sapiens GN=SEC31A PE=1 SV=1;D6REX3 tr|D6REX3|D6REX3_HUMAN Protein transport protein Se	15	2	2	2	1	0	1	1	0	0	1	0	1	1	0	0	1	0	1	1	0	0	4.3	4.3	4.3	96.502	877	877;969;1251;509;969;1067;1106;1166;1181;1200;1205;1220;1233;285;443	0.00068166	2.194	0.26819	0.52636	38.577	3	0	Median	NaN	NaN	NaN	NaN	NaN	NaN
D6REX5;P49908;D6RIS9	D6REX5;P49908;D6RIS9	2;2;1	2;2;1	2;2;1	Selenoprotein P	SEPP1	D6REX5 tr|D6REX5|D6REX5_HUMAN Selenoprotein P (Fragment) OS=Homo sapiens GN=SEPP1 PE=1 SV=1;P49908 sp|P49908|SEPP1_HUMAN Selenoprotein P OS=Homo sapiens GN=SEPP1 PE=1 SV=3;D6RIS9 tr|D6RIS9|D6RIS9_HUMAN Selenoprotein P (Fragment) OS=Homo sapiens GN=SEPP1 PE	3	2	2	2	0	0	0	0	2	0	0	0	0	0	2	0	0	0	0	0	2	0	9.7	9.7	9.7	35.116	310	310;381;209	0	3.0692	0.4565	0.57046	5.8149	2	0	Median	NaN	NaN	NaN	NaN	0.4565	NaN
D6RF44	D6RF44	11	2	2		HNRNPD	D6RF44 tr|D6RF44|D6RF44_HUMAN Heterogeneous nuclear ribonucleoprotein D0 (Fragment) OS=Homo sapiens GN=HNRNPD PE=1 SV=4	1	11	2	2	10	9	9	10	8	9	1	0	2	1	0	1	1	0	2	1	0	1	67.6	10.8	10.8	12.553	111	111	0	5.1921	0.44221	1.0728	1.5599	9	0	Leave out requantified	0.56191	NaN	0.37187	0.55244	NaN	NaN
D6RFG8;P27707;D6RCP9;D6RG38	D6RFG8;P27707;D6RCP9	4;4;3;1	4;4;3;1	4;4;3;1	Deoxycytidine kinase	DCK	D6RFG8 tr|D6RFG8|D6RFG8_HUMAN Deoxycytidine kinase OS=Homo sapiens GN=DCK PE=1 SV=1;P27707 sp|P27707|DCK_HUMAN Deoxycytidine kinase OS=Homo sapiens GN=DCK PE=1 SV=1;D6RCP9 tr|D6RCP9|D6RCP9_HUMAN Deoxycytidine kinase OS=Homo sapiens GN=DCK PE=1 SV=1	4	4	4	4	2	2	2	1	2	1	2	2	2	1	2	1	2	2	2	1	2	1	16.7	16.7	16.7	36.764	317	317;260;199;48	0	3.7944	0.5768	1.0967	256.39	11	0	Leave out requantified	6.2043	0.54452	0.60406	NaN	0.6069	NaN
D6RFH4;H3BUX2;J3KNF8;O43169	D6RFH4;H3BUX2;J3KNF8;O43169	1;1;1;1	1;1;1;1	1;1;1;1	Cytochrome b5 type B	CYB5B	D6RFH4 tr|D6RFH4|D6RFH4_HUMAN Cytochrome b5 type B OS=Homo sapiens GN=CYB5B PE=1 SV=1;H3BUX2 tr|H3BUX2|H3BUX2_HUMAN Cytochrome b5 type B OS=Homo sapiens GN=CYB5B PE=1 SV=1;J3KNF8 tr|J3KNF8|J3KNF8_HUMAN Cytochrome b5 type B OS=Homo sapiens GN=CYB5B PE=1 SV=	4	1	1	1	0	1	0	0	0	0	0	1	0	0	0	0	0	1	0	0	0	0	26	26	26	14.846	131	131;140;150;146	0	3.5756	NaN	NaN	NaN	0	0	Median	NaN	NaN	NaN	NaN	NaN	NaN
D6RFW1;Q96EQ0	D6RFW1;Q96EQ0	3;3	3;3	3;3	Small glutamine-rich tetratricopeptide repeat-containing protein beta	SGTB	D6RFW1 tr|D6RFW1|D6RFW1_HUMAN Small glutamine-rich tetratricopeptide repeat-containing protein beta (Fragment) OS=Homo sapiens GN=SGTB PE=1 SV=1;Q96EQ0 sp|Q96EQ0|SGTB_HUMAN Small glutamine-rich tetratricopeptide repeat-containing protein beta OS=Homo sapie	2	3	3	3	2	1	0	2	1	3	2	1	0	2	1	3	2	1	0	2	1	3	22.1	22.1	22.1	21.83	195	195;304	0	9.0896	0.41785	0.81561	35.173	13	0	Leave out requantified	0.49553	0.67108	NaN	0.49716	0.80741	0.37285
D6RFX5;P15514	D6RFX5;P15514	6;6	6;6	6;6	Amphiregulin	AREG	D6RFX5 tr|D6RFX5|D6RFX5_HUMAN Amphiregulin OS=Homo sapiens GN=AREG PE=1 SV=1;P15514 sp|P15514|AREG_HUMAN Amphiregulin OS=Homo sapiens GN=AREG PE=1 SV=2	2	6	6	6	6	6	6	6	6	6	6	6	6	6	6	6	6	6	6	6	6	6	18.2	18.2	18.2	30.26	274	274;252	0	304.52	0.71128	1.1842	15.491	126	0	Leave out requantified	1.3185	0.85817	0.93187	0.43592	0.62323	0.66726
D6RHI7;D6RG18;P51946	D6RHI7;D6RG18;P51946	3;3;3	3;3;3	3;3;3	Cyclin-H	CCNH	D6RHI7 tr|D6RHI7|D6RHI7_HUMAN Cyclin-H OS=Homo sapiens GN=CCNH PE=1 SV=1;D6RG18 tr|D6RG18|D6RG18_HUMAN Cyclin-H OS=Homo sapiens GN=CCNH PE=1 SV=1;P51946 sp|P51946|CCNH_HUMAN Cyclin-H OS=Homo sapiens GN=CCNH PE=1 SV=1	3	3	3	3	1	2	2	1	1	0	1	2	2	1	1	0	1	2	2	1	1	0	13.7	13.7	13.7	28.869	249	249;255;323	0	4.5893	0.64763	1.1354	28.172	6	0	Leave out requantified	NaN	0.58742	NaN	NaN	NaN	NaN
D6RGG3;Q99715;Q99715-4;A0A087X0A8;Q99715-2;H0Y4P7;H0Y5N9;H0Y991	D6RGG3;Q99715;Q99715-4	77;77;76;30;30;11;11;7	77;77;76;30;30;11;11;7	77;77;76;30;30;11;11;7	Collagen alpha-1(XII) chain	COL12A1	D6RGG3 tr|D6RGG3|D6RGG3_HUMAN Collagen alpha-1(XII) chain OS=Homo sapiens GN=COL12A1 PE=1 SV=1;Q99715 sp|Q99715|COCA1_HUMAN Collagen alpha-1(XII) chain OS=Homo sapiens GN=COL12A1 PE=1 SV=2;Q99715-4 sp|Q99715-4|COCA1_HUMAN Isoform 4 of Collagen alpha-1(XII)	8	77	77	77	42	55	52	51	57	53	42	55	52	51	57	53	42	55	52	51	57	53	28.9	28.9	28.9	333.2	3062	3062;3063;2987;1874;1899;638;756;207	0	323.31	0.72214	1.1533	33.115	567	0	Leave out requantified	1.0166	0.85035	1.0546	0.62056	0.61215	0.57507
D6RH30;P19838;P19838-2;D6RC45	D6RH30;P19838;P19838-2;D6RC45	3;3;3;2	3;3;3;2	3;3;3;2	Nuclear factor NF-kappa-B p105 subunit;Nuclear factor NF-kappa-B p50 subunit	NFKB1	D6RH30 tr|D6RH30|D6RH30_HUMAN Nuclear factor NF-kappa-B p105 subunit (Fragment) OS=Homo sapiens GN=NFKB1 PE=1 SV=1;P19838 sp|P19838|NFKB1_HUMAN Nuclear factor NF-kappa-B p105 subunit OS=Homo sapiens GN=NFKB1 PE=1 SV=2;P19838-2 sp|P19838-2|NFKB1_HUMAN Isofo	4	3	3	3	1	0	2	0	1	0	1	0	2	0	1	0	1	0	2	0	1	0	27.8	27.8	27.8	21.87	198	198;968;969;144	0	4.8155	0.41209	0.88372	40.846	4	0	Leave out requantified	NaN	NaN	0.3554	NaN	NaN	NaN
D6RHI9;O00584;A0A087WZM2;H0YAE9;J3QQ64;A0A087WWI1;O00584-2	D6RHI9;O00584;A0A087WZM2;H0YAE9	13;13;12;7;2;2;2	13;13;12;7;2;2;2	2;2;2;2;2;2;2	Ribonuclease T2	RNASET2	D6RHI9 tr|D6RHI9|D6RHI9_HUMAN Ribonuclease T2 (Fragment) OS=Homo sapiens GN=RNASET2 PE=1 SV=4;O00584 sp|O00584|RNT2_HUMAN Ribonuclease T2 OS=Homo sapiens GN=RNASET2 PE=1 SV=2;A0A087WZM2 tr|A0A087WZM2|A0A087WZM2_HUMAN Ribonuclease T2 OS=Homo sapiens GN=RNAS	7	13	13	2	8	9	8	9	8	9	8	9	8	9	8	9	2	1	2	1	2	1	52.2	52.2	5.9	29.114	253	253;256;306;185;71;238;121	0	222.83	0.6553	1.0874	22.815	113	0	Leave out requantified	1.1021	0.62835	0.5015	0.49053	0.7994	0.67807
D6RJA0;Q8WTS6;V9GYG1;B5MCZ8	D6RJA0;Q8WTS6	5;5;1;1	5;5;1;1	5;5;1;1	Histone-lysine N-methyltransferase SETD7	SETD7	D6RJA0 tr|D6RJA0|D6RJA0_HUMAN Histone-lysine N-methyltransferase SETD7 OS=Homo sapiens GN=SETD7 PE=1 SV=1;Q8WTS6 sp|Q8WTS6|SETD7_HUMAN Histone-lysine N-methyltransferase SETD7 OS=Homo sapiens GN=SETD7 PE=1 SV=1	4	5	5	5	2	1	4	3	2	2	2	1	4	3	2	2	2	1	4	3	2	2	20.4	20.4	20.4	40.127	362	362;366;94;135	0	65.149	0.53324	0.94884	45.833	14	0	Leave out requantified	NaN	NaN	0.23563	0.62528	0.95849	0.62525
E9PCZ3;D6RJC3;E7EQN9;O15327	E9PCZ3;D6RJC3;E7EQN9;O15327	1;1;1;1	1;1;1;1	1;1;1;1	Type II inositol 3,4-bisphosphate 4-phosphatase	INPP4B	E9PCZ3 tr|E9PCZ3|E9PCZ3_HUMAN Type II inositol 3,4-bisphosphate 4-phosphatase (Fragment) OS=Homo sapiens GN=INPP4B PE=1 SV=1;D6RJC3 tr|D6RJC3|D6RJC3_HUMAN Type II inositol 3,4-bisphosphate 4-phosphatase (Fragment) OS=Homo sapiens GN=INPP4B PE=1 SV=1;E7EQN9	4	1	1	1	0	0	0	1	0	0	0	0	0	1	0	0	0	0	0	1	0	0	1.9	1.9	1.9	78.154	688	688;817;938;924	0.0029164	1.7851	NaN	NaN	NaN	1	0	Median	NaN	NaN	NaN	NaN	NaN	NaN
D7R525;J3KNK1;P45984-5;P45984-3;P45984-2;P45984-4;P45984;H0Y9H3;P53779-2;P53779-3;P53779;E5RJ57;D6RAU3	D7R525;J3KNK1;P45984-5;P45984-3;P45984-2;P45984-4;P45984;H0Y9H3;P53779-2;P53779-3;P53779;E5RJ57	4;4;4;4;4;4;4;3;3;3;3;2;1	2;2;2;2;2;2;2;1;1;1;1;2;1	2;2;2;2;2;2;2;1;1;1;1;2;1	Mitogen-activated protein kinase 9;Mitogen-activated protein kinase 10	MAPK9;MAPK10	D7R525 tr|D7R525|D7R525_HUMAN Mitogen-activated protein kinase 9 OS=Homo sapiens GN=MAPK9 PE=1 SV=1;J3KNK1 tr|J3KNK1|J3KNK1_HUMAN Mitogen-activated protein kinase 9 OS=Homo sapiens GN=MAPK9 PE=1 SV=1;P45984-5 sp|P45984-5|MK09_HUMAN Isoform 5 of Mitogen-act	13	4	2	2	0	0	1	0	0	3	0	0	1	0	0	1	0	0	1	0	0	1	31.3	20.1	20.1	24.561	214	214;339;242;382;382;424;424;335;422;426;464;103;141	1	-2	0.36147	0.65041	20.08	2	0	Median	NaN	NaN	NaN	NaN	NaN	NaN
E1B6Z5;O60583-2;O60583	E1B6Z5;O60583-2;O60583	1;1;1	1;1;1	1;1;1	Cyclin-T2	CCNT2	E1B6Z5 tr|E1B6Z5|E1B6Z5_BOVIN Uncharacterized protein OS=Bos taurus GN=CCNT2 PE=3 SV=2;O60583-2 sp|O60583-2|CCNT2_HUMAN Isoform 2 of Cyclin-T2 OS=Homo sapiens GN=CCNT2;O60583 sp|O60583|CCNT2_HUMAN Cyclin-T2 OS=Homo sapiens GN=CCNT2 PE=1 SV=2	3	1	1	1	0	1	0	0	0	0	0	1	0	0	0	0	0	1	0	0	0	0	1.8	1.8	1.8	81.345	731	731;663;730	0.00377	1.5129	NaN	NaN	NaN	1	0	Median	NaN	NaN	NaN	NaN	NaN	NaN
E1B726	E1B726	41	41	7			E1B726 tr|E1B726|E1B726_BOVIN Plasminogen OS=Bos taurus GN=PLG PE=2 SV=2	1	41	41	7	23	15	28	24	18	23	23	15	28	24	18	23	5	4	5	7	5	4	55	55	13.5	91.242	812	812	0	323.31	NaN	NaN	NaN	0	0	Median	NaN	NaN	NaN	NaN	NaN	NaN
E1B805	E1B805	16	16	16			E1B805 tr|E1B805|E1B805_BOVIN Uncharacterized protein (Fragment) OS=Bos taurus GN=LOC528040 PE=4 SV=2	1	16	16	16	8	0	0	7	0	13	8	0	0	7	0	13	8	0	0	7	0	13	14.8	14.8	14.8	187.27	1674	1674	0	59.199	0.87636	1.5061	6.0404	2	0	Median	NaN	NaN	NaN	NaN	NaN	NaN
E1BI98	E1BI98	13	2	2			E1BI98 tr|E1BI98|E1BI98_BOVIN Uncharacterized protein OS=Bos taurus GN=COL6A1 PE=4 SV=1	1	13	2	2	8	10	8	10	8	9	0	1	0	0	1	2	0	1	0	0	1	2	12	1.6	1.6	108.67	1027	1027	0	13.096	0.85661	1.3433	7.9998	4	0	Leave out requantified	NaN	NaN	NaN	NaN	NaN	0.92342
E1BIK4	E1BIK4	5	5	5			E1BIK4 tr|E1BIK4|E1BIK4_BOVIN Uncharacterized protein OS=Bos taurus GN=PPBP PE=4 SV=1	1	5	5	5	1	3	3	2	3	2	1	3	3	2	3	2	1	3	3	2	3	2	35.3	35.3	35.3	12.912	119	119	0	53.59	NaN	NaN	NaN	0	0	Median	NaN	NaN	NaN	NaN	NaN	NaN
E1BNR0;CON__ENSEMBL:ENSBTAP00000032840;A8MUN2	E1BNR0;CON__ENSEMBL:ENSBTAP00000032840	42;23;2	42;23;2	40;21;0			E1BNR0 tr|E1BNR0|E1BNR0_BOVIN Uncharacterized protein OS=Bos taurus PE=4 SV=2;	3	42	42	40	11	1	32	12	3	19	11	1	32	12	3	19	10	1	30	11	3	18	13.3	13.3	12.7	515.75	4567	4567;825;828	0	290.27	0.77227	1.1137	66.943	4	0	Leave out requantified	NaN	NaN	NaN	NaN	NaN	NaN
E3W994;J3KR49;E7ERI8;E7EW49;O75122;O75122-3;C9J668;D6RBU8;B3KR06;E7ENG2;O75122-2	E3W994;J3KR49;E7ERI8;E7EW49;O75122;O75122-3	3;3;3;3;3;3;1;1;1;1;1	3;3;3;3;3;3;1;1;1;1;1	1;1;1;1;1;1;1;1;1;1;1	CLIP-associating protein 2	CLASP2	E3W994 tr|E3W994|E3W994_HUMAN CLIP-associating protein 2 OS=Homo sapiens GN=CLASP2 PE=1 SV=2;J3KR49 tr|J3KR49|J3KR49_HUMAN CLIP-associating protein 2 OS=Homo sapiens GN=CLASP2 PE=1 SV=1;E7ERI8 tr|E7ERI8|E7ERI8_HUMAN CLIP-associating protein 2 OS=Homo sapie	11	3	3	1	1	1	0	0	3	0	1	1	0	0	3	0	0	0	0	0	1	0	2.9	2.9	0.5	138.86	1273	1273;1293;1513;1514;1294;1515;178;233;454;458;431	0	21.953	0.90711	1.1707	41.263	7	0	Leave out requantified	0.27272	NaN	NaN	NaN	0.90711	NaN
E5KLK1;E5KLJ6;E5KLJ9;E5KLJ5;O60313;O60313-2	E5KLK1;E5KLJ6;E5KLJ9;E5KLJ5;O60313;O60313-2	3;3;3;3;3;3	3;3;3;3;3;3	3;3;3;3;3;3	Dynamin-like 120 kDa protein, mitochondrial;Dynamin-like 120 kDa protein, form S1	OPA1	E5KLK1 tr|E5KLK1|E5KLK1_HUMAN Dynamin-like 120 kDa protein, mitochondrial OS=Homo sapiens GN=OPA1 PE=1 SV=1;E5KLJ6 tr|E5KLJ6|E5KLJ6_HUMAN Dynamin-like 120 kDa protein, mitochondrial OS=Homo sapiens GN=OPA1 PE=1 SV=1;E5KLJ9 tr|E5KLJ9|E5KLJ9_HUMAN Dynamin-li	6	3	3	3	1	1	1	0	3	0	1	1	1	0	3	0	1	1	1	0	3	0	4.4	4.4	4.4	111.82	961	961;978;979;1015;960;997	0	5.1135	0.78508	1.0031	32.982	6	0	Leave out requantified	NaN	NaN	NaN	NaN	0.797	NaN
E5RFG2;Q9NTN9-3;Q9NTN9;Q9NTN9-2	E5RFG2;Q9NTN9-3;Q9NTN9;Q9NTN9-2	1;1;1;1	1;1;1;1	1;1;1;1	Semaphorin-4G	SEMA4G	E5RFG2 tr|E5RFG2|E5RFG2_HUMAN Semaphorin-4G (Fragment) OS=Homo sapiens GN=SEMA4G PE=1 SV=1;Q9NTN9-3 sp|Q9NTN9-3|SEM4G_HUMAN Isoform 3 of Semaphorin-4G OS=Homo sapiens GN=SEMA4G;Q9NTN9 sp|Q9NTN9|SEM4G_HUMAN Semaphorin-4G OS=Homo sapiens GN=SEMA4G PE=2 SV=1;	4	1	1	1	0	1	0	1	1	0	0	1	0	1	1	0	0	1	0	1	1	0	5.9	5.9	5.9	58.416	522	522;702;838;843	0	3.6801	0.27906	0.46483	15.747	3	0	Median	NaN	NaN	NaN	0.2667	NaN	NaN
E5RFU2;P34913-3;P34913-2;P34913;E5RFH6;E5RI53;H0YAW7	E5RFU2;P34913-3;P34913-2;P34913;E5RFH6	3;3;3;3;2;1;1	3;3;3;3;2;1;1	3;3;3;3;2;1;1	Bifunctional epoxide hydrolase 2;Cytosolic epoxide hydrolase 2;Lipid-phosphate phosphatase	EPHX2	E5RFU2 tr|E5RFU2|E5RFU2_HUMAN Bifunctional epoxide hydrolase 2 OS=Homo sapiens GN=EPHX2 PE=1 SV=1;P34913-3 sp|P34913-3|HYES_HUMAN Isoform 3 of Bifunctional epoxide hydrolase 2 OS=Homo sapiens GN=EPHX2;P34913-2 sp|P34913-2|HYES_HUMAN Isoform 2 of Bifunction	7	3	3	3	0	0	2	1	0	1	0	0	2	1	0	1	0	0	2	1	0	1	9	9	9	58.855	523	523;489;502;555;372;158;312	0	5.7329	0.41034	0.892	120.99	5	0	Leave out requantified	NaN	NaN	0.14094	0.41034	NaN	NaN
E5RFX7;O94903;H0YBG2;E5RG77	E5RFX7;O94903;H0YBG2;E5RG77	6;6;4;4	6;6;4;4	6;6;4;4	Proline synthase co-transcribed bacterial homolog protein	PROSC	E5RFX7 tr|E5RFX7|E5RFX7_HUMAN Proline synthase co-transcribed bacterial homolog protein (Fragment) OS=Homo sapiens GN=PROSC PE=1 SV=1;O94903 sp|O94903|PROSC_HUMAN Proline synthase co-transcribed bacterial homolog protein OS=Homo sapiens GN=PROSC PE=1 SV=1;	4	6	6	6	4	4	5	5	5	5	4	4	5	5	5	5	4	4	5	5	5	5	57.7	57.7	57.7	15.34	137	137;275;128;152	0	81.592	0.48025	0.90583	21.587	32	0	Leave out requantified	0.42285	0.60489	0.31957	0.49495	0.83786	0.43936
E5RG17;Q6P1N9;E5RGF2;Q6P1N9-2;G5EA19;U3KQS5;H0YBX2;E5RID7;E5RG62;E5RK70	E5RG17;Q6P1N9;E5RGF2;Q6P1N9-2;G5EA19;U3KQS5;H0YBX2	6;6;5;5;4;4;3;1;1;1	6;6;5;5;4;4;3;1;1;1	6;6;5;5;4;4;3;1;1;1	Putative deoxyribonuclease TATDN1	TATDN1	E5RG17 tr|E5RG17|E5RG17_HUMAN Putative deoxyribonuclease TATDN1 (Fragment) OS=Homo sapiens GN=TATDN1 PE=1 SV=1;Q6P1N9 sp|Q6P1N9|TATD1_HUMAN Putative deoxyribonuclease TATDN1 OS=Homo sapiens GN=TATDN1 PE=1 SV=2;E5RGF2 tr|E5RGF2|E5RGF2_HUMAN Putative deoxyri	10	6	6	6	2	2	4	3	2	3	2	2	4	3	2	3	2	2	4	3	2	3	20.8	20.8	20.8	36.418	322	322;297;210;250;207;210;202;62;93;110	0	17.851	0.49026	1.0318	15.952	17	0	Leave out requantified	0.46401	0.69568	0.37879	0.53129	0.7756	0.85534
E5RG57	E5RG57	3	2	2		STC2	E5RG57 tr|E5RG57|E5RG57_HUMAN Stanniocalcin-2 (Fragment) OS=Homo sapiens GN=STC2 PE=1 SV=1	1	3	2	2	3	1	2	3	1	1	2	0	1	2	0	0	2	0	1	2	0	0	32.1	17	17	6.0751	53	53	0.0067423	1.3111	0.87327	1.6637	48.927	9	0	Leave out requantified	1.6052	NaN	NaN	0.65316	NaN	NaN
E5RGN3;E5RIM7;O00244	E5RGN3;E5RIM7;O00244	3;3;3	3;3;3	3;3;3	Copper transport protein ATOX1	ATOX1	E5RGN3 tr|E5RGN3|E5RGN3_HUMAN Copper transport protein ATOX1 OS=Homo sapiens GN=ATOX1 PE=1 SV=1;E5RIM7 tr|E5RIM7|E5RIM7_HUMAN Copper transport protein ATOX1 OS=Homo sapiens GN=ATOX1 PE=1 SV=1;O00244 sp|O00244|ATOX1_HUMAN Copper transport protein ATOX1 OS=H	3	3	3	3	0	1	0	1	2	3	0	1	0	1	2	3	0	1	0	1	2	3	54.2	54.2	54.2	6.3304	59	59;73;68	0	3.6485	0.76641	1.058	36.17	7	0	Leave out requantified	NaN	1.0501	NaN	NaN	0.84747	0.42168
E5RGQ3;Q9H446-2;Q9H446;E5RGS5	E5RGQ3;Q9H446-2;Q9H446;E5RGS5	2;2;2;1	2;2;2;1	2;2;2;1	RWD domain-containing protein 1	RWDD1	E5RGQ3 tr|E5RGQ3|E5RGQ3_HUMAN RWD domain-containing protein 1 (Fragment) OS=Homo sapiens GN=RWDD1 PE=1 SV=1;Q9H446-2 sp|Q9H446-2|RWDD1_HUMAN Isoform 2 of RWD domain-containing protein 1 OS=Homo sapiens GN=RWDD1;Q9H446 sp|Q9H446|RWDD1_HUMAN RWD domain-conta	4	2	2	2	2	2	1	2	1	2	2	2	1	2	1	2	2	2	1	2	1	2	40.3	40.3	40.3	8.5618	72	72;147;243;67	0	6.659	0.46614	0.83338	0.89093	15	0	Leave out requantified	0.33979	0.54864	0.19673	0.43593	0.67269	0.5069
E5RGS4;O60925;D6RGG5	E5RGS4;O60925	3;3;1	3;3;1	3;3;1	Prefoldin subunit 1	PFDN1	E5RGS4 tr|E5RGS4|E5RGS4_HUMAN Prefoldin subunit 1 OS=Homo sapiens GN=PFDN1 PE=1 SV=1;O60925 sp|O60925|PFD1_HUMAN Prefoldin subunit 1 OS=Homo sapiens GN=PFDN1 PE=1 SV=2	3	3	3	3	1	2	1	1	3	2	1	2	1	1	3	2	1	2	1	1	3	2	23.9	23.9	23.9	13.466	117	117;122;35	0	13.406	0.52416	0.90653	8.8764	13	0	Leave out requantified	NaN	0.74877	NaN	0.40186	0.79783	0.38711
E5RGX5;Q93045;Q93045-2	E5RGX5;Q93045;Q93045-2	3;3;3	1;1;1	1;1;1	Stathmin;Stathmin-2	STMN2	E5RGX5 tr|E5RGX5|E5RGX5_HUMAN Stathmin OS=Homo sapiens GN=STMN2 PE=1 SV=1;Q93045 sp|Q93045|STMN2_HUMAN Stathmin-2 OS=Homo sapiens GN=STMN2 PE=1 SV=3;Q93045-2 sp|Q93045-2|STMN2_HUMAN Isoform 2 of Stathmin-2 OS=Homo sapiens GN=STMN2	3	3	1	1	1	2	2	2	2	2	0	1	1	1	0	1	0	1	1	1	0	1	12.5	6	6	19.574	168	168;179;187	0.0013249	1.9723	0.32413	0.57866	49.95	4	0	Median	NaN	NaN	NaN	NaN	NaN	NaN
F8VWB3;E5RHT6;E5RHC5;F8W1U7;F8VWH9;Q8N6T3-5;Q8N6T3-3;Q8N6T3;Q8N6T3-2	F8VWB3;E5RHT6;E5RHC5;F8W1U7;F8VWH9;Q8N6T3-5;Q8N6T3-3;Q8N6T3;Q8N6T3-2	1;1;1;1;1;1;1;1;1	1;1;1;1;1;1;1;1;1	1;1;1;1;1;1;1;1;1	ADP-ribosylation factor GTPase-activating protein 1	ARFGAP1	F8VWB3 tr|F8VWB3|F8VWB3_HUMAN ADP-ribosylation factor GTPase-activating protein 1 (Fragment) OS=Homo sapiens GN=ARFGAP1 PE=1 SV=1;E5RHT6 tr|E5RHT6|E5RHT6_HUMAN ADP-ribosylation factor GTPase-activating protein 1 (Fragment) OS=Homo sapiens GN=ARFGAP1 PE=1 S	9	1	1	1	0	1	0	1	1	0	0	1	0	1	1	0	0	1	0	1	1	0	8.2	8.2	8.2	14.064	122	122;244;261;271;340;361;403;406;414	0.0037831	1.5501	0.7462	1.3018	45.526	3	0	Median	NaN	NaN	NaN	NaN	NaN	NaN
E5RHG8;Q15369;R4GMY8;Q15369-2	E5RHG8;Q15369;R4GMY8;Q15369-2	6;6;4;4	6;6;4;4	6;6;4;4	Transcription elongation factor B polypeptide 1	TCEB1	E5RHG8 tr|E5RHG8|E5RHG8_HUMAN Transcription elongation factor B polypeptide 1 (Fragment) OS=Homo sapiens GN=TCEB1 PE=1 SV=1;Q15369 sp|Q15369|ELOC_HUMAN Transcription elongation factor B polypeptide 1 OS=Homo sapiens GN=TCEB1 PE=1 SV=1;R4GMY8 tr|R4GMY8|R4GM	4	6	6	6	3	4	5	4	4	4	3	4	5	4	4	4	3	4	5	4	4	4	66.3	66.3	66.3	9.9601	89	89;112;65;96	0	40.006	0.58535	1.0316	16.916	32	0	Leave out requantified	0.38319	0.50519	0.35745	0.68865	0.78513	0.69002
E5RI46	E5RI46	5	2	2		G3BP1	E5RI46 tr|E5RI46|E5RI46_HUMAN Ras GTPase-activating protein-binding protein 1 (Fragment) OS=Homo sapiens GN=G3BP1 PE=1 SV=1	1	5	2	2	4	4	2	4	4	3	1	2	0	2	2	1	1	2	0	2	2	1	61.9	27.6	27.6	11.812	105	105	0	43.05	0.82141	1.0903	31.046	3	0	Median	NaN	NaN	NaN	NaN	NaN	NaN
E5RI99;P62888;A0A0B4J213;E5RJH3	E5RI99;P62888;A0A0B4J213	4;4;2;1	4;4;2;1	4;4;2;1	60S ribosomal protein L30	RPL30	E5RI99 tr|E5RI99|E5RI99_HUMAN 60S ribosomal protein L30 (Fragment) OS=Homo sapiens GN=RPL30 PE=1 SV=1;P62888 sp|P62888|RL30_HUMAN 60S ribosomal protein L30 OS=Homo sapiens GN=RPL30 PE=1 SV=2;A0A0B4J213 tr|A0A0B4J213|A0A0B4J213_HUMAN 60S ribosomal protein L	4	4	4	4	4	3	4	4	3	3	4	3	4	4	3	3	4	3	4	4	3	3	51.8	51.8	51.8	12.656	114	114;115;51;56	0	86.442	0.5365	0.91924	28.24	51	0	Leave out requantified	0.61514	1.7722	0.18581	0.45536	0.60484	0.65109
E5RIS2;Q9H013-2;Q9H013	E5RIS2;Q9H013-2;Q9H013	2;2;2	2;2;2	2;2;2	Disintegrin and metalloproteinase domain-containing protein 19	ADAM19	E5RIS2 tr|E5RIS2|E5RIS2_HUMAN Disintegrin and metalloproteinase domain-containing protein 19 OS=Homo sapiens GN=ADAM19 PE=4 SV=1;Q9H013-2 sp|Q9H013-2|ADA19_HUMAN Isoform B of Disintegrin and metalloproteinase domain-containing protein 19 OS=Homo sapiens GN	3	2	2	2	0	1	0	0	2	0	0	1	0	0	2	0	0	1	0	0	2	0	8.1	8.1	8.1	31.058	272	272;918;955	0	12.541	1.9941	2.433	106.27	3	0	Median	NaN	NaN	NaN	NaN	2.0181	NaN
E5RIW3;E5RJD8;O75347;E5RHG6;O75347-2;E5RIX8	E5RIW3;E5RJD8;O75347;E5RHG6;O75347-2;E5RIX8	8;8;8;6;5;4	8;8;8;6;5;4	8;8;8;6;5;4	Tubulin-specific chaperone A	TBCA	E5RIW3 tr|E5RIW3|E5RIW3_HUMAN Tubulin-specific chaperone A OS=Homo sapiens GN=TBCA PE=1 SV=1;E5RJD8 tr|E5RJD8|E5RJD8_HUMAN Tubulin-specific chaperone A OS=Homo sapiens GN=TBCA PE=1 SV=1;O75347 sp|O75347|TBCA_HUMAN Tubulin-specific chaperone A OS=Homo sapie	6	8	8	8	3	5	8	4	4	5	3	5	8	4	4	5	3	5	8	4	4	5	59.5	59.5	59.5	10.08	84	84;119;108;131;129;79	0	154.93	0.39356	0.74141	22.581	47	0	Leave out requantified	0.39774	0.66853	0.20042	0.5225	0.8085	0.53147
E5RJ58;H0YBI6;H0YBQ0;Q86VQ6	E5RJ58;H0YBI6;H0YBQ0;Q86VQ6	1;1;1;1	1;1;1;1	1;1;1;1	Thioredoxin reductase 3	TXNRD3	E5RJ58 tr|E5RJ58|E5RJ58_HUMAN Thioredoxin reductase 3 OS=Homo sapiens GN=TXNRD3 PE=1 SV=1;H0YBI6 tr|H0YBI6|H0YBI6_HUMAN Thioredoxin reductase 3 OS=Homo sapiens GN=TXNRD3 PE=1 SV=2;H0YBQ0 tr|H0YBQ0|H0YBQ0_HUMAN Thioredoxin reductase 3 OS=Homo sapiens GN=TXN	4	1	1	1	0	0	0	0	0	1	0	0	0	0	0	1	0	0	0	0	0	1	27.7	27.7	27.7	8.9785	83	83;607;643;643	0	6.8864	NaN	NaN	NaN	1	0	Median	NaN	NaN	NaN	NaN	NaN	NaN
E5RJU9;Q86UE4;H0YBJ8;H0YB56	E5RJU9;Q86UE4	12;12;3;3	12;12;3;3	12;12;3;3	Protein LYRIC	MTDH	E5RJU9 tr|E5RJU9|E5RJU9_HUMAN Protein LYRIC OS=Homo sapiens GN=MTDH PE=1 SV=1;Q86UE4 sp|Q86UE4|LYRIC_HUMAN Protein LYRIC OS=Homo sapiens GN=MTDH PE=1 SV=2	4	12	12	12	1	3	5	2	6	5	1	3	5	2	6	5	1	3	5	2	6	5	26.4	26.4	26.4	57.521	526	526;582;188;224	0	52.192	0.34864	0.6332	40.225	26	0	Leave out requantified	NaN	0.39218	0.23602	0.20176	0.52838	0.38756
E5RK69;E7EMC6;H0YC77;E5RIU8	E5RK69;E7EMC6	13;10;1;1	2;0;0;0	2;0;0;0	Annexin	ANXA6	E5RK69 tr|E5RK69|E5RK69_HUMAN Annexin OS=Homo sapiens GN=ANXA6 PE=1 SV=1;E7EMC6 tr|E7EMC6|E7EMC6_HUMAN Annexin OS=Homo sapiens GN=ANXA6 PE=1 SV=1	4	13	2	2	6	6	7	9	4	6	0	0	1	1	0	0	0	0	1	1	0	0	37.2	4.3	4.3	51.776	460	460;330;91;95	0	3.8938	0.2307	0.48659	32.498	2	0	Median	NaN	NaN	NaN	NaN	NaN	NaN
E7EM64;Q7L5N1;H7C3T0	E7EM64;Q7L5N1	10;10;2	10;10;2	10;10;2	COP9 signalosome complex subunit 6	COPS6	E7EM64 tr|E7EM64|E7EM64_HUMAN COP9 signalosome complex subunit 6 OS=Homo sapiens GN=COPS6 PE=1 SV=1;Q7L5N1 sp|Q7L5N1|CSN6_HUMAN COP9 signalosome complex subunit 6 OS=Homo sapiens GN=COPS6 PE=1 SV=1	3	10	10	10	6	5	9	7	8	7	6	5	9	7	8	7	6	5	9	7	8	7	44.8	44.8	44.8	36.064	326	326;327;123	0	171.77	0.57539	1.1615	21.538	80	0	Leave out requantified	0.44613	0.64943	0.35154	0.52867	0.87331	0.62522
E7EM93;Q9BQG2	E7EM93;Q9BQG2	4;4	4;4	4;4	Peroxisomal NADH pyrophosphatase NUDT12	NUDT12	E7EM93 tr|E7EM93|E7EM93_HUMAN Peroxisomal NADH pyrophosphatase NUDT12 OS=Homo sapiens GN=NUDT12 PE=1 SV=1;Q9BQG2 sp|Q9BQG2|NUD12_HUMAN Peroxisomal NADH pyrophosphatase NUDT12 OS=Homo sapiens GN=NUDT12 PE=1 SV=1	2	4	4	4	3	0	1	1	0	1	3	0	1	1	0	1	3	0	1	1	0	1	17.8	17.8	17.8	50.051	444	444;462	0	11.111	0.44101	0.70705	17.163	4	0	Leave out requantified	NaN	NaN	NaN	NaN	NaN	NaN
E7EMB1;Q9UH65;E9PJK8	E7EMB1;Q9UH65;E9PJK8	2;2;1	2;2;1	2;2;1	Switch-associated protein 70	SWAP70	E7EMB1 tr|E7EMB1|E7EMB1_HUMAN Switch-associated protein 70 OS=Homo sapiens GN=SWAP70 PE=1 SV=1;Q9UH65 sp|Q9UH65|SWP70_HUMAN Switch-associated protein 70 OS=Homo sapiens GN=SWAP70 PE=1 SV=1;E9PJK8 tr|E9PJK8|E9PJK8_HUMAN Switch-associated protein 70 OS=Homo	3	2	2	2	1	1	1	1	1	2	1	1	1	1	1	2	1	1	1	1	1	2	4.7	4.7	4.7	62.032	527	527;585;149	0	26.002	0.53484	0.85086	15.636	11	0	Leave out requantified	0.40335	NaN	0.3922	0.66635	NaN	0.58466
E9PB77;E7EMF1;E7ESP4;P17301;D6RG08	E9PB77;E7EMF1;E7ESP4;P17301;D6RG08	2;2;2;2;1	2;2;2;2;1	2;2;2;2;1	Integrin alpha-2	ITGA2	E9PB77 tr|E9PB77|E9PB77_HUMAN Integrin alpha-2 OS=Homo sapiens GN=ITGA2 PE=1 SV=1;E7EMF1 tr|E7EMF1|E7EMF1_HUMAN Integrin alpha-2 OS=Homo sapiens GN=ITGA2 PE=1 SV=1;E7ESP4 tr|E7ESP4|E7ESP4_HUMAN Integrin alpha-2 OS=Homo sapiens GN=ITGA2 PE=1 SV=1;P17301 sp|	5	2	2	2	1	0	0	1	1	2	1	0	0	1	1	2	1	0	0	1	1	2	4.7	4.7	4.7	69.463	641	641;815;942;1181;175	0	26.487	0.39535	0.60835	31.575	5	0	Leave out requantified	NaN	NaN	NaN	NaN	0.39475	0.36934
E7EMM4;Q13510-3;Q13510;Q13510-2	E7EMM4;Q13510-3;Q13510;Q13510-2	3;3;3;3	3;3;3;3	3;3;3;3	Acid ceramidase;Acid ceramidase subunit alpha;Acid ceramidase subunit beta	ASAH1	E7EMM4 tr|E7EMM4|E7EMM4_HUMAN Acid ceramidase OS=Homo sapiens GN=ASAH1 PE=1 SV=1;Q13510-3 sp|Q13510-3|ASAH1_HUMAN Isoform 3 of Acid ceramidase OS=Homo sapiens GN=ASAH1;Q13510 sp|Q13510|ASAH1_HUMAN Acid ceramidase OS=Homo sapiens GN=ASAH1 PE=1 SV=5;Q13510-2	4	3	3	3	1	0	1	0	2	0	1	0	1	0	2	0	1	0	1	0	2	0	12.2	12.2	12.2	41.796	370	370;389;395;411	0	4.0805	0.60395	1.1076	25.027	4	0	Leave out requantified	NaN	NaN	NaN	NaN	0.67319	NaN
F8WBW9;E7EMS6;E7EUU8;P21964-2;P21964	F8WBW9;E7EMS6;E7EUU8;P21964-2;P21964	1;1;1;1;1	1;1;1;1;1	1;1;1;1;1	Catechol O-methyltransferase	COMT	F8WBW9 tr|F8WBW9|F8WBW9_HUMAN Catechol O-methyltransferase OS=Homo sapiens GN=COMT PE=1 SV=1;E7EMS6 tr|E7EMS6|E7EMS6_HUMAN Catechol O-methyltransferase (Fragment) OS=Homo sapiens GN=COMT PE=1 SV=1;E7EUU8 tr|E7EUU8|E7EUU8_HUMAN Catechol O-methyltransferase	5	1	1	1	0	0	0	0	1	0	0	0	0	0	1	0	0	0	0	0	1	0	14.1	14.1	14.1	21.811	199	199;223;235;221;271	0	5.4	NaN	NaN	NaN	1	0	Median	NaN	NaN	NaN	NaN	NaN	NaN
E7EMW7;O95071-2;O95071;E5RFK7;E7ET84	E7EMW7;O95071-2;O95071;E5RFK7;E7ET84	2;2;2;1;1	2;2;2;1;1	2;2;2;1;1	E3 ubiquitin-protein ligase UBR5	UBR5	E7EMW7 tr|E7EMW7|E7EMW7_HUMAN E3 ubiquitin-protein ligase UBR5 OS=Homo sapiens GN=UBR5 PE=1 SV=1;O95071-2 sp|O95071-2|UBR5_HUMAN Isoform 2 of E3 ubiquitin-protein ligase UBR5 OS=Homo sapiens GN=UBR5;O95071 sp|O95071|UBR5_HUMAN E3 ubiquitin-protein ligase U	5	2	2	2	0	1	0	1	0	0	0	1	0	1	0	0	0	1	0	1	0	0	1.6	1.6	1.6	308.57	2792	2792;2798;2799;166;527	0	2.5405	0.46257	0.76304	29.749	2	0	Median	NaN	NaN	NaN	NaN	NaN	NaN
E7EMZ9;E9PBC6;O95359-3;O95359;H0Y9C3;Q4VXL4;D6RAA5;Q4VXL8;O95359-2;O95359-6;O95359-1;O95359-5	E7EMZ9;E9PBC6;O95359-3;O95359;H0Y9C3;Q4VXL4;D6RAA5;Q4VXL8;O95359-2;O95359-6;O95359-1;O95359-5	2;2;2;2;1;1;1;1;1;1;1;1	2;2;2;2;1;1;1;1;1;1;1;1	2;2;2;2;1;1;1;1;1;1;1;1	Transforming acidic coiled-coil-containing protein 2	TACC2	E7EMZ9 tr|E7EMZ9|E7EMZ9_HUMAN Transforming acidic coiled-coil-containing protein 2 OS=Homo sapiens GN=TACC2 PE=1 SV=1;E9PBC6 tr|E9PBC6|E9PBC6_HUMAN Transforming acidic coiled-coil-containing protein 2 OS=Homo sapiens GN=TACC2 PE=1 SV=1;O95359-3 sp|O95359-3	12	2	2	2	1	0	0	0	1	0	1	0	0	0	1	0	1	0	0	0	1	0	1.1	1.1	1.1	296.74	2826	2826;2875;2871;2948;153;575;1008;1038;571;996;1026;1094	0	4.4613	0.84981	1.5184	23.233	2	0	Median	NaN	NaN	NaN	NaN	NaN	NaN
E7EX83;E7ENQ1;H7C360;E7EN19;E7ESS2;O95819;C9J840;H7C0P6;G3XAA2;G5E948;O95819-4;O95819-2;O95819-5;O95819-3;Q8N4C8-5;Q8N4C8-2;Q8N4C8-3;Q8N4C8-4;Q8N4C8;E7ETN6;I3L1U1;C9J338	E7EX83;E7ENQ1;H7C360;E7EN19;E7ESS2;O95819;C9J840;H7C0P6;G3XAA2;G5E948;O95819-4;O95819-2;O95819-5;O95819-3;Q8N4C8-5;Q8N4C8-2;Q8N4C8-3;Q8N4C8-4;Q8N4C8	5;5;5;5;5;5;4;4;4;4;4;4;4;4;3;3;3;3;3;1;1;1	1;1;1;1;1;1;0;1;0;0;0;0;0;0;0;0;0;0;0;0;0;0	1;1;1;1;1;1;0;1;0;0;0;0;0;0;0;0;0;0;0;0;0;0	Mitogen-activated protein kinase kinase kinase kinase 4;Misshapen-like kinase 1	MAP4K4;MINK1	E7EX83 tr|E7EX83|E7EX83_HUMAN Mitogen-activated protein kinase kinase kinase kinase 4 OS=Homo sapiens GN=MAP4K4 PE=1 SV=1;E7ENQ1 tr|E7ENQ1|E7ENQ1_HUMAN Mitogen-activated protein kinase kinase kinase kinase 4 OS=Homo sapiens GN=MAP4K4 PE=1 SV=1;H7C360 tr|H7	22	5	1	1	2	1	2	2	4	2	0	0	0	0	1	0	0	0	0	0	1	0	6.9	1.5	1.5	119	1038	1038;1154;1170;1272;1273;1239;987;1056;1165;1235;1165;1211;1242;1319;1275;1295;1303;1312;1332;102;161;350	1	-2	NaN	NaN	NaN	1	0	Median	NaN	NaN	NaN	NaN	NaN	NaN
H0Y612;E7EN20;Q9UPN9-2;Q9UPN9	H0Y612;E7EN20;Q9UPN9-2;Q9UPN9	1;1;1;1	1;1;1;1	1;1;1;1	E3 ubiquitin-protein ligase TRIM33	TRIM33	H0Y612 tr|H0Y612|H0Y612_HUMAN E3 ubiquitin-protein ligase TRIM33 (Fragment) OS=Homo sapiens GN=TRIM33 PE=1 SV=1;E7EN20 tr|E7EN20|E7EN20_HUMAN E3 ubiquitin-protein ligase TRIM33 OS=Homo sapiens GN=TRIM33 PE=1 SV=2;Q9UPN9-2 sp|Q9UPN9-2|TRI33_HUMAN Isoform Be	4	1	1	1	0	1	0	1	0	0	0	1	0	1	0	0	0	1	0	1	0	0	1.8	1.8	1.8	98.891	888	888;1119;1110;1127	0	2.8443	0.48653	0.7405	11.276	2	0	Median	NaN	NaN	NaN	NaN	NaN	NaN
E7EN77;Q15021;F5H431;F5GZK7	E7EN77;Q15021	5;5;1;1	5;5;1;1	5;5;1;1	Condensin complex subunit 1	NCAPD2	E7EN77 tr|E7EN77|E7EN77_HUMAN Condensin complex subunit 1 (Fragment) OS=Homo sapiens GN=NCAPD2 PE=1 SV=2;Q15021 sp|Q15021|CND1_HUMAN Condensin complex subunit 1 OS=Homo sapiens GN=NCAPD2 PE=1 SV=3	4	5	5	5	0	2	1	1	3	1	0	2	1	1	3	1	0	2	1	1	3	1	7.2	7.2	7.2	102.65	919	919;1401;81;118	0	23.863	0.64662	0.75348	46.66	8	0	Leave out requantified	NaN	0.43242	NaN	NaN	0.65392	NaN
E7EN89;Q9H0E2;E9PP67;E9PQ25;Q9H0E2-2	E7EN89;Q9H0E2;E9PP67;E9PQ25;Q9H0E2-2	3;3;2;2;2	3;3;2;2;2	3;3;2;2;2	Toll-interacting protein	TOLLIP	E7EN89 tr|E7EN89|E7EN89_HUMAN Toll interacting protein, isoform CRA_b OS=Homo sapiens GN=TOLLIP PE=1 SV=2;Q9H0E2 sp|Q9H0E2|TOLIP_HUMAN Toll-interacting protein OS=Homo sapiens GN=TOLLIP PE=1 SV=1;E9PP67 tr|E9PP67|E9PP67_HUMAN Toll-interacting protein OS=Ho	5	3	3	3	1	1	2	1	2	2	1	1	2	1	2	2	1	1	2	1	2	2	18.7	18.7	18.7	27.043	246	246;274;179;186;205	0	18.948	0.53533	0.83547	30.524	13	0	Leave out requantified	0.82221	NaN	0.64613	0.3145	0.52756	0.40402
E7END7;P62820;P62820-2;P62820-3;H0YLJ8;H0YL94;H0YMN7;H0YNE9;P51153;Q92930;P61006-2;P61006;P59190-2;P59190	E7END7;P62820;P62820-2;P62820-3	5;5;4;3;1;1;1;1;1;1;1;1;1;1	5;5;4;3;1;1;1;1;1;1;1;1;1;1	3;3;2;2;0;0;0;0;0;0;0;0;0;0	Ras-related protein Rab-1A	RAB1A	E7END7 tr|E7END7|E7END7_HUMAN Ras-related protein Rab-1A OS=Homo sapiens GN=RAB1A PE=1 SV=1;P62820 sp|P62820|RAB1A_HUMAN Ras-related protein Rab-1A OS=Homo sapiens GN=RAB1A PE=1 SV=3;P62820-2 sp|P62820-2|RAB1A_HUMAN Isoform 2 of Ras-related protein Rab-1A	14	5	5	3	3	3	3	3	3	3	3	3	3	3	3	3	1	1	1	1	1	1	44.5	44.5	28.9	19.018	173	173;205;141;129;47;48;92;188;203;207;207;207;208;212	0	74.591	0.6323	1.0556	16.35	30	0	Leave out requantified	0.47482	0.65401	0.46554	0.57412	0.71392	0.61132
F5H3K2;H0YGK4;E7ENF1;G5EA44;F5H7W8;Q96C57	F5H3K2;H0YGK4;E7ENF1;G5EA44;F5H7W8;Q96C57	1;1;1;1;1;1	1;1;1;1;1;1	1;1;1;1;1;1	Uncharacterized protein C12orf43	C12orf43	F5H3K2 tr|F5H3K2|F5H3K2_HUMAN Uncharacterized protein C12orf43 (Fragment) OS=Homo sapiens GN=C12orf43 PE=1 SV=1;H0YGK4 tr|H0YGK4|H0YGK4_HUMAN Uncharacterized protein C12orf43 (Fragment) OS=Homo sapiens GN=C12orf43 PE=1 SV=1;E7ENF1 tr|E7ENF1|E7ENF1_HUMAN Un	6	1	1	1	1	1	0	1	1	0	1	1	0	1	1	0	1	1	0	1	1	0	11.2	11.2	11.2	20.499	188	188;216;221;252;263;262	0	10.6	0.44283	0.78145	33.363	6	0	Median	NaN	0.37273	NaN	NaN	0.64047	NaN
K7EJL1;E7ENJ6;Q9BXS5;Q9BXS5-2;K7EQX3;K7EPJ8;A0A087WZX7	K7EJL1;E7ENJ6;Q9BXS5;Q9BXS5-2;K7EQX3	3;3;3;3;2;1;1	3;3;3;3;2;1;1	3;3;3;3;2;1;1	AP-1 complex subunit mu-1	AP1M1	K7EJL1 tr|K7EJL1|K7EJL1_HUMAN AP-1 complex subunit mu-1 OS=Homo sapiens GN=AP1M1 PE=1 SV=1;E7ENJ6 tr|E7ENJ6|E7ENJ6_HUMAN AP-1 complex subunit mu-1 OS=Homo sapiens GN=AP1M1 PE=1 SV=1;Q9BXS5 sp|Q9BXS5|AP1M1_HUMAN AP-1 complex subunit mu-1 OS=Homo sapiens GN=	7	3	3	3	2	2	1	2	2	1	2	2	1	2	2	1	2	2	1	2	2	1	14.5	14.5	14.5	40.296	351	351;370;423;435;176;125;128	0	19.778	0.30807	0.84107	40.497	11	0	Leave out requantified	0.25353	0.33924	NaN	0.86474	0.68232	NaN
E7EV99;E7ENY0;P35611-2;P35611-6;P35611-4;P35611;P35611-3;D6RF25;A0A0A0MSR2;P35611-5;H0Y9H2	E7EV99;E7ENY0;P35611-2;P35611-6;P35611-4;P35611;P35611-3;D6RF25;A0A0A0MSR2;P35611-5	3;3;3;3;3;3;3;2;2;2;1	3;3;3;3;3;3;3;2;2;2;1	3;3;3;3;3;3;3;2;2;2;1	Alpha-adducin	ADD1	E7EV99 tr|E7EV99|E7EV99_HUMAN Alpha-adducin OS=Homo sapiens GN=ADD1 PE=1 SV=1;E7ENY0 tr|E7ENY0|E7ENY0_HUMAN Alpha-adducin OS=Homo sapiens GN=ADD1 PE=1 SV=1;P35611-2 sp|P35611-2|ADDA_HUMAN Isoform 2 of Alpha-adducin OS=Homo sapiens GN=ADD1;P35611-6 sp|P3561	11	3	3	3	1	2	1	1	0	0	1	2	1	1	0	0	1	2	1	1	0	0	11.2	11.2	11.2	70.055	632	632;663;631;662;662;737;768;142;400;511;444	0	2.9061	0.34896	0.5375	15.967	3	0	Leave out requantified	NaN	0.36453	NaN	NaN	NaN	NaN
E9PEZ7;E7EW77;E7EP65;F8WAL6;Q9NYB9-2;Q9NYB9-4;Q9NYB9;H7C3Q7;B7Z836;Q9NYB9-3	E9PEZ7;E7EW77;E7EP65;F8WAL6;Q9NYB9-2;Q9NYB9-4;Q9NYB9	3;3;3;3;3;3;3;1;1;1	1;1;1;1;1;1;1;1;1;1	1;1;1;1;1;1;1;1;1;1	Abl interactor 2	ABI2	E9PEZ7 tr|E9PEZ7|E9PEZ7_HUMAN Abl interactor 2 OS=Homo sapiens GN=ABI2 PE=1 SV=1;E7EW77 tr|E7EW77|E7EW77_HUMAN Abl interactor 2 OS=Homo sapiens GN=ABI2 PE=1 SV=1;E7EP65 tr|E7EP65|E7EP65_HUMAN Abl interactor 2 (Fragment) OS=Homo sapiens GN=ABI2 PE=1 SV=1;F8	10	3	1	1	1	3	2	3	2	2	0	1	1	1	1	0	0	1	1	1	1	0	7.4	3.5	3.5	49.25	458	458;480;486;513;475;507;513;201;390;401	0	8.7007	0.41282	0.68809	30.08	4	0	Median	NaN	NaN	NaN	NaN	NaN	NaN
E7EPB3;P50914	E7EPB3;P50914	2;2	2;2	2;2	60S ribosomal protein L14	RPL14	E7EPB3 tr|E7EPB3|E7EPB3_HUMAN 60S ribosomal protein L14 OS=Homo sapiens GN=RPL14 PE=1 SV=1;P50914 sp|P50914|RL14_HUMAN 60S ribosomal protein L14 OS=Homo sapiens GN=RPL14 PE=1 SV=4	2	2	2	2	1	1	1	2	1	1	1	1	1	2	1	1	1	1	1	2	1	1	17.7	17.7	17.7	14.558	124	124;215	0	38.207	0.55217	0.94658	76.668	6	0	Median	NaN	NaN	NaN	NaN	NaN	NaN
E7ES33;E7EPK1;Q16181-2;Q16181;H0Y3Y4;G3V1Q4;Q5JXL7;Q6ZU15	E7ES33;E7EPK1;Q16181-2;Q16181;H0Y3Y4;G3V1Q4	16;16;16;16;14;14;2;1	16;16;16;16;14;14;2;1	16;16;16;16;14;14;2;1	Septin-7	2020-09-07	E7ES33 tr|E7ES33|E7ES33_HUMAN Septin-7 OS=Homo sapiens GN=SEPT7 PE=1 SV=3;E7EPK1 tr|E7EPK1|E7EPK1_HUMAN Septin-7 OS=Homo sapiens GN=SEPT7 PE=1 SV=2;Q16181-2 sp|Q16181-2|SEPT7_HUMAN Isoform 2 of Septin-7 OS=Homo sapiens GN=SEPT7;Q16181 sp|Q16181|SEPT7_HUMAN	8	16	16	16	8	12	12	12	12	12	8	12	12	12	12	12	8	12	12	12	12	12	38.4	38.4	38.4	48.715	417	417;437;436;437;373;384;88;432	0	228.73	0.46904	0.80973	13.914	128	0	Leave out requantified	0.2815	0.56476	0.22451	0.39432	0.61006	0.53514
E7EPN9;Q9Y520-3;Q9Y520-6;Q9Y520-4;Q9Y520-5;Q9Y520;Q9Y520-7;Q9Y520-2;A0A0A0MS30;H7C5N8	E7EPN9;Q9Y520-3;Q9Y520-6;Q9Y520-4;Q9Y520-5;Q9Y520;Q9Y520-7;Q9Y520-2	6;6;6;6;6;6;6;5;1;1	6;6;6;6;6;6;6;5;1;1	6;6;6;6;6;6;6;5;1;1	Protein PRRC2C	PRRC2C	E7EPN9 tr|E7EPN9|E7EPN9_HUMAN Protein PRRC2C OS=Homo sapiens GN=PRRC2C PE=1 SV=1;Q9Y520-3 sp|Q9Y520-3|PRC2C_HUMAN Isoform 3 of Protein PRRC2C OS=Homo sapiens GN=PRRC2C;Q9Y520-6 sp|Q9Y520-6|PRC2C_HUMAN Isoform 6 of Protein PRRC2C OS=Homo sapiens GN=PRRC2C;Q	10	6	6	6	1	2	2	2	2	3	1	2	2	2	2	3	1	2	2	2	2	3	2.8	2.8	2.8	308.77	2819	2819;2700;2752;2817;2849;2896;2898;2653;299;1300	0	3.8733	0.52957	0.85082	61.402	11	0	Leave out requantified	NaN	NaN	0.31395	0.68871	1.1202	0.81681
E7EPT4;P19404	E7EPT4;P19404	2;2	2;2	2;2	NADH dehydrogenase [ubiquinone] flavoprotein 2, mitochondrial	NDUFV2	E7EPT4 tr|E7EPT4|E7EPT4_HUMAN NADH dehydrogenase [ubiquinone] flavoprotein 2, mitochondrial OS=Homo sapiens GN=NDUFV2 PE=1 SV=1;P19404 sp|P19404|NDUV2_HUMAN NADH dehydrogenase [ubiquinone] flavoprotein 2, mitochondrial OS=Homo sapiens GN=NDUFV2 PE=1 SV=2	2	2	2	2	0	1	1	0	0	0	0	1	1	0	0	0	0	1	1	0	0	0	11.5	11.5	11.5	27.907	252	252;249	0	30.655	NaN	NaN	NaN	1	0	Median	NaN	NaN	NaN	NaN	NaN	NaN
E7EQ69;C9J5D1;Q9GZZ1;A0A087WWJ2;Q9GZZ1-2;B0AZT5;C9JZU6;C9J5J3;F8WCK0	E7EQ69;C9J5D1;Q9GZZ1;A0A087WWJ2;Q9GZZ1-2;B0AZT5	15;14;14;10;9;8;7;6;3	15;14;14;10;9;8;7;6;3	15;14;14;10;9;8;7;6;3	N-alpha-acetyltransferase 50	NAA50	E7EQ69 tr|E7EQ69|E7EQ69_HUMAN N-alpha-acetyltransferase 50 OS=Homo sapiens GN=NAA50 PE=1 SV=1;C9J5D1 tr|C9J5D1|C9J5D1_HUMAN N-alpha-acetyltransferase 50 OS=Homo sapiens GN=NAA50 PE=1 SV=1;Q9GZZ1 sp|Q9GZZ1|NAA50_HUMAN N-alpha-acetyltransferase 50 OS=Homo sa	9	15	15	15	6	10	8	9	9	6	6	10	8	9	9	6	6	10	8	9	9	6	54.2	54.2	54.2	19.311	168	168;129;169;81;81;95;57;58;48	0	82.258	0.55191	0.93531	16.618	82	0	Leave out requantified	0.33092	0.53724	0.25729	0.55835	0.63282	0.55714
E7EQB9;O15160-2;O15160;D6RDJ3	E7EQB9;O15160-2;O15160;D6RDJ3	2;2;2;1	2;2;2;1	2;2;2;1	DNA-directed RNA polymerases I and III subunit RPAC1	POLR1C	E7EQB9 tr|E7EQB9|E7EQB9_HUMAN DNA-directed RNA polymerases I and III subunit RPAC1 OS=Homo sapiens GN=POLR1C PE=1 SV=1;O15160-2 sp|O15160-2|RPAC1_HUMAN Isoform 2 of DNA-directed RNA polymerases I and III subunit RPAC1 OS=Homo sapiens GN=POLR1C;O15160 sp|O1	4	2	2	2	0	1	0	1	1	0	0	1	0	1	1	0	0	1	0	1	1	0	7.8	7.8	7.8	33.839	296	296;342;346;124	0.0035189	1.6718	0.59003	0.89733	20.395	3	0	Median	NaN	NaN	NaN	NaN	NaN	NaN
E7EQJ0	E7EQJ0	6	1	1		HNRNPH1	E7EQJ0 tr|E7EQJ0|E7EQJ0_HUMAN Heterogeneous nuclear ribonucleoprotein H (Fragment) OS=Homo sapiens GN=HNRNPH1 PE=1 SV=1	1	6	1	1	2	5	4	2	4	2	1	1	1	1	1	1	1	1	1	1	1	1	64.3	14.8	14.8	12.974	115	115	0	3.548	0.40255	0.56419	27.476	8	0	Median	NaN	NaN	NaN	NaN	0.40752	0.53189
E7EQR4;P15311;E9PNP4	E7EQR4;P15311	47;47;1	47;47;1	35;35;0	Ezrin	EZR	E7EQR4 tr|E7EQR4|E7EQR4_HUMAN Ezrin OS=Homo sapiens GN=EZR PE=1 SV=3;P15311 sp|P15311|EZRI_HUMAN Ezrin OS=Homo sapiens GN=EZR PE=1 SV=4	3	47	47	35	32	37	33	37	35	36	32	37	33	37	35	36	23	29	24	27	26	28	62.3	62.3	46.9	69.371	586	586;586;52	0	323.31	0.66061	1.1212	23.874	659	0	Leave out requantified	0.36835	0.67022	0.29685	0.69603	1.0097	0.8366
S4R3H4;E7EQT4;Q9UKV3-5;Q9UKV3;G3V3B0;Q9UKV3-3;Q9UKV3-2;G3V3T3;A0A087WYN3	S4R3H4;E7EQT4;Q9UKV3-5;Q9UKV3	23;23;23;23;9;9;9;3;1	23;23;23;23;9;9;9;3;1	23;23;23;23;9;9;9;3;1	Apoptotic chromatin condensation inducer in the nucleus	ACIN1	S4R3H4 tr|S4R3H4|S4R3H4_HUMAN Apoptotic chromatin condensation inducer in the nucleus OS=Homo sapiens GN=ACIN1 PE=1 SV=1;E7EQT4 tr|E7EQT4|E7EQT4_HUMAN Apoptotic chromatin condensation inducer in the nucleus OS=Homo sapiens GN=ACIN1 PE=1 SV=2;Q9UKV3-5 sp|Q9	9	23	23	23	9	9	10	11	16	10	9	9	10	11	16	10	9	9	10	11	16	10	27.1	27.1	27.1	145.44	1283	1283;1301;1328;1341;582;583;614;194;82	0	232.17	0.45203	0.77744	40.969	110	0	Leave out requantified	0.20407	0.31222	0.21219	0.4959	0.60912	0.73936
E7ES08;E7EQU1;O15347;E9PES6	E7ES08;E7EQU1;O15347;E9PES6	13;13;13;12	13;13;13;12	13;13;13;12	High mobility group protein B3	HMGB3	E7ES08 tr|E7ES08|E7ES08_HUMAN High mobility group protein B3 (Fragment) OS=Homo sapiens GN=HMGB3 PE=1 SV=1;E7EQU1 tr|E7EQU1|E7EQU1_HUMAN High mobility group protein B3 (Fragment) OS=Homo sapiens GN=HMGB3 PE=1 SV=1;O15347 sp|O15347|HMGB3_HUMAN High mobility	4	13	13	13	6	7	8	7	8	7	6	7	8	7	8	7	6	7	8	7	8	7	43.6	43.6	43.6	21.444	188	188;193;200;153	0	134.01	0.47913	0.81036	22.634	71	0	Leave out requantified	0.33078	0.48801	0.19319	0.43789	0.57253	0.49475
E7EQV3;P11940;A0A087WTT1;P11940-2;E7ERJ7;H0YAR2;Q9H361;H0YBN4;H0YAP2;E5RGH3;H0YAS6;H0YB75;E5RJB9;H0YAS7;H0YB86;E5RH24;Q4VXU2;H0YC10;Q4VXU2-2;Q96DU9-2;Q96DU9	E7EQV3;P11940;A0A087WTT1;P11940-2;E7ERJ7;H0YAR2	25;25;24;24;23;14;12;10;7;5;5;5;4;4;4;3;3;2;2;1;1	25;25;24;24;23;14;12;10;7;5;5;5;4;4;4;3;3;2;2;1;1	16;16;15;15;15;9;10;5;7;2;4;4;1;3;2;1;2;2;2;1;1	Polyadenylate-binding protein;Polyadenylate-binding protein 1	PABPC1	E7EQV3 tr|E7EQV3|E7EQV3_HUMAN Polyadenylate-binding protein OS=Homo sapiens GN=PABPC1 PE=1 SV=1;P11940 sp|P11940|PABP1_HUMAN Polyadenylate-binding protein 1 OS=Homo sapiens GN=PABPC1 PE=1 SV=2;A0A087WTT1 tr|A0A087WTT1|A0A087WTT1_HUMAN Polyadenylate-binding	21	25	25	16	17	19	17	21	19	18	17	19	17	21	19	18	10	12	12	13	12	12	46.2	46.2	28.4	65.747	591	591;636;522;547;604;284;631;174;131;108;169;183;129;136;165;118;614;42;330;350;382	0	323.31	0.58876	0.9676	29.656	221	0	Leave out requantified	0.3858	0.64401	0.23599	0.52141	0.85177	0.57886
E7EQV9;P61313;E7ENU7;E7EX53;P61313-2	E7EQV9;P61313;E7ENU7	3;3;2;1;1	3;3;2;1;1	3;3;2;1;1	Ribosomal protein L15;60S ribosomal protein L15	RPL15	E7EQV9 tr|E7EQV9|E7EQV9_HUMAN Ribosomal protein L15 (Fragment) OS=Homo sapiens GN=RPL15 PE=1 SV=1;P61313 sp|P61313|RL15_HUMAN 60S ribosomal protein L15 OS=Homo sapiens GN=RPL15 PE=1 SV=2;E7ENU7 tr|E7ENU7|E7ENU7_HUMAN Ribosomal protein L15 (Fragment) OS=Hom	5	3	3	3	0	1	1	1	1	3	0	1	1	1	1	3	0	1	1	1	1	3	19.5	19.5	19.5	20.51	174	174;204;175;133;145	0	2.9472	0.59688	0.84511	20.273	8	0	Leave out requantified	NaN	NaN	NaN	NaN	NaN	0.52521
E7EQY1;Q96C01;C9J2Y4;C9JF51	E7EQY1;Q96C01	3;3;1;1	3;3;1;1	3;3;1;1	Protein FAM136A	FAM136A	E7EQY1 tr|E7EQY1|E7EQY1_HUMAN Protein FAM136A OS=Homo sapiens GN=FAM136A PE=1 SV=1;Q96C01 sp|Q96C01|F136A_HUMAN Protein FAM136A OS=Homo sapiens GN=FAM136A PE=1 SV=1	4	3	3	3	0	3	0	0	0	1	0	3	0	0	0	1	0	3	0	0	0	1	17.1	17.1	17.1	26.776	245	245;138;105;163	0	7.1598	0.5816	0.89269	22.142	4	0	Leave out requantified	NaN	0.66529	NaN	NaN	NaN	NaN
E7EQZ4;Q16637-4;Q16637-2;Q16637-3;Q16637	E7EQZ4;Q16637-4;Q16637-2;Q16637-3;Q16637	1;1;1;1;1	1;1;1;1;1	1;1;1;1;1	Survival motor neuron protein	SMN1	E7EQZ4 tr|E7EQZ4|E7EQZ4_HUMAN Survival motor neuron protein OS=Homo sapiens GN=SMN1 PE=1 SV=1;Q16637-4 sp|Q16637-4|SMN_HUMAN Isoform SMN-delta57 of Survival motor neuron protein OS=Homo sapiens GN=SMN1;Q16637-2 sp|Q16637-2|SMN_HUMAN Isoform SMN-delta5 of S	5	1	1	1	0	1	0	1	0	0	0	1	0	1	0	0	0	1	0	1	0	0	3.4	3.4	3.4	31.689	294	294;250;262;282;294	0.0009947	1.9783	0.74046	1.1308	20.108	2	0	Median	NaN	NaN	NaN	NaN	NaN	NaN
E7ER27;E7EWE5;P51659-3;P51659;P51659-2;G5E9S2;E7ET17;E7EPL9	E7ER27;E7EWE5;P51659-3;P51659;P51659-2;G5E9S2;E7ET17	5;5;5;5;5;4;4;2	5;5;5;5;5;4;4;2	5;5;5;5;5;4;4;2	Peroxisomal multifunctional enzyme type 2;(3R)-hydroxyacyl-CoA dehydrogenase;Enoyl-CoA hydratase 2	HSD17B4	E7ER27 tr|E7ER27|E7ER27_HUMAN Peroxisomal multifunctional enzyme type 2 OS=Homo sapiens GN=HSD17B4 PE=1 SV=3;E7EWE5 tr|E7EWE5|E7EWE5_HUMAN Peroxisomal multifunctional enzyme type 2 OS=Homo sapiens GN=HSD17B4 PE=1 SV=1;P51659-3 sp|P51659-3|DHB4_HUMAN Isofor	8	5	5	5	1	2	1	3	3	2	1	2	1	3	3	2	1	2	1	3	3	2	17.4	17.4	17.4	53.928	500	500;712;718;736;761;596;599;474	0	79.781	0.75128	0.98414	25.783	19	0	Leave out requantified	NaN	0.52563	NaN	0.91332	0.7989	0.87417
X6R647;E7ER60;O15056-3;O15056-2;O15056	X6R647;E7ER60;O15056-3;O15056-2;O15056	1;1;1;1;1	1;1;1;1;1	1;1;1;1;1	Synaptojanin-2	SYNJ2	X6R647 tr|X6R647|X6R647_HUMAN Synaptojanin-2 OS=Homo sapiens GN=SYNJ2 PE=1 SV=1;E7ER60 tr|E7ER60|E7ER60_HUMAN Synaptojanin-2 OS=Homo sapiens GN=SYNJ2 PE=1 SV=2;O15056-3 sp|O15056-3|SYNJ2_HUMAN Isoform 2A of Synaptojanin-2 OS=Homo sapiens GN=SYNJ2;O15056-2	5	1	1	1	0	1	0	0	0	0	0	1	0	0	0	0	0	1	0	0	0	0	1.5	1.5	1.5	62.513	581	581;839;1288;1451;1496	0.00066823	2.0315	NaN	NaN	NaN	1	0	Median	NaN	NaN	NaN	NaN	NaN	NaN
E7ERS3;Q86VM9-2;Q86VM9;H3BPD0	E7ERS3;Q86VM9-2;Q86VM9	3;3;3;1	3;3;3;1	3;3;3;1	Zinc finger CCCH domain-containing protein 18	ZC3H18	E7ERS3 tr|E7ERS3|E7ERS3_HUMAN Zinc finger CCCH domain-containing protein 18 OS=Homo sapiens GN=ZC3H18 PE=1 SV=1;Q86VM9-2 sp|Q86VM9-2|ZCH18_HUMAN Isoform 2 of Zinc finger CCCH domain-containing protein 18 OS=Homo sapiens GN=ZC3H18;Q86VM9 sp|Q86VM9|ZCH18_HUM	4	3	3	3	2	1	2	2	1	1	2	1	2	2	1	1	2	1	2	2	1	1	4.2	4.2	4.2	108.94	977	977;757;953;197	0	10.859	0.48319	0.86815	16.607	8	0	Leave out requantified	NaN	NaN	0.33772	0.63471	NaN	NaN
E7ERU0;E9PHM6;F6QMI7;E9PEB9;F8W9J4;Q03001-8;Q03001;H0YC82;Q03001-10	E7ERU0;E9PHM6;F6QMI7;E9PEB9;F8W9J4;Q03001-8;Q03001	8;8;8;8;8;8;8;1;1	7;7;7;7;7;7;7;1;1	7;7;7;7;7;7;7;1;1	Dystonin	DST	E7ERU0 tr|E7ERU0|E7ERU0_HUMAN Dystonin OS=Homo sapiens GN=DST PE=1 SV=1;E9PHM6 tr|E9PHM6|E9PHM6_HUMAN Dystonin OS=Homo sapiens GN=DST PE=1 SV=3;F6QMI7 tr|F6QMI7|F6QMI7_HUMAN Dystonin OS=Homo sapiens GN=DST PE=1 SV=2;E9PEB9 tr|E9PEB9|E9PEB9_HUMAN Dystonin O	9	8	7	7	0	1	2	4	2	1	0	1	1	3	2	1	0	1	1	3	2	1	2	1.7	1.7	615.65	5375	5375;5497;5537;5675;7461;5171;7570;448;447	0	5.839	0.46592	0.69421	32.39	7	0	Leave out requantified	NaN	NaN	NaN	0.27775	0.54863	NaN
E7ESC6;Q9UIA9;H0YBE1;A0A087WTZ2;Q9H2T7	E7ESC6;Q9UIA9;H0YBE1	6;6;3;1;1	6;6;3;1;1	6;6;3;1;1	Exportin-7	XPO7	E7ESC6 tr|E7ESC6|E7ESC6_HUMAN Exportin-7 OS=Homo sapiens GN=XPO7 PE=1 SV=1;Q9UIA9 sp|Q9UIA9|XPO7_HUMAN Exportin-7 OS=Homo sapiens GN=XPO7 PE=1 SV=3;H0YBE1 tr|H0YBE1|H0YBE1_HUMAN Exportin-7 (Fragment) OS=Homo sapiens GN=XPO7 PE=1 SV=1	5	6	6	6	3	2	3	2	2	0	3	2	3	2	2	0	3	2	3	2	2	0	6.9	6.9	6.9	124.07	1088	1088;1087;190;518;1088	0	26.425	0.5425	0.86761	20.84	13	0	Leave out requantified	0.50877	0.58135	0.39512	0.6655	0.67692	NaN
E7ESI2;G3V5T9;P24941-2;P24941;G3V317;K7ELV5;E5RIU6;Q00526	E7ESI2;G3V5T9;P24941-2;P24941	6;6;6;6;2;1;1;1	6;6;6;6;2;1;1;1	5;5;5;5;1;0;0;0	Cyclin-dependent kinase 2	CDK2	E7ESI2 tr|E7ESI2|E7ESI2_HUMAN Cyclin-dependent kinase 2 OS=Homo sapiens GN=CDK2 PE=1 SV=1;G3V5T9 tr|G3V5T9|G3V5T9_HUMAN Cyclin-dependent kinase 2 OS=Homo sapiens GN=CDK2 PE=1 SV=1;P24941-2 sp|P24941-2|CDK2_HUMAN Isoform 2 of Cyclin-dependent kinase 2 OS=Ho	8	6	6	5	3	2	5	2	5	2	3	2	5	2	5	2	2	1	4	1	4	1	38.2	38.2	33.6	27.164	238	238;346;264;298;39;164;189;305	0	16.798	0.37607	0.7379	50.723	21	0	Leave out requantified	0.31545	0.52776	0.31378	0.57487	0.55339	0.68451
E7ESV4;F5H7Y6;P61224-2;P61224-3;P61224;F8WBC0;F5H4H0;F5GYH7;F5H077;F5GWU8;F5H491;F5H0B7;F5H500;F5H6R7;F5H004;A0A075B6Q0;F5GYB5;F5GX62;P61224-4;A6NIZ1;F5H823;B7ZB78;F5GZG1	E7ESV4;F5H7Y6;P61224-2;P61224-3;P61224;F8WBC0;F5H4H0;F5GYH7;F5H077;F5GWU8;F5H491;F5H0B7;F5H500;F5H6R7;F5H004;A0A075B6Q0;F5GYB5;F5GX62;P61224-4;A6NIZ1	3;3;3;3;3;2;2;2;2;2;2;2;2;2;2;2;2;2;2;2;1;1;1	3;3;3;3;3;2;2;2;2;2;2;2;2;2;2;2;2;2;2;2;1;1;1	1;1;1;1;1;0;0;0;0;0;0;0;0;0;0;0;0;0;1;1;1;1;1	Ras-related protein Rap-1b;Ras-related protein Rap-1b-like protein	RAP1B;RAP1A	E7ESV4 tr|E7ESV4|E7ESV4_HUMAN Ras-related protein Rap-1b (Fragment) OS=Homo sapiens GN=RAP1B PE=1 SV=1;F5H7Y6 tr|F5H7Y6|F5H7Y6_HUMAN Ras-related protein Rap-1b OS=Homo sapiens GN=RAP1B PE=1 SV=1;P61224-2 sp|P61224-2|RAP1B_HUMAN Isoform 2 of Ras-related pro	23	3	3	1	1	3	0	3	3	2	1	3	0	3	3	2	1	1	0	1	1	0	24.8	24.8	8.3	17.682	157	157;179;137;165;184;32;48;53;84;87;93;98;101;122;127;129;136;139;142;184;103;118;121	0	32.134	0.54135	0.74499	26.843	12	0	Leave out requantified	NaN	0.91572	NaN	0.41988	0.54135	NaN
E7ESX1;Q9H2X0-5;Q9H2X0;Q9H2X0-4	E7ESX1;Q9H2X0-5;Q9H2X0	13;13;13;3	13;13;13;3	13;13;13;3	Chordin	CHRD	E7ESX1 tr|E7ESX1|E7ESX1_HUMAN Chordin OS=Homo sapiens GN=CHRD PE=1 SV=1;Q9H2X0-5 sp|Q9H2X0-5|CHRD_HUMAN Isoform 5 of Chordin OS=Homo sapiens GN=CHRD;Q9H2X0 sp|Q9H2X0|CHRD_HUMAN Chordin OS=Homo sapiens GN=CHRD PE=1 SV=2	4	13	13	13	7	7	6	7	9	7	7	7	6	7	9	7	7	7	6	7	9	7	20.8	20.8	20.8	101.96	954	954;915;955;350	0	48.346	0.69949	0.96278	51.85	61	0	Leave out requantified	1.0798	0.70635	1.0404	0.39717	0.64239	0.48983
E7ESY4;Q13330-3;Q13330;H0Y4T7;F8W9Y9;Q13330-2;F8VSM3;H7C3F3	E7ESY4;Q13330-3;Q13330;H0Y4T7;F8W9Y9;Q13330-2	8;8;8;6;4;4;2;1	8;8;8;6;4;4;2;1	7;7;7;6;4;3;1;1	Metastasis-associated protein MTA1	MTA1	E7ESY4 tr|E7ESY4|E7ESY4_HUMAN Metastasis-associated protein MTA1 OS=Homo sapiens GN=MTA1 PE=1 SV=1;Q13330-3 sp|Q13330-3|MTA1_HUMAN Isoform 3 of Metastasis-associated protein MTA1 OS=Homo sapiens GN=MTA1;Q13330 sp|Q13330|MTA1_HUMAN Metastasis-associated pro	8	8	8	7	3	2	3	4	4	1	3	2	3	4	4	1	3	2	3	3	3	1	15.4	15.4	13.9	79.372	703	703;698;715;511;255;430;228;55	0	15.646	0.4654	0.74944	48.039	17	0	Leave out requantified	0.36217	0.45828	0.25614	0.39433	0.7233	NaN
E7ET15;O15042-2;O15042;C9JB80;O15042-3;H7C4V2;E7EW00;H0Y8D9;C9JDJ7;C9J5L1;U3KPT1	E7ET15;O15042-2;O15042;C9JB80;O15042-3	14;14;14;9;9;5;5;5;2;2;1	14;14;14;9;9;5;5;5;2;2;1	14;14;14;9;9;5;5;5;2;2;1	U2 snRNP-associated SURP motif-containing protein	U2SURP	E7ET15 tr|E7ET15|E7ET15_HUMAN U2 snRNP-associated SURP motif-containing protein OS=Homo sapiens GN=U2SURP PE=1 SV=1;O15042-2 sp|O15042-2|SR140_HUMAN Isoform 2 of U2 snRNP-associated SURP motif-containing protein OS=Homo sapiens GN=U2SURP;O15042 sp|O15042|S	11	14	14	14	2	5	3	4	6	4	2	5	3	4	6	4	2	5	3	4	6	4	15.9	15.9	15.9	118.25	1028	1028;1028;1029;487;620;290;425;439;130;161;125	0	26.421	0.56924	0.95634	48.675	28	0	Leave out requantified	0.54402	0.46095	0.55269	0.47601	0.6456	0.77779
E7ETB3;Q9ULA0;E7EMB6;F8WAN0;C9JBE1;B9ZVU2;E5RJ35;E7EPX3;C9J1E2	E7ETB3;Q9ULA0;E7EMB6	13;13;11;6;5;4;2;2;1	13;13;11;6;5;4;2;2;1	13;13;11;6;5;4;2;2;1	Aspartyl aminopeptidase	DNPEP	E7ETB3 tr|E7ETB3|E7ETB3_HUMAN Aspartyl aminopeptidase OS=Homo sapiens GN=DNPEP PE=1 SV=2;Q9ULA0 sp|Q9ULA0|DNPEP_HUMAN Aspartyl aminopeptidase OS=Homo sapiens GN=DNPEP PE=1 SV=1;E7EMB6 tr|E7EMB6|E7EMB6_HUMAN Aspartyl aminopeptidase OS=Homo sapiens GN=DNPEP	9	13	13	13	6	6	8	7	7	7	6	6	8	7	7	7	6	6	8	7	7	7	42.2	42.2	42.2	54.502	493	493;475;410;273;331;270;89;224;137	0	102.59	0.35933	0.6323	48.219	64	0	Leave out requantified	0.18488	0.42025	0.20269	0.51685	0.67751	0.70587
G3XAM2;E7ETH0;P05156;D6R9Z8;A0A087X0I2	G3XAM2;E7ETH0;P05156	4;4;4;1;1	4;4;4;1;1	4;4;4;1;1	Complement factor I;Complement factor I heavy chain;Complement factor I light chain	CFI	G3XAM2 tr|G3XAM2|G3XAM2_HUMAN Complement factor I OS=Homo sapiens GN=CFI PE=1 SV=1;E7ETH0 tr|E7ETH0|E7ETH0_HUMAN Complement factor I OS=Homo sapiens GN=CFI PE=1 SV=1;P05156 sp|P05156|CFAI_HUMAN Complement factor I OS=Homo sapiens GN=CFI PE=1 SV=2	5	4	4	4	2	1	0	2	2	3	2	1	0	2	2	3	2	1	0	2	2	3	10.1	10.1	10.1	65.059	576	576;591;583;161;378	0	9.4588	0.48107	0.84296	65.013	8	0	Leave out requantified	1.864	NaN	NaN	0.46349	NaN	0.32349
E7ETU9;O00469-3;O00469;O00469-2	E7ETU9;O00469-3;O00469;O00469-2	5;5;5;5	5;5;5;5	5;5;5;5	Procollagen-lysine,2-oxoglutarate 5-dioxygenase 2	PLOD2	E7ETU9 tr|E7ETU9|E7ETU9_HUMAN Procollagen-lysine,2-oxoglutarate 5-dioxygenase 2 OS=Homo sapiens GN=PLOD2 PE=1 SV=1;O00469-3 sp|O00469-3|PLOD2_HUMAN Isoform 3 of Procollagen-lysine,2-oxoglutarate 5-dioxygenase 2 OS=Homo sapiens GN=PLOD2;O00469 sp|O00469|PLO	4	5	5	5	3	2	3	1	2	0	3	2	3	1	2	0	3	2	3	1	2	0	10.8	10.8	10.8	81.169	703	703;418;737;758	0	7.3609	0.67327	1.1336	26.553	10	0	Leave out requantified	0.56646	NaN	0.6484	NaN	0.70145	NaN
E7ETZ4;Q9Y6E2;B5MCH7;B5MCE7;E9PFD4;E9PFE3;C9JF98;F8WDX8;E7EMS9;Q75MG1;Q9Y6E2-2	E7ETZ4;Q9Y6E2;B5MCH7;B5MCE7	11;11;10;8;4;3;3;3;3;3;3	11;11;10;8;4;3;3;3;3;3;3	10;10;9;7;3;3;3;3;3;3;3	Basic leucine zipper and W2 domain-containing protein 2	BZW2	E7ETZ4 tr|E7ETZ4|E7ETZ4_HUMAN Basic leucine zipper and W2 domain-containing protein 2 (Fragment) OS=Homo sapiens GN=BZW2 PE=1 SV=1;Q9Y6E2 sp|Q9Y6E2|BZW2_HUMAN Basic leucine zipper and W2 domain-containing protein 2 OS=Homo sapiens GN=BZW2 PE=1 SV=1;B5MCH7	11	11	11	10	1	6	7	3	4	1	1	6	7	3	4	1	1	5	6	3	4	1	31.1	31.1	29.4	46.913	408	408;419;343;225;189;161;162;170;208;274;201	0	101.13	0.49678	0.97118	26.37	27	0	Leave out requantified	NaN	0.74731	0.3545	0.43466	0.80863	0.44403
E7EU96;Q5U5J2;P68400;Q8NEV1;P68400-2;A0A087WY74;V9GYA2;V9GY80	E7EU96;Q5U5J2;P68400;Q8NEV1;P68400-2	9;9;9;7;6;2;1;1	9;9;9;7;6;2;1;1	9;9;9;7;6;2;1;1	Casein kinase II subunit alpha;Casein kinase II subunit alpha 3	CSNK2A1;CSNK2A3	E7EU96 tr|E7EU96|E7EU96_HUMAN Casein kinase II subunit alpha OS=Homo sapiens GN=CSNK2A1 PE=1 SV=1;Q5U5J2 tr|Q5U5J2|Q5U5J2_HUMAN CSNK2A1 protein OS=Homo sapiens GN=CSNK2A1 PE=1 SV=1;P68400 sp|P68400|CSK21_HUMAN Casein kinase II subunit alpha OS=Homo sapiens	8	9	9	9	5	5	5	5	5	5	5	5	5	5	5	5	5	5	5	5	5	5	35.1	35.1	35.1	45.31	385	385;397;391;391;255;118;74;79	0	57.407	0.5073	0.87673	14.154	39	0	Leave out requantified	0.33615	0.76797	0.17837	0.52258	0.71683	0.58088
E7EVA0;P27816;P27816-6;P27816-2;P27816-5;P27816-4;H0Y2V1;H7C4C5;H7C456;B5MEG9;F8W9U4;P27816-7	E7EVA0;P27816;P27816-6;P27816-2;P27816-5	23;23;22;18;12;8;6;6;5;5;5;3	23;23;22;18;12;8;6;6;5;5;5;3	23;23;22;18;12;8;6;6;5;5;5;3	Microtubule-associated protein;Microtubule-associated protein 4	MAP4	E7EVA0 tr|E7EVA0|E7EVA0_HUMAN Microtubule-associated protein OS=Homo sapiens GN=MAP4 PE=1 SV=1;P27816 sp|P27816|MAP4_HUMAN Microtubule-associated protein 4 OS=Homo sapiens GN=MAP4 PE=1 SV=3;P27816-6 sp|P27816-6|MAP4_HUMAN Isoform 6 of Microtubule-associate	12	23	23	23	4	19	9	6	13	8	4	19	9	6	13	8	4	19	9	6	13	8	16.6	16.6	16.6	245.44	2297	2297;1152;1135;979;809;872;463;493;290;711;828;99	0	194.97	0.3308	0.55364	35.833	74	0	Leave out requantified	0.24092	0.3308	0.12286	0.41072	0.4847	0.65897
G3V2E7;F8W6L3;G3V3H3;G3V5R9;E7EVH7;Q07866-8;Q07866-2;Q07866-3;Q07866;Q07866-7;Q07866-5;Q07866-10;Q07866-6;Q07866-4;Q07866-9;G5E9S8;G3V2P7;E9PQ02;A8MX29	G3V2E7;F8W6L3;G3V3H3;G3V5R9;E7EVH7;Q07866-8;Q07866-2;Q07866-3;Q07866;Q07866-7;Q07866-5;Q07866-10;Q07866-6;Q07866-4;Q07866-9;G5E9S8	10;10;10;10;10;10;10;10;10;10;10;10;10;10;10;9;3;2;1	10;10;10;10;10;10;10;10;10;10;10;10;10;10;10;9;3;2;1	5;5;5;5;5;5;5;5;5;5;5;5;5;5;5;5;3;0;0	Kinesin light chain 1	KLC1	G3V2E7 tr|G3V2E7|G3V2E7_HUMAN Kinesin light chain 1 OS=Homo sapiens GN=KLC1 PE=1 SV=1;F8W6L3 tr|F8W6L3|F8W6L3_HUMAN Kinesin light chain 1 OS=Homo sapiens GN=KLC1 PE=1 SV=1;G3V3H3 tr|G3V3H3|G3V3H3_HUMAN Kinesin light chain 1 OS=Homo sapiens GN=KLC1 PE=1 SV=	19	10	10	5	4	6	5	4	5	2	4	6	5	4	5	2	3	2	2	1	2	0	22	22	10.2	62.715	551	551;576;609;630;732;551;560;564;573;584;616;618;628;637;639;549;150;189;333	0	57.477	0.49831	0.9308	26.676	27	0	Leave out requantified	0.37379	0.51049	0.51326	0.87443	0.69389	1.0107
E7EVJ5;Q96F07-2;Q96F07;A0A087WVE1;A0A087WTQ3;A0A087WWZ1;H7C229;E7EW33;A0A087WU52;A0A087WWL1	E7EVJ5;Q96F07-2;Q96F07;A0A087WVE1;A0A087WTQ3;A0A087WWZ1;H7C229	5;5;5;3;3;3;3;2;1;1	1;1;1;1;1;1;0;0;0;0	1;1;1;1;1;1;0;0;0;0	Cytoplasmic FMR1-interacting protein 2	CYFIP2	E7EVJ5 tr|E7EVJ5|E7EVJ5_HUMAN Cytoplasmic FMR1-interacting protein 2 OS=Homo sapiens GN=CYFIP2 PE=1 SV=1;Q96F07-2 sp|Q96F07-2|CYFP2_HUMAN Isoform 2 of Cytoplasmic FMR1-interacting protein 2 OS=Homo sapiens GN=CYFIP2;Q96F07 sp|Q96F07|CYFP2_HUMAN Cytoplasmic	10	5	1	1	1	2	4	3	3	1	0	0	0	1	1	1	0	0	0	1	1	1	5.5	1.1	1.1	142.58	1227	1227;1253;1278;188;222;295;1117;1057;151;161	0	4.3117	0.62629	0.95652	11.435	4	0	Median	NaN	NaN	NaN	NaN	0.69872	NaN
E7EVX8;Q8WWY3;E7EU94;E7ESX0;E7EN72;Q8WWY3-3;Q8WWY3-2;Q8WWY3-4	E7EVX8;Q8WWY3;E7EU94;E7ESX0;E7EN72;Q8WWY3-3;Q8WWY3-2;Q8WWY3-4	4;4;2;2;2;2;2;2	4;4;2;2;2;2;2;2	4;4;2;2;2;2;2;2	U4/U6 small nuclear ribonucleoprotein Prp31	PRPF31	E7EVX8 tr|E7EVX8|E7EVX8_HUMAN U4/U6 small nuclear ribonucleoprotein Prp31 OS=Homo sapiens GN=PRPF31 PE=1 SV=1;Q8WWY3 sp|Q8WWY3|PRP31_HUMAN U4/U6 small nuclear ribonucleoprotein Prp31 OS=Homo sapiens GN=PRPF31 PE=1 SV=2;E7EU94 tr|E7EU94|E7EU94_HUMAN U4/U6 s	8	4	4	4	0	1	1	2	2	1	0	1	1	2	2	1	0	1	1	2	2	1	14	14	14	54.766	493	493;499;260;276;284;278;364;491	0	3.1394	0.63507	0.87808	27.523	6	0	Leave out requantified	NaN	NaN	NaN	0.5055	NaN	NaN
H0YAV8;H0YBX1;E7EW18;P06746	H0YAV8;H0YBX1;E7EW18;P06746	3;3;3;3	3;3;3;3	3;3;3;3	DNA polymerase beta	POLB	H0YAV8 tr|H0YAV8|H0YAV8_HUMAN DNA polymerase beta (Fragment) OS=Homo sapiens GN=POLB PE=1 SV=1;H0YBX1 tr|H0YBX1|H0YBX1_HUMAN DNA polymerase beta (Fragment) OS=Homo sapiens GN=POLB PE=1 SV=1;E7EW18 tr|E7EW18|E7EW18_HUMAN DNA polymerase beta (Fragment) OS=Ho	4	3	3	3	0	0	1	0	3	0	0	0	1	0	3	0	0	0	1	0	3	0	23.6	23.6	23.6	11.659	106	106;239;280;335	0	4.1603	0.5872	0.7818	4.2321	3	0	Median	NaN	NaN	NaN	NaN	0.59509	NaN
E7EWC2;F5H7S7;Q13576;D6R939	E7EWC2;F5H7S7;Q13576;D6R939	2;2;2;1	1;1;1;1	1;1;1;1	Ras GTPase-activating-like protein IQGAP2	IQGAP2	E7EWC2 tr|E7EWC2|E7EWC2_HUMAN Ras GTPase-activating-like protein IQGAP2 (Fragment) OS=Homo sapiens GN=IQGAP2 PE=1 SV=1;F5H7S7 tr|F5H7S7|F5H7S7_HUMAN Ras GTPase-activating-like protein IQGAP2 OS=Homo sapiens GN=IQGAP2 PE=1 SV=2;Q13576 sp|Q13576|IQGA2_HUMAN	4	2	1	1	1	1	1	1	1	2	0	0	0	0	0	1	0	0	0	0	0	1	1.4	0.7	0.7	160.33	1402	1402;1525;1575;824	1	-2	NaN	NaN	NaN	0	0	Median	NaN	NaN	NaN	NaN	NaN	NaN
E7EWR4;P33240-2;P33240;E9PID8;A0A0A0MT56	E7EWR4;P33240-2;P33240;E9PID8	5;5;5;4;2	5;5;5;4;2	3;3;3;2;1	Cleavage stimulation factor subunit 2	CSTF2	E7EWR4 tr|E7EWR4|E7EWR4_HUMAN Cleavage stimulation factor subunit 2 OS=Homo sapiens GN=CSTF2 PE=1 SV=1;P33240-2 sp|P33240-2|CSTF2_HUMAN Isoform 2 of Cleavage stimulation factor subunit 2 OS=Homo sapiens GN=CSTF2;P33240 sp|P33240|CSTF2_HUMAN Cleavage stimul	5	5	5	3	1	3	2	1	3	2	1	3	2	1	3	2	0	2	1	0	2	1	15.9	15.9	11.7	62.942	597	597;560;577;438;225	0	32.934	0.37549	0.77316	49.456	13	0	Leave out requantified	NaN	0.20695	0.23198	NaN	0.68797	0.4562
E7EX17;P23588;A0A0A6YYI4;P23588-2;F8W0K0;F8VSC7;F8VX11;F8VYE9;F8VRU1	E7EX17;P23588;A0A0A6YYI4;P23588-2	15;15;11;11;7;7;7;5;3	15;15;11;11;7;7;7;5;3	7;7;7;7;0;0;1;0;0	Eukaryotic translation initiation factor 4B	EIF4B	E7EX17 tr|E7EX17|E7EX17_HUMAN Eukaryotic translation initiation factor 4B OS=Homo sapiens GN=EIF4B PE=1 SV=1;P23588 sp|P23588|IF4B_HUMAN Eukaryotic translation initiation factor 4B OS=Homo sapiens GN=EIF4B PE=1 SV=2;A0A0A6YYI4 tr|A0A0A6YYI4|A0A0A6YYI4_HUMA	9	15	15	7	0	8	6	3	8	6	0	8	6	3	8	6	0	2	2	1	5	2	30.4	30.4	12.2	69.697	616	616;611;572;572;169;227;360;185;175	0	46.645	0.40067	0.57198	50.368	44	0	Leave out requantified	NaN	0.4696	0.11451	0.30637	0.47703	0.44844
E7EX90;Q14203-3;Q14203-4;Q14203-5;Q14203-6;Q14203;Q14203-2;Q6AWB1;E7EWF7;C9J1B7;C9JZA4;C9JTE5;C9JJN7;C9JJD0;C9JKG6;E9PCY0	E7EX90;Q14203-3;Q14203-4;Q14203-5;Q14203-6;Q14203;Q14203-2	12;12;12;11;11;11;10;5;4;1;1;1;1;1;1;1	12;12;12;11;11;11;10;5;4;1;1;1;1;1;1;1	12;12;12;11;11;11;10;5;4;1;1;1;1;1;1;1	Dynactin subunit 1	DCTN1	E7EX90 tr|E7EX90|E7EX90_HUMAN Dynactin subunit 1 OS=Homo sapiens GN=DCTN1 PE=1 SV=1;Q14203-3 sp|Q14203-3|DCTN1_HUMAN Isoform 3 of Dynactin subunit 1 OS=Homo sapiens GN=DCTN1;Q14203-4 sp|Q14203-4|DCTN1_HUMAN Isoform 4 of Dynactin subunit 1 OS=Homo sapiens G	16	12	12	12	6	9	7	2	9	6	6	9	7	2	9	6	6	9	7	2	9	6	14.7	14.7	14.7	139.09	1256	1256;1236;1253;1139;1271;1278;1144;890;191;64;76;76;87;121;135;186	0	77.625	0.59913	0.87818	54.285	42	0	Leave out requantified	0.35661	0.62222	0.34056	0.65696	0.80612	0.61747
F8VZJ2;H0YHX9;Q13765;E9PAV3-2;E9PAV3;F8W1N5;F8VNW4;F8W0W4;F8VZ58	F8VZJ2;H0YHX9;Q13765;E9PAV3-2;E9PAV3;F8W1N5;F8VNW4;F8W0W4	6;6;6;6;6;4;4;4;1	6;6;6;6;6;4;4;4;1	5;5;5;5;5;3;3;3;0	Nascent polypeptide-associated complex subunit alpha;Nascent polypeptide-associated complex subunit alpha, muscle-specific form	NACA	F8VZJ2 tr|F8VZJ2|F8VZJ2_HUMAN Nascent polypeptide-associated complex subunit alpha, muscle-specific form OS=Homo sapiens GN=NACA PE=1 SV=1;H0YHX9 tr|H0YHX9|H0YHX9_HUMAN Nascent polypeptide-associated complex subunit alpha, muscle-specific form (Fragment) O	9	6	6	5	6	5	4	3	5	3	6	5	4	3	5	3	5	4	3	2	4	2	44.1	44.1	44.1	15.016	136	136;213;215;925;2078;71;148;198;126	0	309.95	0.50411	0.96234	41.852	75	0	Leave out requantified	0.35159	0.50237	0.32722	0.50963	0.75926	0.59034
E9PB90;P52789;P52790	E9PB90;P52789	4;4;1	2;2;0	2;2;0	Hexokinase;Hexokinase-2	HK2	E9PB90 tr|E9PB90|E9PB90_HUMAN Hexokinase OS=Homo sapiens GN=HK2 PE=1 SV=1;P52789 sp|P52789|HXK2_HUMAN Hexokinase-2 OS=Homo sapiens GN=HK2 PE=1 SV=2	3	4	2	2	0	0	1	0	4	0	0	0	0	0	2	0	0	0	0	0	2	0	5.5	3.3	3.3	98.972	889	889;917;923	0	2.5909	0.52206	0.65508	43.644	4	0	Leave out requantified	NaN	NaN	NaN	NaN	0.52206	NaN
E9PD53;Q9NTJ3;Q9NTJ3-2;C9JR83;C9JVD8;C9J578;C9J9E4;C9JWF0;C9IYK2;C9JJ64	E9PD53;Q9NTJ3;Q9NTJ3-2;C9JR83	11;11;8;6;2;2;2;1;1;1	11;11;8;6;2;2;2;1;1;1	11;11;8;6;2;2;2;1;1;1	Structural maintenance of chromosomes protein;Structural maintenance of chromosomes protein 4	SMC4	E9PD53 tr|E9PD53|E9PD53_HUMAN Structural maintenance of chromosomes protein OS=Homo sapiens GN=SMC4 PE=1 SV=1;Q9NTJ3 sp|Q9NTJ3|SMC4_HUMAN Structural maintenance of chromosomes protein 4 OS=Homo sapiens GN=SMC4 PE=1 SV=2;Q9NTJ3-2 sp|Q9NTJ3-2|SMC4_HUMAN Isof	10	11	11	11	2	4	0	5	9	1	2	4	0	5	9	1	2	4	0	5	9	1	10.1	10.1	10.1	144.45	1263	1263;1288;1230;423;119;139;157;170;173;180	0	26.916	0.68034	0.91398	28.27	25	0	Leave out requantified	0.49598	0.52358	NaN	0.68034	0.64651	NaN
E9PDD6;Q9BXK5-2;Q9BXK5;F2Z2C3;A0A087WW80;F6VJB4;A0A0A0MR90;H0Y3R5;A0A087WTL4;A0A087WX97	E9PDD6;Q9BXK5-2;Q9BXK5;F2Z2C3;A0A087WW80;F6VJB4;A0A0A0MR90	3;3;3;2;2;2;2;1;1;1	3;3;3;2;2;2;2;1;1;1	3;3;3;2;2;2;2;1;1;1	Bcl-2-like protein 13	BCL2L13	E9PDD6 tr|E9PDD6|E9PDD6_HUMAN Bcl-2-like protein 13 OS=Homo sapiens GN=BCL2L13 PE=1 SV=1;Q9BXK5-2 sp|Q9BXK5-2|B2L13_HUMAN Isoform 1 of Bcl-2-like protein 13 OS=Homo sapiens GN=BCL2L13;Q9BXK5 sp|Q9BXK5|B2L13_HUMAN Bcl-2-like protein 13 OS=Homo sapiens GN=BC	10	3	3	3	0	1	1	2	2	1	0	1	1	2	2	1	0	1	1	2	2	1	23.4	23.4	23.4	19.019	171	171;201;485;78;80;92;128;38;461;509	0	30.017	0.75149	1.1024	8.718	7	0	Leave out requantified	NaN	NaN	NaN	0.63044	0.91983	NaN
E9PDE8;O95757;D6RJ96	E9PDE8;O95757;D6RJ96	15;15;8	11;11;5	11;11;5	Heat shock 70 kDa protein 4L	HSPA4L	E9PDE8 tr|E9PDE8|E9PDE8_HUMAN Heat shock 70 kDa protein 4L OS=Homo sapiens GN=HSPA4L PE=1 SV=1;O95757 sp|O95757|HS74L_HUMAN Heat shock 70 kDa protein 4L OS=Homo sapiens GN=HSPA4L PE=1 SV=3;D6RJ96 tr|D6RJ96|D6RJ96_HUMAN Heat shock 70 kDa protein 4L (Fragmen	3	15	11	11	7	8	9	6	9	3	3	4	5	2	5	0	3	4	5	2	5	0	26.6	20	20	91.953	813	813;839;531	0	44.839	0.47373	1.0133	36.028	19	0	Leave out requantified	0.25765	0.37342	0.39225	0.59558	0.8436	NaN
E9PDI4;O00515;H0Y901	E9PDI4;O00515	6;6;1	6;6;1	6;6;1	Ladinin-1	LAD1	E9PDI4 tr|E9PDI4|E9PDI4_HUMAN Ladinin-1 OS=Homo sapiens GN=LAD1 PE=1 SV=1;O00515 sp|O00515|LAD1_HUMAN Ladinin-1 OS=Homo sapiens GN=LAD1 PE=1 SV=2	3	6	6	6	1	4	1	1	5	1	1	4	1	1	5	1	1	4	1	1	5	1	14.7	14.7	14.7	58.677	531	531;517;192	0	9.7198	0.45833	0.60823	35.586	13	0	Leave out requantified	NaN	0.39481	NaN	NaN	0.47846	NaN
E9PEB5;Q96AE4;Q96AE4-2;C9JSZ1	E9PEB5;Q96AE4;Q96AE4-2;C9JSZ1	3;3;3;2	3;3;3;2	3;3;3;2	Far upstream element-binding protein 1	FUBP1	E9PEB5 tr|E9PEB5|E9PEB5_HUMAN Far upstream element-binding protein 1 OS=Homo sapiens GN=FUBP1 PE=1 SV=1;Q96AE4 sp|Q96AE4|FUBP1_HUMAN Far upstream element-binding protein 1 OS=Homo sapiens GN=FUBP1 PE=1 SV=3;Q96AE4-2 sp|Q96AE4-2|FUBP1_HUMAN Isoform 2 of Far	4	3	3	3	2	1	1	3	1	2	2	1	1	3	1	2	2	1	1	3	1	2	8.2	8.2	8.2	68.903	655	655;644;653;232	0	26.676	0.29529	0.47858	50.518	10	0	Leave out requantified	0.48898	NaN	0.13964	0.29096	NaN	0.26473
H0YDD4;E9PEJ4;P10515	H0YDD4;E9PEJ4;P10515	1;1;1	1;1;1	1;1;1	Acetyltransferase component of pyruvate dehydrogenase complex;Dihydrolipoyllysine-residue acetyltransferase component of pyruvate dehydrogenase complex, mitochondrial	DLAT	H0YDD4 tr|H0YDD4|H0YDD4_HUMAN Acetyltransferase component of pyruvate dehydrogenase complex (Fragment) OS=Homo sapiens GN=DLAT PE=1 SV=1;E9PEJ4 tr|E9PEJ4|E9PEJ4_HUMAN Acetyltransferase component of pyruvate dehydrogenase complex OS=Homo sapiens GN=DLAT PE=	3	1	1	1	0	1	0	0	0	0	0	1	0	0	0	0	0	1	0	0	0	0	4.6	4.6	4.6	51.201	479	479;542;647	0	6.3971	NaN	NaN	NaN	1	0	Median	NaN	NaN	NaN	NaN	NaN	NaN
E9PEP6;O14786;Q5JWQ4;E7EX60;Q5T7F0;O14786-3;O14786-2;Q5JWQ6	E9PEP6;O14786;Q5JWQ4;E7EX60;Q5T7F0;O14786-3;O14786-2	3;3;2;2;2;2;2;1	3;3;2;2;2;2;2;1	3;3;2;2;2;2;2;1	Neuropilin-1	NRP1	E9PEP6 tr|E9PEP6|E9PEP6_HUMAN Neuropilin-1 OS=Homo sapiens GN=NRP1 PE=1 SV=2;O14786 sp|O14786|NRP1_HUMAN Neuropilin-1 OS=Homo sapiens GN=NRP1 PE=1 SV=3;Q5JWQ4 tr|Q5JWQ4|Q5JWQ4_HUMAN Neuropilin-1 OS=Homo sapiens GN=NRP1 PE=1 SV=2;E7EX60 tr|E7EX60|E7EX60_HUM	8	3	3	3	0	0	2	0	1	1	0	0	2	0	1	1	0	0	2	0	1	1	5.6	5.6	5.6	101.3	906	906;923;597;641;704;609;644;735	0	3.2486	0.27853	0.47548	24.988	4	0	Leave out requantified	NaN	NaN	0.14607	NaN	NaN	NaN
E9PEQ6;Q9UNP9;E9PKY5;Q9UNP9-2;Q9UNP9-3	E9PEQ6;Q9UNP9;E9PKY5;Q9UNP9-2;Q9UNP9-3	9;9;8;8;8	9;9;8;8;8	8;8;7;7;7	Peptidyl-prolyl cis-trans isomerase;Peptidyl-prolyl cis-trans isomerase E	PPIE	E9PEQ6 tr|E9PEQ6|E9PEQ6_HUMAN Peptidyl-prolyl cis-trans isomerase OS=Homo sapiens GN=PPIE PE=1 SV=1;Q9UNP9 sp|Q9UNP9|PPIE_HUMAN Peptidyl-prolyl cis-trans isomerase E OS=Homo sapiens GN=PPIE PE=1 SV=1;E9PKY5 tr|E9PKY5|E9PKY5_HUMAN Peptidyl-prolyl cis-trans	5	9	9	8	4	4	7	0	0	2	4	4	7	0	0	2	4	3	6	0	0	2	40	40	40	27.698	250	250;301;213;296;314	0	18.797	0.40873	0.84769	37.575	10	0	Leave out requantified	NaN	0.3385	0.30789	NaN	NaN	NaN
E9PHQ0;E9PEZ3;O60610-2;O60610-3;O60610;E7ERW8;H9KV28;E7EMV0;B4E2I7	E9PHQ0;E9PEZ3;O60610-2;O60610-3;O60610;E7ERW8;H9KV28;E7EMV0	11;11;11;11;11;10;10;7;1	11;11;11;11;11;10;10;7;1	11;11;11;11;11;10;10;7;1	Protein diaphanous homolog 1	DIAPH1	E9PHQ0 tr|E9PHQ0|E9PHQ0_HUMAN Protein diaphanous homolog 1 OS=Homo sapiens GN=DIAPH1 PE=1 SV=1;E9PEZ3 tr|E9PEZ3|E9PEZ3_HUMAN Protein diaphanous homolog 1 OS=Homo sapiens GN=DIAPH1 PE=1 SV=1;O60610-2 sp|O60610-2|DIAP1_HUMAN Isoform 2 of Protein diaphanous h	9	11	11	11	4	4	7	5	3	4	4	4	7	5	3	4	4	4	7	5	3	4	11.5	11.5	11.5	140	1260	1260;1269;1248;1263;1272;1215;1228;863;201	0	15.892	0.57591	1.0307	30.178	28	0	Leave out requantified	0.4757	0.90822	0.34641	0.57591	0.74674	0.43822
E9PF58;Q92747;Q92747-2	E9PF58;Q92747;Q92747-2	4;4;2	3;3;1	3;3;1	Actin-related protein 2/3 complex subunit 1A	ARPC1A	E9PF58 tr|E9PF58|E9PF58_HUMAN Actin-related protein 2/3 complex subunit 1A OS=Homo sapiens GN=ARPC1A PE=1 SV=1;Q92747 sp|Q92747|ARC1A_HUMAN Actin-related protein 2/3 complex subunit 1A OS=Homo sapiens GN=ARPC1A PE=1 SV=2;Q92747-2 sp|Q92747-2|ARC1A_HUMAN Is	3	4	3	3	1	1	1	4	3	1	0	0	0	3	2	0	0	0	0	3	2	0	21.1	12.9	12.9	30.888	279	279;370;345	0	7.2557	0.46604	0.89627	14.454	5	0	Leave out requantified	NaN	NaN	NaN	0.46604	NaN	NaN
E9PF63;O75116;Q14DU5;C9JFJ0;D6REE7	E9PF63;O75116;Q14DU5	4;4;2;1;1	4;4;2;1;1	3;3;2;0;0	Rho-associated protein kinase 2	ROCK2	E9PF63 tr|E9PF63|E9PF63_HUMAN Rho-associated protein kinase 2 OS=Homo sapiens GN=ROCK2 PE=1 SV=1;O75116 sp|O75116|ROCK2_HUMAN Rho-associated protein kinase 2 OS=Homo sapiens GN=ROCK2 PE=1 SV=4;Q14DU5 tr|Q14DU5|Q14DU5_HUMAN ROCK2 protein OS=Homo sapiens GN=	5	4	4	3	1	2	1	2	2	2	1	2	1	2	2	2	1	1	1	1	2	2	4.1	4.1	3.2	133.26	1145	1145;1388;703;203;446	0	5.9185	0.78071	1.1001	14.591	12	0	Leave out requantified	NaN	0.88814	NaN	0.70765	0.8488	0.68534
E9PGF6;E9PFQ4;Q86SQ0-2;Q86SQ0-3;Q86SQ0	E9PGF6;E9PFQ4;Q86SQ0-2;Q86SQ0-3;Q86SQ0	1;1;1;1;1	1;1;1;1;1	1;1;1;1;1	Pleckstrin homology-like domain family B member 2	PHLDB2	E9PGF6 tr|E9PGF6|E9PGF6_HUMAN Pleckstrin homology-like domain family B member 2 OS=Homo sapiens GN=PHLDB2 PE=1 SV=1;E9PFQ4 tr|E9PFQ4|E9PFQ4_HUMAN Pleckstrin homology-like domain family B member 2 (Fragment) OS=Homo sapiens GN=PHLDB2 PE=1 SV=1;Q86SQ0-2 sp|Q	5	1	1	1	0	0	0	0	1	0	0	0	0	0	1	0	0	0	0	0	1	0	1.7	1.7	1.7	86.647	744	744;1115;1210;1237;1253	0.0099308	1.1788	NaN	NaN	NaN	1	0	Median	NaN	NaN	NaN	NaN	NaN	NaN
E9PFR3;Q14738-3;Q14738-2;Q14738;H0Y8C4;H0YJ75;Q13362-2;Q13362-3;Q13362;Q13362-4;Q13362-5;H0YN84;H0YJ49;H0YJU0;H7C5Q9;Q96B13	E9PFR3;Q14738-3;Q14738-2;Q14738;H0Y8C4;H0YJ75;Q13362-2;Q13362-3;Q13362;Q13362-4;Q13362-5	3;3;3;3;2;2;2;2;2;2;2;1;1;1;1;1	3;3;3;3;2;2;2;2;2;2;2;1;1;1;1;1	3;3;3;3;2;2;2;2;2;2;2;1;1;1;1;1	Serine/threonine-protein phosphatase 2A 56 kDa regulatory subunit delta isoform;Serine/threonine-protein phosphatase 2A 56 kDa regulatory subunit gamma isoform	PPP2R5D;PPP2R5C	E9PFR3 tr|E9PFR3|E9PFR3_HUMAN Serine/threonine-protein phosphatase 2A 56 kDa regulatory subunit delta isoform OS=Homo sapiens GN=PPP2R5D PE=1 SV=1;Q14738-3 sp|Q14738-3|2A5D_HUMAN Isoform Delta-3 of Serine/threonine-protein phosphatase 2A 56 kDa regulatory	16	3	3	3	0	1	1	2	2	1	0	1	1	2	2	1	0	1	1	2	2	1	7.1	7.1	7.1	69.116	594	594;496;570;602;504;553;449;485;524;540;555;89;151;153;154;384	0	13.394	0.66683	0.97163	33.17	8	0	Leave out requantified	NaN	NaN	0.60238	0.77844	0.60032	NaN
E9PGA6;Q9BXJ4-2;Q9BXJ4;Q9BXJ4-3	E9PGA6;Q9BXJ4-2;Q9BXJ4;Q9BXJ4-3	1;1;1;1	1;1;1;1	1;1;1;1	Complement C1q tumor necrosis factor-related protein 3	C1QTNF3-AMACR;C1QTNF3	E9PGA6 tr|E9PGA6|E9PGA6_HUMAN Protein C1QTNF3-AMACR OS=Homo sapiens GN=C1QTNF3-AMACR PE=4 SV=1;Q9BXJ4-2 sp|Q9BXJ4-2|C1QT3_HUMAN Isoform 2 of Complement C1q tumor necrosis factor-related protein 3 OS=Homo sapiens GN=C1QTNF3;Q9BXJ4 sp|Q9BXJ4|C1QT3_HUMAN Comp	4	1	1	1	1	1	0	1	1	1	1	1	0	1	1	1	1	1	0	1	1	1	4.6	4.6	4.6	31.075	284	284;198;246;319	0	22.782	NaN	NaN	NaN	1	0	Median	NaN	NaN	NaN	NaN	NaN	NaN
Q5TG12;E9PGC5;Q15262-2;Q15262-3;Q15262-4;Q15262;H0YDP9;H0Y6P5	Q5TG12;E9PGC5;Q15262-2;Q15262-3;Q15262-4;Q15262	13;13;13;13;13;12;4;1	13;13;13;13;13;12;4;1	13;13;13;13;13;12;4;1	Protein-tyrosine-phosphatase;Receptor-type tyrosine-protein phosphatase kappa	PTPRK	Q5TG12 tr|Q5TG12|Q5TG12_HUMAN Protein-tyrosine-phosphatase OS=Homo sapiens GN=PTPRK PE=1 SV=1;E9PGC5 tr|E9PGC5|E9PGC5_HUMAN Protein-tyrosine-phosphatase OS=Homo sapiens GN=PTPRK PE=1 SV=1;Q15262-2 sp|Q15262-2|PTPRK_HUMAN Isoform 2 of Receptor-type tyrosine	8	13	13	13	9	9	9	12	8	11	9	9	9	12	8	11	9	9	9	12	8	11	11.2	11.2	11.2	164.2	1458	1458;1472;1440;1446;1462;1439;204;343	0	206.56	0.28419	0.62075	102.96	89	0	Leave out requantified	3.0217	1.6347	0.91692	0.15303	0.25039	0.22013
E9PGT1;Q15631;H7C1D4;Q15631-2	E9PGT1;Q15631;H7C1D4	11;11;6;4	11;11;6;4	11;11;6;4	Translin	TSN	E9PGT1 tr|E9PGT1|E9PGT1_HUMAN Translin OS=Homo sapiens GN=TSN PE=1 SV=1;Q15631 sp|Q15631|TSN_HUMAN Translin OS=Homo sapiens GN=TSN PE=1 SV=1;H7C1D4 tr|H7C1D4|H7C1D4_HUMAN Translin (Fragment) OS=Homo sapiens GN=TSN PE=1 SV=1	4	11	11	11	8	6	7	9	10	9	8	6	7	9	10	9	8	6	7	9	10	9	49.3	49.3	49.3	25.572	223	223;228;185;148	0	155.42	0.62062	0.97019	11.212	75	0	Leave out requantified	0.35761	0.59226	0.30276	0.53773	0.7996	0.60707
E9PGZ1;Q05682-5;Q05682-4;C9J813;E7EX44;Q05682-3;Q05682-6;Q05682-2;Q05682	E9PGZ1;Q05682-5;Q05682-4;C9J813;E7EX44;Q05682-3;Q05682-6;Q05682-2;Q05682	9;9;9;8;8;8;8;8;8	9;9;9;8;8;8;8;8;8	9;9;9;8;8;8;8;8;8	Caldesmon	CALD1	E9PGZ1 tr|E9PGZ1|E9PGZ1_HUMAN Caldesmon OS=Homo sapiens GN=CALD1 PE=1 SV=1;Q05682-5 sp|Q05682-5|CALD1_HUMAN Isoform 5 of Caldesmon OS=Homo sapiens GN=CALD1;Q05682-4 sp|Q05682-4|CALD1_HUMAN Isoform 4 of Caldesmon OS=Homo sapiens GN=CALD1;C9J813 tr|C9J813|C9	9	9	9	9	3	3	6	2	3	5	3	3	6	2	3	5	3	3	6	2	3	5	24.6	24.6	24.6	61.705	536	536;532;538;459;557;558;563;564;793	0	28.145	0.38498	0.64167	43.17	22	0	Leave out requantified	NaN	0.43061	0.1053	0.36183	0.47174	0.4052
E9PH60;Q9UBV4-2;Q9UBV4	E9PH60;Q9UBV4-2;Q9UBV4	2;2;2	2;2;2	2;2;2	Protein Wnt;Protein Wnt-16	WNT16	E9PH60 tr|E9PH60|E9PH60_HUMAN Protein Wnt OS=Homo sapiens GN=WNT16 PE=1 SV=1;Q9UBV4-2 sp|Q9UBV4-2|WNT16_HUMAN Isoform Wnt-16a of Protein Wnt-16 OS=Homo sapiens GN=WNT16;Q9UBV4 sp|Q9UBV4|WNT16_HUMAN Protein Wnt-16 OS=Homo sapiens GN=WNT16 PE=2 SV=1	3	2	2	2	1	1	1	1	1	0	1	1	1	1	1	0	1	1	1	1	1	0	7.9	7.9	7.9	39.699	355	355;361;365	0	2.664	1.5728	3.1714	145.87	3	0	Median	NaN	NaN	NaN	NaN	NaN	NaN
E9PHA2;Q15003;C9J470;Q15003-2;H7C415;C9JZP1	E9PHA2;Q15003;C9J470;Q15003-2	3;3;2;2;1;1	3;3;2;2;1;1	3;3;2;2;1;1	Condensin complex subunit 2	NCAPH	E9PHA2 tr|E9PHA2|E9PHA2_HUMAN Condensin complex subunit 2 OS=Homo sapiens GN=NCAPH PE=1 SV=1;Q15003 sp|Q15003|CND2_HUMAN Condensin complex subunit 2 OS=Homo sapiens GN=NCAPH PE=1 SV=3;C9J470 tr|C9J470|C9J470_HUMAN Condensin complex subunit 2 (Fragment) OS=	6	3	3	3	1	1	1	0	1	0	1	1	1	0	1	0	1	1	1	0	1	0	7.9	7.9	7.9	81.572	730	730;741;607;605;182;216	0	2.5236	0.60463	1.1528	93.882	6	0	Leave out requantified	0.68908	0.56225	NaN	NaN	NaN	NaN
E9PHA6;P43246-2;P43246;V9H019;A0A087X1E7;A0A087X078	E9PHA6;P43246-2;P43246;V9H019	3;3;3;2;1;1	3;3;3;2;1;1	3;3;3;2;1;1	DNA mismatch repair protein Msh2	MSH2	E9PHA6 tr|E9PHA6|E9PHA6_HUMAN DNA mismatch repair protein Msh2 OS=Homo sapiens GN=MSH2 PE=1 SV=1;P43246-2 sp|P43246-2|MSH2_HUMAN Isoform 2 of DNA mismatch repair protein Msh2 OS=Homo sapiens GN=MSH2;P43246 sp|P43246|MSH2_HUMAN DNA mismatch repair protein M	6	3	3	3	0	2	0	0	2	0	0	2	0	0	2	0	0	2	0	0	2	0	5	5	5	103.19	921	921;868;934;810;485;533	0	5.0739	0.5475	0.91995	38.471	4	0	Leave out requantified	NaN	0.44742	NaN	NaN	0.52133	NaN
E9PHD9;Q6L9W6	E9PHD9;Q6L9W6	1;1	1;1	1;1	Beta-1,4-N-acetylgalactosaminyltransferase 3	B4GALNT3	E9PHD9 tr|E9PHD9|E9PHD9_HUMAN Beta-1,4-N-acetylgalactosaminyltransferase 3 (Fragment) OS=Homo sapiens GN=B4GALNT3 PE=1 SV=4;Q6L9W6 sp|Q6L9W6|B4GN3_HUMAN Beta-1,4-N-acetylgalactosaminyltransferase 3 OS=Homo sapiens GN=B4GALNT3 PE=1 SV=2	2	1	1	1	0	0	0	0	1	0	0	0	0	0	1	0	0	0	0	0	1	0	1.9	1.9	1.9	73	636	636;998	0.0035404	1.7185	NaN	NaN	NaN	1	0	Median	NaN	NaN	NaN	NaN	NaN	NaN
E9PHH3;H7C1K4;P18827	E9PHH3;H7C1K4;P18827	1;1;1	1;1;1	1;1;1	Syndecan-1	SDC1	E9PHH3 tr|E9PHH3|E9PHH3_HUMAN Syndecan-1 OS=Homo sapiens GN=SDC1 PE=1 SV=1;H7C1K4 tr|H7C1K4|H7C1K4_HUMAN Syndecan-1 (Fragment) OS=Homo sapiens GN=SDC1 PE=1 SV=1;P18827 sp|P18827|SDC1_HUMAN Syndecan-1 OS=Homo sapiens GN=SDC1 PE=1 SV=3	3	1	1	1	0	0	1	0	0	0	0	0	1	0	0	0	0	0	1	0	0	0	10.1	10.1	10.1	17.782	169	169;215;310	0	3.4507	NaN	NaN	NaN	1	0	Median	NaN	NaN	NaN	NaN	NaN	NaN
E9PHH9;Q9BUI4	E9PHH9;Q9BUI4	2;2	2;2	2;2	DNA-directed RNA polymerase III subunit RPC3	POLR3C	E9PHH9 tr|E9PHH9|E9PHH9_HUMAN DNA-directed RNA polymerase III subunit RPC3 OS=Homo sapiens GN=POLR3C PE=1 SV=1;Q9BUI4 sp|Q9BUI4|RPC3_HUMAN DNA-directed RNA polymerase III subunit RPC3 OS=Homo sapiens GN=POLR3C PE=1 SV=1	2	2	2	2	0	0	1	1	0	0	0	0	1	1	0	0	0	0	1	1	0	0	7.8	7.8	7.8	46.189	411	411;534	0	3.2953	0.53066	1.0583	3.4839	2	0	Median	NaN	NaN	NaN	NaN	NaN	NaN
E9PHV5;P28290-2;P28290;E7EUL7;P28290-3	E9PHV5;P28290-2;P28290;E7EUL7;P28290-3	3;3;3;2;2	3;3;3;2;2	3;3;3;2;2	Sperm-specific antigen 2	SSFA2	E9PHV5 tr|E9PHV5|E9PHV5_HUMAN Sperm-specific antigen 2 OS=Homo sapiens GN=SSFA2 PE=1 SV=1;P28290-2 sp|P28290-2|SSFA2_HUMAN Isoform 2 of Sperm-specific antigen 2 OS=Homo sapiens GN=SSFA2;P28290 sp|P28290|SSFA2_HUMAN Sperm-specific antigen 2 OS=Homo sapiens	5	3	3	3	0	2	1	0	2	0	0	2	1	0	2	0	0	2	1	0	2	0	3.8	3.8	3.8	136.14	1237	1237;1106;1259;768;1256	0	8.3871	0.56834	1.0045	22.327	6	0	Leave out requantified	NaN	0.54624	NaN	NaN	0.5369	NaN
I6L9B1;E9PK52;E9PHY5;O43491-4;E9PII3;O43491-2;O43491-3;E9PRG1;E9PIG0;E9PQD2;E9PJP4;E9PQN0;Q4VXN0;B2RB02;A0A0A0MRA8;Q9Y2J2-3;Q9H4G0-4;Q9H4G0-3;Q9H4G0-2;Q9Y2J2-2;Q9H4G0;Q9Y2J2-4;Q9Y2J2	I6L9B1;E9PK52;E9PHY5;O43491-4;E9PII3;O43491-2;O43491-3	8;8;8;8;7;7;7;2;2;2;1;1;1;1;1;1;1;1;1;1;1;1;1	8;8;8;8;7;7;7;2;2;2;1;1;1;1;1;1;1;1;1;1;1;1;1	0;0;0;0;0;0;0;0;0;0;0;0;0;0;0;0;0;0;0;0;0;0;0	Band 4.1-like protein 2	EPB41L2	I6L9B1 tr|I6L9B1|I6L9B1_HUMAN Band 4.1-like protein 2 OS=Homo sapiens GN=EPB41L2 PE=1 SV=1;E9PK52 tr|E9PK52|E9PK52_HUMAN Band 4.1-like protein 2 OS=Homo sapiens GN=EPB41L2 PE=1 SV=1;E9PHY5 tr|E9PHY5|E9PHY5_HUMAN Band 4.1-like protein 2 OS=Homo sapiens GN=E	23	8	8	0	0	4	2	4	4	3	0	4	2	4	4	3	0	0	0	0	0	0	15.8	15.8	0	71.642	633	633;811;935;852;706;673;747;153;162;179;118;127;257;503;918;612;701;772;779;865;881;883;1087	0	11.961	0.53652	0.86746	27.336	22	0	Leave out requantified	NaN	0.46322	0.3943	0.56383	0.53908	0.69984
Q5T6K7;E9PI99;Q5T6K5;Q13952-6;Q13952-7;Q13952-2;Q13952-5;Q13952-3;Q13952;E9PL11;A0A0A0MT00;Q13952-4	Q5T6K7;E9PI99;Q5T6K5;Q13952-6;Q13952-7;Q13952-2;Q13952-5;Q13952-3;Q13952;E9PL11;A0A0A0MT00	3;3;3;3;3;3;3;3;3;2;2;1	3;3;3;3;3;3;3;3;3;2;2;1	3;3;3;3;3;3;3;3;3;2;2;1	Nuclear transcription factor Y subunit gamma	NFYC	Q5T6K7 tr|Q5T6K7|Q5T6K7_HUMAN Nuclear transcription factor Y subunit gamma (Fragment) OS=Homo sapiens GN=NFYC PE=1 SV=1;E9PI99 tr|E9PI99|E9PI99_HUMAN Nuclear transcription factor Y subunit gamma (Fragment) OS=Homo sapiens GN=NFYC PE=1 SV=1;Q5T6K5 tr|Q5T6K5	12	3	3	3	2	1	1	3	1	0	2	1	1	3	1	0	2	1	1	3	1	0	23.3	23.3	23.3	14.909	129	129;141;313;301;334;335;354;439;458;95;179;297	0	32.337	0.4735	0.96478	34.578	8	0	Leave out requantified	0.40696	0.31473	NaN	0.5491	NaN	NaN
E9PIF2;Q13206	E9PIF2;Q13206	2;2	2;2	2;2	Probable ATP-dependent RNA helicase DDX10	DDX10	E9PIF2 tr|E9PIF2|E9PIF2_HUMAN Probable ATP-dependent RNA helicase DDX10 OS=Homo sapiens GN=DDX10 PE=1 SV=1;Q13206 sp|Q13206|DDX10_HUMAN Probable ATP-dependent RNA helicase DDX10 OS=Homo sapiens GN=DDX10 PE=1 SV=2	2	2	2	2	0	1	0	0	1	0	0	1	0	0	1	0	0	1	0	0	1	0	3.7	3.7	3.7	96.454	835	835;875	0	3.6222	0.46126	0.69891	40.155	2	0	Median	NaN	NaN	NaN	NaN	NaN	NaN
E9PMW3;E9PIM5;G3V179;E9PMJ2;J3KP39;Q9BPY3	E9PMW3;E9PIM5;G3V179;E9PMJ2;J3KP39;Q9BPY3	1;1;1;1;1;1	1;1;1;1;1;1	1;1;1;1;1;1	Protein FAM118B	FAM118B	E9PMW3 tr|E9PMW3|E9PMW3_HUMAN Protein FAM118B (Fragment) OS=Homo sapiens GN=FAM118B PE=1 SV=1;E9PIM5 tr|E9PIM5|E9PIM5_HUMAN Protein FAM118B (Fragment) OS=Homo sapiens GN=FAM118B PE=1 SV=1;G3V179 tr|G3V179|G3V179_HUMAN Protein FAM118B OS=Homo sapiens GN=FAM	6	1	1	1	1	1	0	1	0	0	1	1	0	1	0	0	1	1	0	1	0	0	11.8	11.8	11.8	17.081	153	153;235;275;346;350;351	0.0049643	1.3997	0.55354	0.95896	12.453	3	0	Plateau	NaN	NaN	NaN	NaN	NaN	NaN
E9PIN3;Q9UBU9	E9PIN3;Q9UBU9	1;1	1;1	1;1	Nuclear RNA export factor 1	NXF1	E9PIN3 tr|E9PIN3|E9PIN3_HUMAN Nuclear RNA export factor 1 (Fragment) OS=Homo sapiens GN=NXF1 PE=1 SV=1;Q9UBU9 sp|Q9UBU9|NXF1_HUMAN Nuclear RNA export factor 1 OS=Homo sapiens GN=NXF1 PE=1 SV=1	2	1	1	1	0	1	1	1	1	0	0	1	1	1	1	0	0	1	1	1	1	0	2	2	2	68.106	603	603;619	0	7.8456	0.55891	0.95147	22.96	5	0	Median	NaN	0.70437	NaN	NaN	0.55031	NaN
E9PIT4;H0YD63;H0YC87;E9PKP3;Q86YD3-3;Q86YD3-5;Q86YD3-2;Q86YD3-4;Q86YD3	E9PIT4;H0YD63;H0YC87;E9PKP3;Q86YD3-3;Q86YD3-5;Q86YD3-2;Q86YD3-4;Q86YD3	1;1;1;1;1;1;1;1;1	1;1;1;1;1;1;1;1;1	1;1;1;1;1;1;1;1;1	Transmembrane protein 25	TMEM25	E9PIT4 tr|E9PIT4|E9PIT4_HUMAN Transmembrane protein 25 (Fragment) OS=Homo sapiens GN=TMEM25 PE=1 SV=1;H0YD63 tr|H0YD63|H0YD63_HUMAN Transmembrane protein 25 (Fragment) OS=Homo sapiens GN=TMEM25 PE=1 SV=4;H0YC87 tr|H0YC87|H0YC87_HUMAN Transmembrane protein	9	1	1	1	1	1	1	1	1	1	1	1	1	1	1	1	1	1	1	1	1	1	7.7	7.7	7.7	18.14	168	168;194;200;381;218;306;322;351;366	0.00068283	2.2038	0.55502	0.7045	95.36	9	0	Median	NaN	NaN	0.87501	0.24757	0.48469	NaN
E9PIZ6;E9PIY1;Q9UKS6	E9PIZ6;E9PIY1;Q9UKS6	1;1;1	1;1;1	1;1;1	Protein kinase C and casein kinase substrate in neurons protein 3	PACSIN3	E9PIZ6 tr|E9PIZ6|E9PIZ6_HUMAN Protein kinase C and casein kinase substrate in neurons protein 3 (Fragment) OS=Homo sapiens GN=PACSIN3 PE=1 SV=1;E9PIY1 tr|E9PIY1|E9PIY1_HUMAN Protein kinase C and casein kinase substrate in neurons protein 3 OS=Homo sapiens	3	1	1	1	0	0	0	1	0	0	0	0	0	1	0	0	0	0	0	1	0	0	35.4	35.4	35.4	5.8195	48	48;320;424	0.0035256	1.6909	NaN	NaN	NaN	1	0	Median	NaN	NaN	NaN	NaN	NaN	NaN
E9PJX1;E9PJ47;E9PMQ3;E9PQ47;E9PNY1;O95159	E9PJX1;E9PJ47;E9PMQ3;E9PQ47;E9PNY1;O95159	1;1;1;1;1;1	1;1;1;1;1;1	1;1;1;1;1;1	Zinc finger protein-like 1	ZFPL1	E9PJX1 tr|E9PJX1|E9PJX1_HUMAN Zinc finger protein-like 1 OS=Homo sapiens GN=ZFPL1 PE=1 SV=1;E9PJ47 tr|E9PJ47|E9PJ47_HUMAN Zinc finger protein-like 1 OS=Homo sapiens GN=ZFPL1 PE=1 SV=1;E9PMQ3 tr|E9PMQ3|E9PMQ3_HUMAN Zinc finger protein-like 1 OS=Homo sapiens	6	1	1	1	0	1	0	1	1	1	0	1	0	1	1	1	0	1	0	1	1	1	21.5	21.5	21.5	7.1163	65	65;80;109;188;207;310	0	2.9602	0.73834	1.2726	31.216	4	0	Median	NaN	NaN	NaN	NaN	NaN	NaN
E9PJK2;O75530-3;O75530;O75530-2	E9PJK2;O75530-3;O75530;O75530-2	2;2;2;2	2;2;2;2	2;2;2;2	Polycomb protein EED	EED	E9PJK2 tr|E9PJK2|E9PJK2_HUMAN Polycomb protein EED OS=Homo sapiens GN=EED PE=1 SV=1;O75530-3 sp|O75530-3|EED_HUMAN Isoform 3 of Polycomb protein EED OS=Homo sapiens GN=EED;O75530 sp|O75530|EED_HUMAN Polycomb protein EED OS=Homo sapiens GN=EED PE=1 SV=2;O75	4	2	2	2	1	2	0	1	0	1	1	2	0	1	0	1	1	2	0	1	0	1	6.6	6.6	6.6	40.634	361	361;400;441;466	0	3.3634	0.4608	0.70187	42.097	7	0	Leave out requantified	0.51777	0.49373	NaN	NaN	NaN	NaN
E9PJN3;E9PKB5;P35813-2;P35813;P35813-3	E9PJN3;E9PKB5;P35813-2;P35813;P35813-3	1;1;1;1;1	1;1;1;1;1	1;1;1;1;1	Protein phosphatase 1A	PPM1A	E9PJN3 tr|E9PJN3|E9PJN3_HUMAN Protein phosphatase 1A (Fragment) OS=Homo sapiens GN=PPM1A PE=1 SV=1;E9PKB5 tr|E9PKB5|E9PKB5_HUMAN Protein phosphatase 1A (Fragment) OS=Homo sapiens GN=PPM1A PE=1 SV=1;P35813-2 sp|P35813-2|PPM1A_HUMAN Isoform Alpha-2 of Protei	5	1	1	1	1	1	1	1	0	1	1	1	1	1	0	1	1	1	1	1	0	1	16.2	16.2	16.2	16.157	148	148;187;324;382;455	0	12.056	0.54052	0.7959	42.318	6	0	Median	NaN	NaN	NaN	0.55068	NaN	NaN
E9PK54;E9PQQ4;E9PQK7;E9PPY6;E9PN25	E9PK54;E9PQQ4;E9PQK7;E9PPY6;E9PN25	16;15;15;14;12	1;0;0;0;0	1;0;0;0;0		HSPA8	E9PK54 tr|E9PK54|E9PK54_HUMAN Heat shock cognate 71 kDa protein (Fragment) OS=Homo sapiens GN=HSPA8 PE=1 SV=4;E9PQQ4 tr|E9PQQ4|E9PQQ4_HUMAN Heat shock cognate 71 kDa protein (Fragment) OS=Homo sapiens GN=HSPA8 PE=1 SV=1;E9PQK7 tr|E9PQK7|E9PQK7_HUMAN Heat s	5	16	1	1	11	15	12	14	14	12	0	0	1	0	0	0	0	0	1	0	0	0	78.7	6.6	6.6	19.955	183	183;171;178;137;132	1	-2	NaN	NaN	NaN	0	0	Median	NaN	NaN	NaN	NaN	NaN	NaN
E9PKB7;J3KP52;H0YE88;P28347	E9PKB7;J3KP52;H0YE88;P28347	2;2;2;2	2;2;2;2	1;1;1;1	Transcriptional enhancer factor TEF-1	TEAD1	E9PKB7 tr|E9PKB7|E9PKB7_HUMAN Transcriptional enhancer factor TEF-1 OS=Homo sapiens GN=TEAD1 PE=1 SV=1;J3KP52 tr|J3KP52|J3KP52_HUMAN Transcriptional enhancer factor TEF-1 OS=Homo sapiens GN=TEAD1 PE=1 SV=1;H0YE88 tr|H0YE88|H0YE88_HUMAN Transcriptional enha	4	2	2	1	1	1	2	2	0	0	1	1	2	2	0	0	0	1	1	1	0	0	7	7	3	37.081	330	330;361;426;426	0	3.1691	0.40334	0.67474	0.0027398	7	0	Leave out requantified	NaN	NaN	0.35169	0.37383	NaN	NaN
H7BXH2;E9PKF6;Q5H9R7-6;Q5H9R7-2;Q5H9R7;Q5H9R7-5;Q5H9R7-3;Q5H9R7-4;H0YEN2;E9PQP7;H0YDW1;E9PK08	H7BXH2;E9PKF6;Q5H9R7-6;Q5H9R7-2;Q5H9R7;Q5H9R7-5;Q5H9R7-3;Q5H9R7-4;H0YEN2	8;8;8;8;8;8;7;7;4;3;2;2	8;8;8;8;8;8;7;7;4;3;2;2	8;8;8;8;8;8;7;7;4;3;2;2	Serine/threonine-protein phosphatase 6 regulatory subunit 3	PPP6R3	H7BXH2 tr|H7BXH2|H7BXH2_HUMAN Serine/threonine-protein phosphatase 6 regulatory subunit 3 OS=Homo sapiens GN=PPP6R3 PE=1 SV=1;E9PKF6 tr|E9PKF6|E9PKF6_HUMAN Serine/threonine-protein phosphatase 6 regulatory subunit 3 OS=Homo sapiens GN=PPP6R3 PE=1 SV=1;Q5H9	12	8	8	8	3	6	3	4	3	1	3	6	3	4	3	1	3	6	3	4	3	1	14.9	14.9	14.9	92.407	827	827;838;844;867;873;879;791;793;580;641;112;140	0	23.97	0.42052	0.69627	37.73	21	0	Leave out requantified	0.19878	0.44116	0.34797	0.49682	0.73642	NaN
E9PKR8;P50226;H3BQX5;E9PM76;E9PKW4;H3BRY5;P50225	E9PKR8;P50226;H3BQX5;E9PM76;E9PKW4;H3BRY5;P50225	2;2;1;1;1;1;1	2;2;1;1;1;1;1	2;2;1;1;1;1;1	Sulfotransferase;Sulfotransferase 1A2;Sulfotransferase 1A1	SULT1A2;SULT1A1	E9PKR8 tr|E9PKR8|E9PKR8_HUMAN Sulfotransferase (Fragment) OS=Homo sapiens GN=SULT1A2 PE=1 SV=1;P50226 sp|P50226|ST1A2_HUMAN Sulfotransferase 1A2 OS=Homo sapiens GN=SULT1A2 PE=1 SV=2;H3BQX5 tr|H3BQX5|H3BQX5_HUMAN Sulfotransferase (Fragment) OS=Homo sapiens	7	2	2	2	2	1	0	1	1	0	2	1	0	1	1	0	2	1	0	1	1	0	13	13	13	22.187	192	192;295;169;221;262;281;295	0.0049689	1.4095	0.30033	0.51088	32.187	6	0	Median	NaN	0.3619	NaN	NaN	0.23983	NaN
E9PKX0	E9PKX0	2	1	1		CTSB	E9PKX0 tr|E9PKX0|E9PKX0_HUMAN Cathepsin B (Fragment) OS=Homo sapiens GN=CTSB PE=1 SV=1	1	2	1	1	2	2	2	2	2	2	1	1	1	1	1	1	1	1	1	1	1	1	44.3	18.6	18.6	8.0562	70	70	0	2.7076	0.45847	0.72059	38.64	8	0	Median	0.62662	0.45847	0.38215	NaN	NaN	NaN
E9PKZ0;P62917;G3V1A1;E9PKU4;E9PP36	E9PKZ0;P62917;G3V1A1;E9PKU4	8;8;6;6;2	8;8;6;6;2	8;8;6;6;2	60S ribosomal protein L8	RPL8	E9PKZ0 tr|E9PKZ0|E9PKZ0_HUMAN 60S ribosomal protein L8 (Fragment) OS=Homo sapiens GN=RPL8 PE=1 SV=1;P62917 sp|P62917|RL8_HUMAN 60S ribosomal protein L8 OS=Homo sapiens GN=RPL8 PE=1 SV=2;G3V1A1 tr|G3V1A1|G3V1A1_HUMAN 60S ribosomal protein L8 OS=Homo sapiens	5	8	8	8	3	3	4	5	3	4	3	3	4	5	3	4	3	3	4	5	3	4	47.8	47.8	47.8	22.389	205	205;257;167;235;148	0	64.447	0.43832	0.79186	28.047	24	0	Leave out requantified	NaN	0.78755	0.2507	0.35952	0.49357	0.59216
E9PL10;Q96K17;Q96K17-2	E9PL10;Q96K17;Q96K17-2	4;4;2	4;4;2	4;4;2	Transcription factor BTF3;Transcription factor BTF3 homolog 4	BTF3L4	E9PL10 tr|E9PL10|E9PL10_HUMAN Transcription factor BTF3 OS=Homo sapiens GN=BTF3L4 PE=1 SV=1;Q96K17 sp|Q96K17|BT3L4_HUMAN Transcription factor BTF3 homolog 4 OS=Homo sapiens GN=BTF3L4 PE=1 SV=1;Q96K17-2 sp|Q96K17-2|BT3L4_HUMAN Isoform 2 of Transcription fac	3	4	4	4	1	2	3	3	2	2	1	2	3	3	2	2	1	2	3	3	2	2	33.1	33.1	33.1	15.779	145	145;158;100	0	72.836	0.44311	0.76172	29.293	22	0	Leave out requantified	NaN	0.53145	0.2441	0.43194	0.57053	0.4983
F8VSA6;E9PS38;S4R3E9;E9PL57;Q15843	F8VSA6;E9PS38;S4R3E9;E9PL57;Q15843	2;2;2;2;2	2;2;2;2;2	2;2;2;2;2	NEDD8	NEDD8;NEDD8-MDP1	F8VSA6 tr|F8VSA6|F8VSA6_HUMAN NEDD8 OS=Homo sapiens GN=NEDD8 PE=4 SV=1;E9PS38 tr|E9PS38|E9PS38_HUMAN Protein NEDD8-MDP1 OS=Homo sapiens GN=NEDD8-MDP1 PE=4 SV=2;S4R3E9 tr|S4R3E9|S4R3E9_HUMAN Protein NEDD8-MDP1 OS=Homo sapiens GN=NEDD8-MDP1 PE=4 SV=1;E9PL57	5	2	2	2	0	1	1	1	1	1	0	1	1	1	1	1	0	1	1	1	1	1	28	28	28	5.8668	50	50;67;84;170;81	0	9.6981	0.57851	0.72712	21.004	4	0	Linear	NaN	NaN	NaN	NaN	NaN	NaN
E9PML4;E9PL83;E9PQT2;P35318	E9PML4;E9PL83;E9PQT2;P35318	1;1;1;1	1;1;1;1	1;1;1;1	ADM;Adrenomedullin;Proadrenomedullin N-20 terminal peptide	ADM	E9PML4 tr|E9PML4|E9PML4_HUMAN ADM OS=Homo sapiens GN=ADM PE=4 SV=1;E9PL83 tr|E9PL83|E9PL83_HUMAN ADM OS=Homo sapiens GN=ADM PE=1 SV=1;E9PQT2 tr|E9PQT2|E9PQT2_HUMAN ADM OS=Homo sapiens GN=ADM PE=4 SV=1;P35318 sp|P35318|ADML_HUMAN ADM OS=Homo sapiens GN=ADM	4	1	1	1	0	0	0	0	1	0	0	0	0	0	1	0	0	0	0	0	1	0	16.9	16.9	16.9	9.1856	83	83;138;139;185	0.009694	1.2307	0.62786	0.77454	6.9306	2	0	Median	NaN	NaN	NaN	NaN	0.62786	NaN
E9PLC4	E9PLC4	3	1	1		ANP32E	E9PLC4 tr|E9PLC4|E9PLC4_HUMAN Acidic leucine-rich nuclear phosphoprotein 32 family member E OS=Homo sapiens GN=ANP32E PE=1 SV=1	1	3	1	1	1	2	2	2	3	2	0	0	0	0	1	0	0	0	0	0	1	0	29.1	9.7	9.7	19.608	165	165	1	-2	NaN	NaN	NaN	1	0	Median	NaN	NaN	NaN	NaN	NaN	NaN
E9PLD0;Q9H0U4;Q92928;A0A087WTI1	E9PLD0;Q9H0U4;Q92928	5;5;3;2	3;3;1;1	3;3;1;1	Ras-related protein Rab-1B;Putative Ras-related protein Rab-1C	RAB1B;RAB1C	E9PLD0 tr|E9PLD0|E9PLD0_HUMAN Ras-related protein Rab-1B OS=Homo sapiens GN=RAB1B PE=1 SV=1;Q9H0U4 sp|Q9H0U4|RAB1B_HUMAN Ras-related protein Rab-1B OS=Homo sapiens GN=RAB1B PE=1 SV=1;Q92928 sp|Q92928|RAB1C_HUMAN Putative Ras-related protein Rab-1C OS=Homo	4	5	3	3	2	2	4	2	3	3	0	0	2	0	1	1	0	0	2	0	1	1	40.8	24.9	24.9	18.483	169	169;201;201;162	0	10.336	0.3188	0.7476	26.53	5	0	Leave out requantified	NaN	NaN	0.31843	NaN	NaN	NaN
H0YE25;H0YF25;E9PLI5;Q8NB37;Q8NB37-2	H0YE25;H0YF25;E9PLI5;Q8NB37;Q8NB37-2	1;1;1;1;1	1;1;1;1;1	1;1;1;1;1	Parkinson disease 7 domain-containing protein 1	PDDC1	H0YE25 tr|H0YE25|H0YE25_HUMAN Parkinson disease 7 domain-containing protein 1 (Fragment) OS=Homo sapiens GN=PDDC1 PE=1 SV=1;H0YF25 tr|H0YF25|H0YF25_HUMAN Parkinson disease 7 domain-containing protein 1 (Fragment) OS=Homo sapiens GN=PDDC1 PE=1 SV=1;E9PLI5 t	5	1	1	1	0	1	0	1	0	0	0	1	0	1	0	0	0	1	0	1	0	0	20.8	20.8	20.8	15.439	144	144;162;186;220;250	0.00068259	2.2024	0.44026	0.73834	27.398	2	0	Median	NaN	NaN	NaN	NaN	NaN	NaN
E9PLK3;P55786;P55786-2;A6NEC2;A6NEC2-2;E9PP11;E9PJ74;H0YDG0;E9PRQ5;E9PJY4;E9PPD4;A6NEC2-3;H0YCQ5;E9PI82;E9PJF9;E9PPZ2	E9PLK3;P55786;P55786-2;A6NEC2	33;33;28;18;10;7;6;5;5;3;3;2;1;1;1;1	33;33;28;18;10;7;6;5;5;3;3;2;1;1;1;1	33;33;28;18;10;7;6;5;5;3;3;2;1;1;1;1	Puromycin-sensitive aminopeptidase;Puromycin-sensitive aminopeptidase-like protein	NPEPPS;NPEPPSL1	E9PLK3 tr|E9PLK3|E9PLK3_HUMAN Puromycin-sensitive aminopeptidase OS=Homo sapiens GN=NPEPPS PE=1 SV=1;P55786 sp|P55786|PSA_HUMAN Puromycin-sensitive aminopeptidase OS=Homo sapiens GN=NPEPPS PE=1 SV=2;P55786-2 sp|P55786-2|PSA_HUMAN Isoform 2 of Puromycin-sen	16	33	33	33	21	23	26	26	21	27	21	23	26	26	21	27	21	23	26	26	21	27	43.1	43.1	43.1	102.99	915	915;919;839;478;263;201;158;169;172;141;163;163;65;127;134;178	0	323.31	0.51828	0.94142	30.112	311	0	Leave out requantified	0.31681	0.59417	0.23016	0.56298	0.77744	0.57627
E9PLL6;P46776;E9PJD9	E9PLL6;P46776;E9PJD9	5;5;3	5;5;3	5;5;3	60S ribosomal protein L27a	RPL27A	E9PLL6 tr|E9PLL6|E9PLL6_HUMAN 60S ribosomal protein L27a OS=Homo sapiens GN=RPL27A PE=1 SV=1;P46776 sp|P46776|RL27A_HUMAN 60S ribosomal protein L27a OS=Homo sapiens GN=RPL27A PE=1 SV=2;E9PJD9 tr|E9PJD9|E9PJD9_HUMAN 60S ribosomal protein L27a OS=Homo sapien	3	5	5	5	2	1	3	4	2	4	2	1	3	4	2	4	2	1	3	4	2	4	32.4	32.4	32.4	12.201	108	108;148;91	0	21.43	0.43486	0.86021	26.515	16	0	Leave out requantified	0.5252	NaN	0.19626	0.3782	0.3888	0.76047
E9PPJ5;E9PLM6;P21741;P21741-2	E9PPJ5;E9PLM6;P21741;P21741-2	6;6;6;4	6;6;6;4	6;6;6;4	Midkine	MDK	E9PPJ5 tr|E9PPJ5|E9PPJ5_HUMAN Midkine (Fragment) OS=Homo sapiens GN=MDK PE=1 SV=1;E9PLM6 tr|E9PLM6|E9PLM6_HUMAN Midkine OS=Homo sapiens GN=MDK PE=1 SV=1;P21741 sp|P21741|MK_HUMAN Midkine OS=Homo sapiens GN=MDK PE=1 SV=1;P21741-2 sp|P21741-2|MK_HUMAN Isofor	4	6	6	6	5	6	5	6	6	6	5	6	5	6	6	6	5	6	5	6	6	6	37.4	37.4	37.4	14.374	131	131;156;143;87	0	260.48	0.47296	0.76397	81.791	98	0	Leave out requantified	3.8894	1.1302	1.8328	0.14954	0.44858	0.22458
E9PNF3;E9PLW6;Q9NRN7	E9PNF3;E9PLW6;Q9NRN7	2;2;2	2;2;2	2;2;2	L-aminoadipate-semialdehyde dehydrogenase-phosphopantetheinyl transferase	AASDHPPT	E9PNF3 tr|E9PNF3|E9PNF3_HUMAN L-aminoadipate-semialdehyde dehydrogenase-phosphopantetheinyl transferase (Fragment) OS=Homo sapiens GN=AASDHPPT PE=1 SV=1;E9PLW6 tr|E9PLW6|E9PLW6_HUMAN L-aminoadipate-semialdehyde dehydrogenase-phosphopantetheinyl transferase	3	2	2	2	0	0	2	0	0	1	0	0	2	0	0	1	0	0	2	0	0	1	17.5	17.5	17.5	18.696	160	160;190;309	0	19.59	0.28833	0.78715	20.037	3	0	Median	NaN	NaN	0.26723	NaN	NaN	NaN
R4GMU8;E9PLX3;O43504	R4GMU8;E9PLX3;O43504	2;2;2	2;2;2	2;2;2	Ragulator complex protein LAMTOR5	LAMTOR5	R4GMU8 tr|R4GMU8|R4GMU8_HUMAN Ragulator complex protein LAMTOR5 OS=Homo sapiens GN=LAMTOR5 PE=1 SV=1;E9PLX3 tr|E9PLX3|E9PLX3_HUMAN Ragulator complex protein LAMTOR5 OS=Homo sapiens GN=LAMTOR5 PE=1 SV=1;O43504 sp|O43504|LTOR5_HUMAN Ragulator complex protein	3	2	2	2	0	1	0	1	1	1	0	1	0	1	1	1	0	1	0	1	1	1	38	38	38	8.2153	79	79;90;91	0	2.5475	0.89475	1.2562	25.01	5	0	Leave out requantified	NaN	NaN	NaN	0.64251	NaN	NaN
E9PM92;O00193;E9PRZ9;E9PQA1	E9PM92;O00193;E9PRZ9	3;3;2;1	3;3;2;1	3;3;2;1	Small acidic protein	C11orf58;SMAP	E9PM92 tr|E9PM92|E9PM92_HUMAN Small acidic protein (Fragment) OS=Homo sapiens GN=C11orf58 PE=1 SV=1;O00193 sp|O00193|SMAP_HUMAN Small acidic protein OS=Homo sapiens GN=SMAP PE=1 SV=1;E9PRZ9 tr|E9PRZ9|E9PRZ9_HUMAN Small acidic protein (Fragment) OS=Homo sap	4	3	3	3	0	2	2	1	1	1	0	2	2	1	1	1	0	2	2	1	1	1	29.5	29.5	29.5	17.506	156	156;183;90;86	0	257.86	0.56945	0.97418	12.113	9	0	Leave out requantified	NaN	0.56945	0.1333	NaN	NaN	0.46534
E9PMG1;H0YDT0;Q96D71-2;Q96D71-4;Q96D71-3;Q96D71;F2Z3L2	E9PMG1;H0YDT0;Q96D71-2;Q96D71-4;Q96D71-3;Q96D71;F2Z3L2	2;2;2;2;2;2;1	2;2;2;2;2;2;1	2;2;2;2;2;2;1	RalBP1-associated Eps domain-containing protein 1	REPS1	E9PMG1 tr|E9PMG1|E9PMG1_HUMAN RalBP1-associated Eps domain-containing protein 1 OS=Homo sapiens GN=REPS1 PE=1 SV=1;H0YDT0 tr|H0YDT0|H0YDT0_HUMAN RalBP1-associated Eps domain-containing protein 1 (Fragment) OS=Homo sapiens GN=REPS1 PE=1 SV=1;Q96D71-2 sp|Q96	7	2	2	2	2	2	0	2	1	1	2	2	0	2	1	1	2	2	0	2	1	1	4.9	4.9	4.9	80.435	737	737;754;705;769;795;796;220	0	11.263	0.44697	0.71433	32.37	11	0	Leave out requantified	0.38379	0.41761	NaN	0.56111	NaN	NaN
E9PMR3;Q9BUR4	E9PMR3;Q9BUR4	1;1	1;1	1;1	Telomerase Cajal body protein 1	WRAP53	E9PMR3 tr|E9PMR3|E9PMR3_HUMAN Telomerase Cajal body protein 1 OS=Homo sapiens GN=WRAP53 PE=1 SV=1;Q9BUR4 sp|Q9BUR4|WAP53_HUMAN Telomerase Cajal body protein 1 OS=Homo sapiens GN=WRAP53 PE=1 SV=1	2	1	1	1	0	0	1	0	0	0	0	0	1	0	0	0	0	0	1	0	0	0	6.3	6.3	6.3	30.983	287	287;548	0	4.1889	NaN	NaN	NaN	1	0	Median	NaN	NaN	NaN	NaN	NaN	NaN
E9PMU5;Q5VSG8-3;Q5VSG8	E9PMU5;Q5VSG8-3;Q5VSG8	1;1;1	1;1;1	1;1;1	Glycoprotein endo-alpha-1,2-mannosidase-like protein	MANEAL	E9PMU5 tr|E9PMU5|E9PMU5_HUMAN Glycoprotein endo-alpha-1,2-mannosidase-like protein OS=Homo sapiens GN=MANEAL PE=1 SV=1;Q5VSG8-3 sp|Q5VSG8-3|MANEL_HUMAN Isoform 3 of Glycoprotein endo-alpha-1,2-mannosidase-like protein OS=Homo sapiens GN=MANEAL;Q5VSG8 sp|Q5	3	1	1	1	1	0	0	1	1	1	1	0	0	1	1	1	1	0	0	1	1	1	4.6	4.6	4.6	30.2	263	263;250;457	0.0022846	1.8719	0.69946	1.0336	59.205	5	0	Median	1.3879	NaN	NaN	NaN	NaN	NaN
E9PN19;F6V2D4;O00214;O00214-2;E9PJ77;E9PRN3;B1ANM0;H7BXD8;Q5T3P9	E9PN19;F6V2D4;O00214;O00214-2;E9PJ77;E9PRN3;B1ANM0;H7BXD8;Q5T3P9	2;2;2;2;1;1;1;1;1	2;2;2;2;1;1;1;1;1	2;2;2;2;1;1;1;1;1	Galectin;Galectin-8	LGALS8	E9PN19 tr|E9PN19|E9PN19_HUMAN Galectin OS=Homo sapiens GN=LGALS8 PE=1 SV=1;F6V2D4 tr|F6V2D4|F6V2D4_HUMAN Galectin OS=Homo sapiens GN=LGALS8 PE=1 SV=1;O00214 sp|O00214|LEG8_HUMAN Galectin-8 OS=Homo sapiens GN=LGALS8 PE=1 SV=4;O00214-2 sp|O00214-2|LEG8_HUMAN	9	2	2	2	1	0	0	2	1	0	1	0	0	2	1	0	1	0	0	2	1	0	8.6	8.6	8.6	32.632	290	290;300;317;359;106;121;167;175;208	0	3.4738	0.52425	1.1328	20.158	3	0	Median	NaN	NaN	NaN	NaN	NaN	NaN
E9PN54	E9PN54	2	1	1		EPB41L2	E9PN54 tr|E9PN54|E9PN54_HUMAN Band 4.1-like protein 2 (Fragment) OS=Homo sapiens GN=EPB41L2 PE=1 SV=1	1	2	1	1	0	1	0	0	2	0	0	1	0	0	1	0	0	1	0	0	1	0	11.7	7.9	7.9	26.042	240	240	0.0055641	1.3597	NaN	NaN	NaN	0	0	Median	NaN	NaN	NaN	NaN	NaN	NaN
E9PNW4;E9PR17;P13987;H0YET2	E9PNW4;E9PR17;P13987;H0YET2	4;4;4;2	4;4;4;2	4;4;4;2	CD59 glycoprotein	CD59	E9PNW4 tr|E9PNW4|E9PNW4_HUMAN CD59 glycoprotein OS=Homo sapiens GN=CD59 PE=1 SV=1;E9PR17 tr|E9PR17|E9PR17_HUMAN CD59 glycoprotein OS=Homo sapiens GN=CD59 PE=1 SV=1;P13987 sp|P13987|CD59_HUMAN CD59 glycoprotein OS=Homo sapiens GN=CD59 PE=1 SV=1;H0YET2 tr|H0	4	4	4	4	4	4	3	4	3	3	4	4	3	4	3	3	4	4	3	4	3	3	30.6	30.6	30.6	11.985	108	108;130;128;52	0	16.093	0.8783	1.6119	35.347	51	0	Leave out requantified	2.0537	1.2063	1.1155	0.47483	0.62855	0.46203
E9PP76;J3KNF4;O14618	E9PP76;J3KNF4;O14618	1;1;1	1;1;1	1;1;1	Superoxide dismutase [Cu-Zn];Copper chaperone for superoxide dismutase	CCS	E9PP76 tr|E9PP76|E9PP76_HUMAN Superoxide dismutase [Cu-Zn] (Fragment) OS=Homo sapiens GN=CCS PE=1 SV=1;J3KNF4 tr|J3KNF4|J3KNF4_HUMAN Copper chaperone for superoxide dismutase OS=Homo sapiens GN=CCS PE=1 SV=1;O14618 sp|O14618|CCS_HUMAN Copper chaperone for	3	1	1	1	0	0	1	0	0	0	0	0	1	0	0	0	0	0	1	0	0	0	19.1	19.1	19.1	7.2852	68	68;255;274	0	3.8935	NaN	NaN	NaN	1	0	Median	NaN	NaN	NaN	NaN	NaN	NaN
E9PPC1	E9PPC1	1	1	1		RPS6KA1	E9PPC1 tr|E9PPC1|E9PPC1_HUMAN Ribosomal protein S6 kinase alpha-1 OS=Homo sapiens GN=RPS6KA1 PE=1 SV=1	1	1	1	1	0	0	0	1	0	0	0	0	0	1	0	0	0	0	0	1	0	0	26.8	26.8	26.8	6.1192	56	56	1	-2	0.38076	0.74205	1.5212	2	0	Median	NaN	NaN	NaN	0.38076	NaN	NaN
F2Z3M0;E9PPN1;H0YCV5;Q8WW01-2;Q8WW01	F2Z3M0;E9PPN1;H0YCV5;Q8WW01-2;Q8WW01	1;1;1;1;1	1;1;1;1;1	1;1;1;1;1	tRNA-splicing endonuclease subunit Sen15	TSEN15	F2Z3M0 tr|F2Z3M0|F2Z3M0_HUMAN tRNA-splicing endonuclease subunit Sen15 OS=Homo sapiens GN=TSEN15 PE=1 SV=1;E9PPN1 tr|E9PPN1|E9PPN1_HUMAN tRNA-splicing endonuclease subunit Sen15 OS=Homo sapiens GN=TSEN15 PE=1 SV=1;H0YCV5 tr|H0YCV5|H0YCV5_HUMAN tRNA-splicin	5	1	1	1	0	0	1	0	0	0	0	0	1	0	0	0	0	0	1	0	0	0	19.3	19.3	19.3	12.791	119	119;134;136;129;171	0.0034954	1.6268	NaN	NaN	NaN	0	0	Median	NaN	NaN	NaN	NaN	NaN	NaN
E9PQH6;Q5JR08;P08134;Q5JR07;Q5JR05;Q5JR06;E9PN11;U3KQA9;U3KQV3;E9PLA2;P62745	E9PQH6;Q5JR08;P08134;Q5JR07;Q5JR05;Q5JR06;E9PN11;U3KQA9;U3KQV3	7;7;7;6;6;4;4;4;4;3;2	1;1;1;0;0;0;0;0;0;0;0	1;1;1;0;0;0;0;0;0;0;0	Rho-related GTP-binding protein RhoC	RHOC	E9PQH6 tr|E9PQH6|E9PQH6_HUMAN Rho-related GTP-binding protein RhoC (Fragment) OS=Homo sapiens GN=RHOC PE=1 SV=1;Q5JR08 tr|Q5JR08|Q5JR08_HUMAN Rho-related GTP-binding protein RhoC (Fragment) OS=Homo sapiens GN=RHOC PE=1 SV=4;P08134 sp|P08134|RHOC_HUMAN Rho-	11	7	1	1	6	5	5	5	4	4	1	1	0	0	0	0	1	1	0	0	0	0	38.5	7.1	7.1	19.224	169	169;188;193;127;199;91;129;248;271;66;196	0.00067958	2.145	0.92207	1.3928	12.357	3	0	Median	NaN	1.0035	NaN	NaN	NaN	NaN
E9PQR7;Q9UK41;Q9UK41-2;E9PM90;E9PLM9;E9PR04	E9PQR7;Q9UK41;Q9UK41-2;E9PM90	4;4;4;3;1;1	4;4;4;3;1;1	4;4;4;3;1;1	Vacuolar protein sorting-associated protein 28 homolog	VPS28	E9PQR7 tr|E9PQR7|E9PQR7_HUMAN Vacuolar protein sorting-associated protein 28 homolog (Fragment) OS=Homo sapiens GN=VPS28 PE=1 SV=1;Q9UK41 sp|Q9UK41|VPS28_HUMAN Vacuolar protein sorting-associated protein 28 homolog OS=Homo sapiens GN=VPS28 PE=1 SV=1;Q9UK41	6	4	4	4	0	2	2	1	3	1	0	2	2	1	3	1	0	2	2	1	3	1	37.9	37.9	37.9	18.469	161	161;221;233;185;35;53	0	13.821	0.56415	0.78904	30.413	9	0	Leave out requantified	NaN	0.40228	NaN	NaN	0.56415	0.44877
E9PQT7;O14933	E9PQT7;O14933	1;1	1;1	1;1	Ubiquitin/ISG15-conjugating enzyme E2 L6	UBE2L6	E9PQT7 tr|E9PQT7|E9PQT7_HUMAN Ubiquitin/ISG15-conjugating enzyme E2 L6 (Fragment) OS=Homo sapiens GN=UBE2L6 PE=1 SV=1;O14933 sp|O14933|UB2L6_HUMAN Ubiquitin/ISG15-conjugating enzyme E2 L6 OS=Homo sapiens GN=UBE2L6 PE=1 SV=4	2	1	1	1	1	0	0	1	1	1	1	0	0	1	1	1	1	0	0	1	1	1	20.5	20.5	20.5	15.009	127	127;153	0	5.072	0.41241	0.73312	28.739	2	0	Median	NaN	NaN	NaN	NaN	NaN	NaN
E9PR75	E9PR75	3	1	1		LTBP3	E9PR75 tr|E9PR75|E9PR75_HUMAN Latent-transforming growth factor beta-binding protein 3 (Fragment) OS=Homo sapiens GN=LTBP3 PE=1 SV=4	1	3	1	1	3	2	1	2	2	0	1	0	0	0	1	0	1	0	0	0	1	0	37.4	18.7	18.7	13.166	123	123	0	23.182	0.64629	0.83412	7.5915	2	0	Median	NaN	NaN	NaN	NaN	NaN	NaN
E9PRR1;P78410-3;P78410-2;P78410;E9PRX1	E9PRR1;P78410-3;P78410-2;P78410;E9PRX1	2;2;2;2;1	2;2;2;2;1	2;2;2;2;1	Butyrophilin subfamily 3 member A2	BTN3A2	E9PRR1 tr|E9PRR1|E9PRR1_HUMAN Butyrophilin subfamily 3 member A2 (Fragment) OS=Homo sapiens GN=BTN3A2 PE=1 SV=1;P78410-3 sp|P78410-3|BT3A2_HUMAN Isoform 3 of Butyrophilin subfamily 3 member A2 OS=Homo sapiens GN=BTN3A2;P78410-2 sp|P78410-2|BT3A2_HUMAN Isof	5	2	2	2	0	0	1	1	1	0	0	0	1	1	1	0	0	0	1	1	1	0	14.8	14.8	14.8	21.109	196	196;292;311;334;115	0	3.2322	0.70251	0.95726	46.791	3	0	Median	NaN	NaN	NaN	NaN	NaN	NaN
E9PSI1;E9PJC4;E9PQY7;E9PS99;E9PL78;E9PJM1;E9PMQ9;O15321-2;O15321;E9PNW2;G3V1B9	E9PSI1;E9PJC4;E9PQY7;E9PS99;E9PL78;E9PJM1;E9PMQ9;O15321-2;O15321	4;2;2;2;2;2;2;2;2;1;1	4;2;2;2;2;2;2;2;2;1;1	2;2;2;2;2;2;2;2;2;1;1	Transmembrane 9 superfamily member 1	TM9SF1	E9PSI1 tr|E9PSI1|E9PSI1_HUMAN Transmembrane 9 superfamily member 1 OS=Homo sapiens GN=TM9SF1 PE=1 SV=1;E9PJC4 tr|E9PJC4|E9PJC4_HUMAN Transmembrane 9 superfamily member 1 (Fragment) OS=Homo sapiens GN=TM9SF1 PE=1 SV=1;E9PQY7 tr|E9PQY7|E9PQY7_HUMAN Transmemb	11	4	4	2	0	1	1	1	1	2	0	1	1	1	1	2	0	1	0	1	1	0	7.6	7.6	4.9	92.386	815	815;210;242;257;300;420;589;489;606;207;519	0.0037559	1.4787	0.3365	0.69696	9.1569	6	0	Leave out requantified	NaN	NaN	NaN	0.32546	NaN	NaN
Eno1;Eno2	Eno1;Eno2	3;2	3;2	3;2			Eno1 sp|P00924|ENO1_YEAST Enolase 1 OS=Saccharomyces cerevisiae GN=ENO1 PE=1 SV=2;Eno2 sp|P00925|ENO2_YEAST Enolase 2 OS=Saccharomyces cerevisiae GN=ENO2 PE=1 SV=2	2	3	3	3	0	0	1	0	1	1	0	0	1	0	1	1	0	0	1	0	1	1	10.3	10.3	10.3	46.802	437	437;437	0.00067159	2.0645	0.4371	0.95357	0.65181	2	0	Median	NaN	NaN	NaN	NaN	NaN	NaN
F1MBS3;Q15582;H0Y8L3;H0Y8M8;S4R3C6	F1MBS3;Q15582	12;6;3;2;2	12;6;3;2;2	12;6;3;2;2	Transforming growth factor-beta-induced protein ig-h3	TGFBI	F1MBS3 tr|F1MBS3|F1MBS3_BOVIN Transforming growth factor-beta-induced protein ig-h3 (Fragment) OS=Bos taurus GN=TGFBI PE=4 SV=2;Q15582 sp|Q15582|BGH3_HUMAN Transforming growth factor-beta-induced protein ig-h3 OS=Homo sapiens GN=TGFBI PE=1 SV=1	5	12	12	12	5	3	5	2	5	2	5	3	5	2	5	2	5	3	5	2	5	2	25.4	25.4	25.4	72.251	661	661;683;366;128;219	0	30.422	NaN	NaN	NaN	0	0	Median	NaN	NaN	NaN	NaN	NaN	NaN
F1MC45	F1MC45	20	3	3			F1MC45 tr|F1MC45|F1MC45_BOVIN Complement factor H (Fragment) OS=Bos taurus GN=CFH PE=4 SV=2	1	20	3	3	13	7	15	11	8	6	2	1	2	0	0	1	2	1	2	0	0	1	34.5	6.2	6.2	96.592	851	851	0	13.663	NaN	NaN	NaN	0	0	Median	NaN	NaN	NaN	NaN	NaN	NaN
F1MER7	F1MER7	16	1	1			F1MER7 tr|F1MER7|F1MER7_BOVIN Uncharacterized protein (Fragment) OS=Bos taurus GN=HSPG2 PE=4 SV=1	1	16	1	1	11	4	11	10	9	12	0	0	0	0	1	0	0	0	0	0	1	0	5.7	0.3	0.3	466.02	4374	4374	1	-2	NaN	NaN	NaN	0	0	Median	NaN	NaN	NaN	NaN	NaN	NaN
F1MI18	F1MI18	23	23	14			F1MI18 tr|F1MI18|F1MI18_BOVIN Uncharacterized protein OS=Bos taurus GN=LOC506828 PE=2 SV=2	1	23	23	14	8	7	11	14	10	13	8	7	11	14	10	13	6	4	5	8	6	6	22.1	22.1	12.8	165.76	1478	1478	0	162.8	NaN	NaN	NaN	1	0	Median	NaN	NaN	NaN	NaN	NaN	NaN
F1MM32	F1MM32	12	8	8			F1MM32 tr|F1MM32|F1MM32_BOVIN Uncharacterized protein OS=Bos taurus GN=QSOX1 PE=4 SV=2	1	12	8	8	6	8	4	9	7	7	3	5	2	6	4	4	3	5	2	6	4	4	28.6	21.2	21.2	62.886	567	567	0	71.286	NaN	NaN	NaN	0	0	Median	NaN	NaN	NaN	NaN	NaN	NaN
F1MMK9;CON__P00978	F1MMK9;CON__P00978	9;8	9;8	9;8			F1MMK9 tr|F1MMK9|F1MMK9_BOVIN Protein AMBP OS=Bos taurus GN=AMBP PE=4 SV=2;	2	9	9	9	5	3	8	4	4	5	5	3	8	4	4	5	5	3	8	4	4	5	28.7	28.7	28.7	39.293	352	352;352	0	191.15	NaN	NaN	NaN	0	0	Median	NaN	NaN	NaN	NaN	NaN	NaN
F1MNL7	F1MNL7	1	1	1			F1MNL7 tr|F1MNL7|F1MNL7_BOVIN Uncharacterized protein OS=Bos taurus GN=PTI PE=4 SV=2	1	1	1	1	1	1	1	1	1	1	1	1	1	1	1	1	1	1	1	1	1	1	17	17	17	10.878	100	100	0	28.046	NaN	NaN	NaN	0	0	Median	NaN	NaN	NaN	NaN	NaN	NaN
F1MSZ6;CON__P41361	F1MSZ6;CON__P41361	23;21	23;21	18;16			F1MSZ6 tr|F1MSZ6|F1MSZ6_BOVIN Antithrombin-III OS=Bos taurus GN=SERPINC1 PE=3 SV=1;	2	23	23	18	15	16	14	14	15	11	15	16	14	14	15	11	13	14	10	12	13	9	47.7	47.7	43.9	52.44	465	465;465	0	323.31	0.031697	0.062721	103.85	4	0	Leave out requantified	NaN	NaN	0.012559	NaN	NaN	NaN
F1MYX2	F1MYX2	1	1	1			F1MYX2 tr|F1MYX2|F1MYX2_BOVIN Uncharacterized protein OS=Bos taurus GN=APOM PE=2 SV=1	1	1	1	1	1	0	1	1	0	1	1	0	1	1	0	1	1	0	1	1	0	1	6.9	6.9	6.9	21.158	188	188	0	26.076	NaN	NaN	NaN	0	0	Median	NaN	NaN	NaN	NaN	NaN	NaN
F1N0I3	F1N0I3	23	1	1			F1N0I3 tr|F1N0I3|F1N0I3_BOVIN Coagulation factor V OS=Bos taurus GN=F5 PE=4 SV=2	1	23	1	1	9	7	14	13	11	10	0	0	0	0	1	0	0	0	0	0	1	0	17.8	2.1	2.1	222.21	1970	1970	0.0025991	1.8143	NaN	NaN	NaN	0	0	Median	NaN	NaN	NaN	NaN	NaN	NaN
F1N5M2;CON__ENSEMBL:ENSBTAP00000018229	F1N5M2;CON__ENSEMBL:ENSBTAP00000018229	24;23	24;23	2;2			F1N5M2 tr|F1N5M2|F1N5M2_BOVIN Vitamin D-binding protein OS=Bos taurus GN=GC PE=4 SV=2;	2	24	24	2	20	14	16	14	12	14	20	14	16	14	12	14	1	1	1	0	1	0	55.9	55.9	2.1	53.356	474	474;475	0	323.31	NaN	NaN	NaN	0	0	Median	NaN	NaN	NaN	NaN	NaN	NaN
F2Z2X4;Q9C0E2	F2Z2X4;Q9C0E2	2;2	2;2	2;2	Exportin-4	XPO4	F2Z2X4 tr|F2Z2X4|F2Z2X4_HUMAN Exportin-4 OS=Homo sapiens GN=XPO4 PE=1 SV=1;Q9C0E2 sp|Q9C0E2|XPO4_HUMAN Exportin-4 OS=Homo sapiens GN=XPO4 PE=1 SV=2	2	2	2	2	1	1	1	1	1	0	1	1	1	1	1	0	1	1	1	1	1	0	3	3	3	130.15	1151	1151;1151	0	3.1211	0.50193	0.72029	35.347	5	0	Leave out requantified	NaN	NaN	NaN	NaN	0.70922	NaN
F2Z2Y6;O95777;C9JIZ0;C9JNV3	F2Z2Y6;O95777;C9JIZ0;C9JNV3	2;2;1;1	2;2;1;1	2;2;1;1	U6 snRNA-associated Sm-like protein LSm8	LSM8	F2Z2Y6 tr|F2Z2Y6|F2Z2Y6_HUMAN U6 snRNA-associated Sm-like protein LSm8 OS=Homo sapiens GN=LSM8 PE=1 SV=1;O95777 sp|O95777|LSM8_HUMAN U6 snRNA-associated Sm-like protein LSm8 OS=Homo sapiens GN=LSM8 PE=1 SV=3;C9JIZ0 tr|C9JIZ0|C9JIZ0_HUMAN LSM8 homolog, U6 s	4	2	2	2	1	2	2	2	2	2	1	2	2	2	2	2	1	2	2	2	2	2	38.8	38.8	38.8	7.3713	67	67;96;75;77	0	42.256	0.55432	0.93698	8.1172	27	0	Leave out requantified	0.61511	0.74656	0.19957	0.56637	0.8918	0.53127
F2Z3E0;Q5JS54;Q5JS54-2	F2Z3E0;Q5JS54;Q5JS54-2	1;1;1	1;1;1	1;1;1	Proteasome assembly chaperone 4	PSMG4	F2Z3E0 tr|F2Z3E0|F2Z3E0_HUMAN Proteasome assembly chaperone 4 OS=Homo sapiens GN=PSMG4 PE=1 SV=1;Q5JS54 sp|Q5JS54|PSMG4_HUMAN Proteasome assembly chaperone 4 OS=Homo sapiens GN=PSMG4 PE=2 SV=2;Q5JS54-2 sp|Q5JS54-2|PSMG4_HUMAN Isoform 2 of Proteasome assemb	3	1	1	1	1	0	0	0	0	0	1	0	0	0	0	0	1	0	0	0	0	0	9.7	9.7	9.7	14.36	124	124;123;162	0.0016534	1.9636	NaN	NaN	NaN	1	0	Median	NaN	NaN	NaN	NaN	NaN	NaN
F2Z3H0;F2Z3N9;Q99543-2;Q99543	F2Z3H0;F2Z3N9;Q99543-2;Q99543	1;1;1;1	1;1;1;1	1;1;1;1	DnaJ homolog subfamily C member 2;DnaJ homolog subfamily C member 2, N-terminally processed	DNAJC2	F2Z3H0 tr|F2Z3H0|F2Z3H0_HUMAN DnaJ homolog subfamily C member 2 OS=Homo sapiens GN=DNAJC2 PE=1 SV=1;F2Z3N9 tr|F2Z3N9|F2Z3N9_HUMAN DnaJ homolog subfamily C member 2 OS=Homo sapiens GN=DNAJC2 PE=1 SV=1;Q99543-2 sp|Q99543-2|DNJC2_HUMAN Isoform 2 of DnaJ homol	4	1	1	1	1	1	1	1	0	0	1	1	1	1	0	0	1	1	1	1	0	0	18.6	18.6	18.6	13.502	118	118;167;568;621	0	4.3112	0.37039	0.59775	46.156	4	0	Median	NaN	NaN	NaN	NaN	NaN	NaN
[truncated: 2,737 more rows]
[truncated: 69 more columns]
